# Supplementary material for: Exploration of Long Non-coding RNAs and Circular RNAs in Porcine Milk Exosomes
Source: Front Genet. 2020 Jul 2;11:652. doi: 10.3389/fgene.2020.00652 (PMC7343709; doi:10.3389/fgene.2020.00652)
Supplement: Supplementary file 2 [file Table_2.XLS]

Novel_lncRNA_ID	Novel_lncRNA_Gene_ID	Gene_Type	Status	Chromosome	Start	End	Strand	Exon_number	Length	ORF
LNC_000217	XLOC_012071	lincRNA	Novel_lncRNA	chr1	162768208	162797834	-	2	920	93
LNC_000216	XLOC_012004	lincRNA	Novel_lncRNA	chr1	160583024	160591854	-	2	452	49
LNC_000215	XLOC_011957	lincRNA	Novel_lncRNA	chr1	158904853	158933941	-	2	591	69
LNC_000214	XLOC_011752	lincRNA	Novel_lncRNA	chr1	150499185	150513980	-	2	794	90
LNC_000213	XLOC_011683	lincRNA	Novel_lncRNA	chr1	147959168	147963572	-	2	920	81
LNC_000212	XLOC_011683	lincRNA	Novel_lncRNA	chr1	147951777	147963572	-	2	541	81
LNC_000211	XLOC_011683	lincRNA	Novel_lncRNA	chr1	147939952	147963572	-	4	1903	110
LNC_000210	XLOC_011637	lincRNA	Novel_lncRNA	chr1	145861206	145880125	-	4	963	149
LNC_001346	XLOC_078186	lincRNA	Novel_lncRNA	chr3	6918337	6927149	-	2	3793	473
LNC_001347	XLOC_078240	antisense_lncRNA	Novel_lncRNA	chr3	8529738	8531511	-	2	1504	149
LNC_001344	XLOC_078117	lincRNA	Novel_lncRNA	chr3	4552360	4553884	-	2	1388	135
LNC_001345	XLOC_078125	lincRNA	Novel_lncRNA	chr3	4703427	4704718	-	2	1212	128
LNC_001342	XLOC_077825	lincRNA	Novel_lncRNA	chr3	127911446	127944756	+	6	5595	125
LNC_001343	XLOC_077911	antisense_lncRNA	Novel_lncRNA	chr3	131031263	131105394	+	2	1509	148
LNC_000219	XLOC_012688	antisense_lncRNA	Novel_lncRNA	chr1	180920401	180945726	-	2	1561	77
LNC_000218	XLOC_012239	lincRNA	Novel_lncRNA	chr1	167575417	167781222	-	7	3014	133
LNC_001188	XLOC_070588	lincRNA	Novel_lncRNA	chr2	50570807	50581230	-	2	4141	184
LNC_001189	XLOC_070937	antisense_lncRNA	Novel_lncRNA	chr2	56999370	57076564	-	2	445	63
LNC_001180	XLOC_069383	lincRNA	Novel_lncRNA	chr2	6772092	6774123	-	2	1699	171
LNC_001181	XLOC_069611	antisense_lncRNA	Novel_lncRNA	chr2	12535702	12572201	-	2	891	105
LNC_001182	XLOC_069678	antisense_lncRNA	Novel_lncRNA	chr2	14090723	14110167	-	2	1483	71
LNC_001183	XLOC_070003	lincRNA	Novel_lncRNA	chr2	25928272	25955155	-	2	717	72
LNC_001184	XLOC_070030	lincRNA	Novel_lncRNA	chr2	26904000	26953217	-	2	1415	91
LNC_001185	XLOC_070150	antisense_lncRNA	Novel_lncRNA	chr2	32980485	33053703	-	2	1128	83
LNC_001186	XLOC_070460	lincRNA	Novel_lncRNA	chr2	46722455	46746608	-	2	1946	100
LNC_001187	XLOC_070517	antisense_lncRNA	Novel_lncRNA	chr2	48924800	48939717	-	2	884	86
LNC_000109	XLOC_004956	lincRNA	Novel_lncRNA	chr1	181431459	181496212	+	2	1062	145
LNC_000108	XLOC_004942	lincRNA	Novel_lncRNA	chr1	180996743	181039592	+	2	698	108
LNC_000103	XLOC_004449	antisense_lncRNA	Novel_lncRNA	chr1	166698491	166703175	+	2	2194	156
LNC_000102	XLOC_004391	antisense_lncRNA	Novel_lncRNA	chr1	164531691	164553923	+	2	1045	88
LNC_000101	XLOC_004381	antisense_lncRNA	Novel_lncRNA	chr1	163733529	163746420	+	2	423	73
LNC_000100	XLOC_004347	antisense_lncRNA	Novel_lncRNA	chr1	161955227	161988557	+	2	568	72
LNC_000107	XLOC_004926	antisense_lncRNA	Novel_lncRNA	chr1	180414003	180423690	+	2	1346	119
LNC_000106	XLOC_004625	lincRNA	Novel_lncRNA	chr1	172308683	172310477	+	2	1775	121
LNC_000105	XLOC_004505	lincRNA	Novel_lncRNA	chr1	168142703	168156939	+	2	1013	130
LNC_000104	XLOC_004504	lincRNA	Novel_lncRNA	chr1	168141634	168144174	+	2	1405	138
LNC_001980	XLOC_111286	antisense_lncRNA	Novel_lncRNA	chr7	114692788	114712542	+	2	1153	59
LNC_001981	XLOC_111415	lincRNA	Novel_lncRNA	chr7	118716776	118742152	+	4	1287	131
LNC_001982	XLOC_111415	lincRNA	Novel_lncRNA	chr7	118716940	118749207	+	5	2629	105
LNC_001983	XLOC_111415	lincRNA	Novel_lncRNA	chr7	118734116	118746214	+	4	3420	150
LNC_001984	XLOC_111495	lincRNA	Novel_lncRNA	chr7	120157038	120171640	+	2	1531	137
LNC_001985	XLOC_111498	antisense_lncRNA	Novel_lncRNA	chr7	120168623	120217996	+	2	829	126
LNC_001986	XLOC_111544	lincRNA	Novel_lncRNA	chr7	121602602	121603670	+	2	1045	106
LNC_001987	XLOC_111632	lincRNA	Novel_lncRNA	chr7	555037	556934	-	3	340	61
LNC_001988	XLOC_111682	antisense_lncRNA	Novel_lncRNA	chr7	2384604	2389873	-	2	981	89
LNC_001989	XLOC_111711	lincRNA	Novel_lncRNA	chr7	3927710	3946083	-	2	1322	169
LNC_001298	XLOC_076100	lincRNA	Novel_lncRNA	chr3	68081489	68087056	+	2	1255	126
LNC_001299	XLOC_076205	lincRNA	Novel_lncRNA	chr3	70858480	70903735	+	2	1428	137
LNC_001294	XLOC_075874	antisense_lncRNA	Novel_lncRNA	chr3	59250710	59330573	+	2	1215	89
LNC_001295	XLOC_075962	lincRNA	Novel_lncRNA	chr3	62539174	62540632	+	2	1430	90
LNC_001296	XLOC_076046	lincRNA	Novel_lncRNA	chr3	66239984	66339493	+	2	829	94
LNC_001297	XLOC_076065	lincRNA	Novel_lncRNA	chr3	67348532	67400853	+	2	1287	97
LNC_001290	XLOC_075808	lincRNA	Novel_lncRNA	chr3	57569763	57581229	+	2	1195	102
LNC_001291	XLOC_075815	lincRNA	Novel_lncRNA	chr3	57766706	57790742	+	2	965	89
LNC_001292	XLOC_075827	lincRNA	Novel_lncRNA	chr3	58033463	58036031	+	2	1235	101
LNC_001293	XLOC_075837	lincRNA	Novel_lncRNA	chr3	58376056	58380541	+	2	727	100
LNC_001968	XLOC_110619	lincRNA	Novel_lncRNA	chr7	88696949	88756838	+	2	649	79
LNC_001969	XLOC_110620	lincRNA	Novel_lncRNA	chr7	88705929	88721682	+	2	1214	108
LNC_001348	XLOC_078257	antisense_lncRNA	Novel_lncRNA	chr3	8831509	8846611	-	2	2165	179
LNC_001962	XLOC_110268	antisense_lncRNA	Novel_lncRNA	chr7	76903568	76940568	+	2	908	91
LNC_001963	XLOC_110294	lincRNA	Novel_lncRNA	chr7	77601855	77620406	+	2	619	84
LNC_001960	XLOC_110251	intronic_lncRNA	Novel_lncRNA	chr7	76157157	76159507	+	2	2118	333
LNC_001349	XLOC_078260	antisense_lncRNA	Novel_lncRNA	chr3	8856061	8881732	-	4	960	112
LNC_001966	XLOC_110587	lincRNA	Novel_lncRNA	chr7	87814005	87819080	+	2	361	53
LNC_001967	XLOC_110609	antisense_lncRNA	Novel_lncRNA	chr7	88405464	88440535	+	2	679	72
LNC_001964	XLOC_110463	lincRNA	Novel_lncRNA	chr7	81682254	81888144	+	4	3261	87
LNC_001965	XLOC_110491	lincRNA	Novel_lncRNA	chr7	82974216	83038036	+	2	834	107
LNC_001340	XLOC_077817	lincRNA	Novel_lncRNA	chr3	127680143	127790876	+	6	2448	168
LNC_001341	XLOC_077825	lincRNA	Novel_lncRNA	chr3	127890721	127944756	+	5	5076	147
LNC_000965	XLOC_057518	lincRNA	Novel_lncRNA	chr17	9746396	9761460	+	2	1066	91
LNC_000964	XLOC_057510	lincRNA	Novel_lncRNA	chr17	9510624	9512391	+	2	889	72
LNC_000967	XLOC_057532	lincRNA	Novel_lncRNA	chr17	10561987	10589009	+	2	1230	117
LNC_000966	XLOC_057532	lincRNA	Novel_lncRNA	chr17	10561961	10601758	+	2	692	68
LNC_000961	XLOC_056997	antisense_lncRNA	Novel_lncRNA	chr16	71316748	71397045	-	2	868	122
LNC_000960	XLOC_056935	lincRNA	Novel_lncRNA	chr16	68536315	68597372	-	2	815	84
LNC_000963	XLOC_057482	lincRNA	Novel_lncRNA	chr17	8666769	8669175	+	2	1431	94
LNC_000962	XLOC_057203	lincRNA	Novel_lncRNA	chr16	78301363	78305360	-	3	998	185
LNC_000969	XLOC_057543	antisense_lncRNA	Novel_lncRNA	chr17	10795431	10838953	+	2	1086	120
LNC_000968	XLOC_057537	lincRNA	Novel_lncRNA	chr17	10647559	10650383	+	2	891	73
LNC_002059	XLOC_115302	lincRNA	Novel_lncRNA	chr7	121583984	121585307	-	2	1039	108
LNC_002058	XLOC_115080	lincRNA	Novel_lncRNA	chr7	116115007	116122657	-	2	2505	167
LNC_001728	XLOC_098711	lincRNA	Novel_lncRNA	chr6	61426250	61475838	+	2	951	138
LNC_001729	XLOC_098728	antisense_lncRNA	Novel_lncRNA	chr6	61946420	61991886	+	2	1367	143
LNC_000819	XLOC_048653	lincRNA	Novel_lncRNA	chr15	96548651	96589663	+	4	3206	165
LNC_000818	XLOC_048651	lincRNA	Novel_lncRNA	chr15	96436529	96437248	+	2	700	86
LNC_001432	XLOC_083273	antisense_lncRNA	Novel_lncRNA	chr4	35563425	35571169	+	2	5156	134
LNC_001433	XLOC_083307	lincRNA	Novel_lncRNA	chr4	36037179	36047400	+	3	1324	88
LNC_001434	XLOC_083338	lincRNA	Novel_lncRNA	chr4	36551857	36593595	+	2	687	86
LNC_001435	XLOC_083351	antisense_lncRNA	Novel_lncRNA	chr4	36771179	36824793	+	2	999	92
LNC_001436	XLOC_083356	lincRNA	Novel_lncRNA	chr4	37043823	37063218	+	2	1102	78
LNC_001437	XLOC_083359	antisense_lncRNA	Novel_lncRNA	chr4	37521765	37565705	+	2	979	68
LNC_000811	XLOC_047813	antisense_lncRNA	Novel_lncRNA	chr15	63446197	63514416	+	2	897	62
LNC_000810	XLOC_047771	lincRNA	Novel_lncRNA	chr15	61257755	61300483	+	2	403	93
LNC_000813	XLOC_048296	lincRNA	Novel_lncRNA	chr15	82856776	82858087	+	2	992	65
LNC_000812	XLOC_047940	antisense_lncRNA	Novel_lncRNA	chr15	68861350	68869960	+	3	1673	157
LNC_000815	XLOC_048490	lincRNA	Novel_lncRNA	chr15	91068108	91076750	+	2	951	100
LNC_000814	XLOC_048421	lincRNA	Novel_lncRNA	chr15	89407851	89426731	+	2	754	127
LNC_000817	XLOC_048540	lincRNA	Novel_lncRNA	chr15	92029322	92124435	+	4	1552	90
LNC_000816	XLOC_048520	lincRNA	Novel_lncRNA	chr15	91559126	91569792	+	2	801	58
LNC_001720	XLOC_098234	lincRNA	Novel_lncRNA	chr6	53118717	53122101	+	2	1196	112
LNC_001721	XLOC_098267	antisense_lncRNA	Novel_lncRNA	chr6	53518525	53548527	+	2	722	101
LNC_002185	XLOC_123536	lincRNA	Novel_lncRNA	chr9	49943136	49963953	+	2	591	92
LNC_002184	XLOC_123465	lincRNA	Novel_lncRNA	chr9	48399981	48404282	+	2	997	105
LNC_002187	XLOC_123732	antisense_lncRNA	Novel_lncRNA	chr9	55768109	55788845	+	2	588	71
LNC_002186	XLOC_123544	lincRNA	Novel_lncRNA	chr9	50570993	50572156	+	2	888	99
LNC_002181	XLOC_123359	antisense_lncRNA	Novel_lncRNA	chr9	45212067	45254597	+	2	830	131
LNC_002180	XLOC_123311	lincRNA	Novel_lncRNA	chr9	43891017	43900152	+	2	788	77
LNC_002183	XLOC_123413	lincRNA	Novel_lncRNA	chr9	46682876	46685645	+	4	2012	164
LNC_002182	XLOC_123398	lincRNA	Novel_lncRNA	chr9	46280118	46282732	+	2	523	61
LNC_002189	XLOC_123848	lincRNA	Novel_lncRNA	chr9	58390696	58430559	+	2	416	67
LNC_002188	XLOC_123830	lincRNA	Novel_lncRNA	chr9	58060381	58064039	+	2	2510	159
LNC_001504	XLOC_086582	lincRNA	Novel_lncRNA	chr4	6670340	6673282	-	2	1938	121
LNC_001505	XLOC_086585	lincRNA	Novel_lncRNA	chr4	6689064	6703206	-	2	1019	187
LNC_001506	XLOC_086688	antisense_lncRNA	Novel_lncRNA	chr4	10561556	10641139	-	2	543	89
LNC_001507	XLOC_086784	lincRNA	Novel_lncRNA	chr4	12854156	12900959	-	2	1107	68
LNC_001500	XLOC_086120	lincRNA	Novel_lncRNA	chr4	122648447	122792723	+	6	4926	127
LNC_001501	XLOC_086121	lincRNA	Novel_lncRNA	chr4	122661615	122752865	+	2	812	100
LNC_001502	XLOC_086208	lincRNA	Novel_lncRNA	chr4	126177036	126178153	+	2	1087	92
LNC_001503	XLOC_086497	antisense_lncRNA	Novel_lncRNA	chr4	3125397	3144625	-	2	939	93
LNC_002237	XLOC_127265	lincRNA	Novel_lncRNA	chr9	48732667	48737672	-	2	887	89
LNC_002236	XLOC_127163	antisense_lncRNA	Novel_lncRNA	chr9	45591463	45609161	-	2	959	137
LNC_002235	XLOC_127135	antisense_lncRNA	Novel_lncRNA	chr9	44483961	44527649	-	2	1913	103
LNC_002234	XLOC_127104	lincRNA	Novel_lncRNA	chr9	43666311	43710133	-	2	1184	90
LNC_001508	XLOC_086857	lincRNA	Novel_lncRNA	chr4	14788601	14825687	-	3	754	136
LNC_001509	XLOC_086857	lincRNA	Novel_lncRNA	chr4	14818083	14825687	-	2	877	153
LNC_002231	XLOC_126710	lincRNA	Novel_lncRNA	chr9	29035134	29088804	-	4	843	71
LNC_002230	XLOC_126664	lincRNA	Novel_lncRNA	chr9	26791321	26807181	-	2	448	49
LNC_002001	XLOC_112228	lincRNA	Novel_lncRNA	chr7	20948990	20954444	-	2	592	110
LNC_000587	XLOC_032204	antisense_lncRNA	Novel_lncRNA	chr13	200610923	200624045	+	2	1007	139
LNC_000586	XLOC_032147	lincRNA	Novel_lncRNA	chr13	199291488	199297652	+	4	1627	114
LNC_000585	XLOC_032123	lincRNA	Novel_lncRNA	chr13	198321155	198327653	+	2	1816	165
LNC_000584	XLOC_032090	lincRNA	Novel_lncRNA	chr13	197552101	197569610	+	3	1010	132
LNC_000583	XLOC_032059	lincRNA	Novel_lncRNA	chr13	195873237	195900714	+	2	658	106
LNC_000582	XLOC_032045	lincRNA	Novel_lncRNA	chr13	195422582	195437533	+	2	1046	145
LNC_000581	XLOC_032033	antisense_lncRNA	Novel_lncRNA	chr13	195223037	195275485	+	2	841	125
LNC_000580	XLOC_032032	antisense_lncRNA	Novel_lncRNA	chr13	194833866	194864061	+	2	1322	87
LNC_000589	XLOC_032287	lincRNA	Novel_lncRNA	chr13	202615832	202621716	+	2	593	86
LNC_000588	XLOC_032210	lincRNA	Novel_lncRNA	chr13	200654086	200662332	+	2	995	129
LNC_000741	XLOC_043259	lincRNA	Novel_lncRNA	chr14	40367434	40368880	-	2	1413	110
LNC_000740	XLOC_043233	antisense_lncRNA	Novel_lncRNA	chr14	39477846	39512024	-	2	389	83
LNC_000743	XLOC_043360	lincRNA	Novel_lncRNA	chr14	43756942	43761776	-	2	900	74
LNC_000742	XLOC_043314	antisense_lncRNA	Novel_lncRNA	chr14	42077387	42114970	-	2	1567	88
LNC_000745	XLOC_043458	lincRNA	Novel_lncRNA	chr14	46535572	46540372	-	2	1239	107
LNC_000744	XLOC_043457	lincRNA	Novel_lncRNA	chr14	46528879	46536818	-	2	1631	89
LNC_000747	XLOC_043521	antisense_lncRNA	Novel_lncRNA	chr14	49069568	49105705	-	2	621	64
LNC_000746	XLOC_043504	lincRNA	Novel_lncRNA	chr14	48102052	48120095	-	2	1359	88
LNC_000749	XLOC_043826	lincRNA	Novel_lncRNA	chr14	57194499	57195935	-	2	1391	93
LNC_000748	XLOC_043755	antisense_lncRNA	Novel_lncRNA	chr14	55421278	55446672	-	2	1338	130
LNC_001612	XLOC_092595	antisense_lncRNA	Novel_lncRNA	chr5	70982116	71035913	+	2	671	80
LNC_001613	XLOC_092639	lincRNA	Novel_lncRNA	chr5	73909240	73947405	+	4	2177	130
LNC_001614	XLOC_092666	lincRNA	Novel_lncRNA	chr5	76064541	76071255	+	2	1072	79
LNC_001615	XLOC_092680	lincRNA	Novel_lncRNA	chr5	76479044	76481097	+	2	2006	120
LNC_001616	XLOC_092689	lincRNA	Novel_lncRNA	chr5	77093708	77094687	+	2	956	110
LNC_001617	XLOC_092830	lincRNA	Novel_lncRNA	chr5	81376831	81377795	+	2	941	80
LNC_002428	XLOC_141766	lincRNA	Novel_lncRNA	chrX	46493770	46510006	-	2	669	85
LNC_002429	XLOC_141921	antisense_lncRNA	Novel_lncRNA	chrX	48930411	48990369	-	2	995	74
LNC_002426	XLOC_141625	lincRNA	Novel_lncRNA	chrX	43249165	43250555	-	2	1367	307
LNC_002427	XLOC_141735	lincRNA	Novel_lncRNA	chrX	45714880	45716109	-	2	1182	123
LNC_002424	XLOC_141516	lincRNA	Novel_lncRNA	chrX	41009935	41022837	-	2	999	100
LNC_002425	XLOC_141588	lincRNA	Novel_lncRNA	chrX	42552008	42554114	-	2	777	92
LNC_002422	XLOC_141303	lincRNA	Novel_lncRNA	chrX	35265021	35301898	-	2	1389	108
LNC_002423	XLOC_141479	lincRNA	Novel_lncRNA	chrX	39665046	39666266	-	2	1198	65
LNC_002420	XLOC_140867	lincRNA	Novel_lncRNA	chrX	22630195	22632221	-	2	462	71
LNC_002421	XLOC_140907	lincRNA	Novel_lncRNA	chrX	24454681	24479833	-	2	1154	98
LNC_001768	XLOC_100220	antisense_lncRNA	Novel_lncRNA	chr6	100491821	100568282	+	2	1126	161
LNC_001769	XLOC_100296	antisense_lncRNA	Novel_lncRNA	chr6	103223015	103285244	+	2	485	86
LNC_001764	XLOC_100056	lincRNA	Novel_lncRNA	chr6	94946105	94948788	+	2	1253	113
LNC_001765	XLOC_100109	lincRNA	Novel_lncRNA	chr6	96213255	96217789	+	2	820	59
LNC_001766	XLOC_100183	lincRNA	Novel_lncRNA	chr6	98912974	98940615	+	2	1132	68
LNC_001767	XLOC_100214	lincRNA	Novel_lncRNA	chr6	100275688	100288065	+	4	3027	129
LNC_001760	XLOC_099751	lincRNA	Novel_lncRNA	chr6	88485753	88491484	+	2	673	77
LNC_001761	XLOC_099791	lincRNA	Novel_lncRNA	chr6	89278343	89285807	+	2	1803	119
LNC_001762	XLOC_099865	lincRNA	Novel_lncRNA	chr6	90911776	90969997	+	2	627	160
LNC_001763	XLOC_100044	antisense_lncRNA	Novel_lncRNA	chr6	94740163	94798237	+	2	1238	61
LNC_000369	XLOC_020719	lincRNA	Novel_lncRNA	chr11	68399842	68403340	+	2	636	63
LNC_000368	XLOC_020633	antisense_lncRNA	Novel_lncRNA	chr11	64094590	64182830	+	2	534	66
LNC_000367	XLOC_020594	lincRNA	Novel_lncRNA	chr11	62053825	62118942	+	2	906	72
LNC_000366	XLOC_020507	lincRNA	Novel_lncRNA	chr11	57268673	57328782	+	2	776	99
LNC_000365	XLOC_020361	lincRNA	Novel_lncRNA	chr11	50629292	50669337	+	2	641	69
LNC_000364	XLOC_020291	lincRNA	Novel_lncRNA	chr11	48908104	48917538	+	2	1492	85
LNC_000363	XLOC_020281	lincRNA	Novel_lncRNA	chr11	48794831	48828999	+	2	781	82
LNC_000362	XLOC_020242	lincRNA	Novel_lncRNA	chr11	47349989	47362164	+	2	441	65
LNC_000361	XLOC_020193	antisense_lncRNA	Novel_lncRNA	chr11	46422716	46473226	+	2	1360	112
LNC_000360	XLOC_020184	lincRNA	Novel_lncRNA	chr11	45583983	45604732	+	2	636	94
LNC_000569	XLOC_031178	antisense_lncRNA	Novel_lncRNA	chr13	157317634	157378495	+	2	682	71
LNC_000568	XLOC_031020	lincRNA	Novel_lncRNA	chr13	152465075	152520824	+	2	434	54
LNC_000561	XLOC_030674	antisense_lncRNA	Novel_lncRNA	chr13	137244757	137302070	+	2	1000	143
LNC_000560	XLOC_030651	lincRNA	Novel_lncRNA	chr13	136343453	136344782	+	2	1306	118
LNC_000563	XLOC_030737	antisense_lncRNA	Novel_lncRNA	chr13	140745965	140753719	+	2	782	75
LNC_000562	XLOC_030731	antisense_lncRNA	Novel_lncRNA	chr13	140497324	140575106	+	2	605	94
LNC_000565	XLOC_030872	lincRNA	Novel_lncRNA	chr13	147348429	147372705	+	2	434	62
LNC_000564	XLOC_030822	lincRNA	Novel_lncRNA	chr13	145662420	145665216	+	2	2313	155
LNC_000567	XLOC_030963	lincRNA	Novel_lncRNA	chr13	150125825	150180794	+	2	739	155
LNC_000566	XLOC_030918	lincRNA	Novel_lncRNA	chr13	149201953	149259600	+	2	762	131
LNC_002079	XLOC_116022	lincRNA	Novel_lncRNA	chr8	31708266	31730318	+	2	2048	124
LNC_001829	XLOC_103271	lincRNA	Novel_lncRNA	chr6	39387231	39440053	-	2	766	93
LNC_001828	XLOC_103249	lincRNA	Novel_lncRNA	chr6	38743041	38748542	-	2	2167	220
LNC_001359	XLOC_078715	lincRNA	Novel_lncRNA	chr3	20930204	20969443	-	2	1083	106
LNC_001358	XLOC_078708	lincRNA	Novel_lncRNA	chr3	20655056	20657327	-	2	1924	127
LNC_001355	XLOC_078613	antisense_lncRNA	Novel_lncRNA	chr3	18892501	18942409	-	2	1434	108
LNC_001354	XLOC_078564	lincRNA	Novel_lncRNA	chr3	17773653	17777606	-	2	989	128
LNC_001357	XLOC_078658	lincRNA	Novel_lncRNA	chr3	19875552	19900783	-	2	1094	103
LNC_001356	XLOC_078628	lincRNA	Novel_lncRNA	chr3	19592277	19606669	-	2	1603	107
LNC_001351	XLOC_078408	lincRNA	Novel_lncRNA	chr3	12376983	12377675	-	2	581	163
LNC_001350	XLOC_078386	lincRNA	Novel_lncRNA	chr3	11507779	11509400	-	2	1312	138
LNC_001353	XLOC_078514	antisense_lncRNA	Novel_lncRNA	chr3	16988117	17011576	-	2	516	56
LNC_001352	XLOC_078421	lincRNA	Novel_lncRNA	chr3	12662043	12962229	-	4	1055	109
LNC_001199	XLOC_071555	antisense_lncRNA	Novel_lncRNA	chr2	69687044	69794181	-	4	1508	143
LNC_001198	XLOC_071555	antisense_lncRNA	Novel_lncRNA	chr2	69687044	69794181	-	4	1510	143
LNC_001197	XLOC_071549	antisense_lncRNA	Novel_lncRNA	chr2	69519023	69540085	-	2	1039	147
LNC_001196	XLOC_071548	antisense_lncRNA	Novel_lncRNA	chr2	69409736	69419271	-	2	915	105
LNC_001195	XLOC_071492	antisense_lncRNA	Novel_lncRNA	chr2	68396182	68443672	-	2	1543	192
LNC_001194	XLOC_071372	lincRNA	Novel_lncRNA	chr2	65917158	65918343	-	2	893	115
LNC_001193	XLOC_071360	antisense_lncRNA	Novel_lncRNA	chr2	65524788	65610294	-	2	1417	159
LNC_001192	XLOC_071313	lincRNA	Novel_lncRNA	chr2	64906751	64916666	-	2	1699	166
LNC_001191	XLOC_071142	antisense_lncRNA	Novel_lncRNA	chr2	61121240	61180174	-	2	1856	151
LNC_001190	XLOC_071071	antisense_lncRNA	Novel_lncRNA	chr2	59517578	59569494	-	2	1336	153
LNC_001821	XLOC_102882	antisense_lncRNA	Novel_lncRNA	chr6	28511422	28531946	-	2	2900	143
LNC_001820	XLOC_102675	lincRNA	Novel_lncRNA	chr6	19414502	19416077	-	2	1322	124
LNC_000178	XLOC_009534	antisense_lncRNA	Novel_lncRNA	chr1	75696553	75752868	-	2	554	132
LNC_000179	XLOC_009564	antisense_lncRNA	Novel_lncRNA	chr1	77005143	77087788	-	2	1154	71
LNC_000176	XLOC_009503	antisense_lncRNA	Novel_lncRNA	chr1	74255914	74301489	-	2	686	89
LNC_000177	XLOC_009525	antisense_lncRNA	Novel_lncRNA	chr1	74995767	75001294	-	2	1011	75
LNC_000174	XLOC_009443	lincRNA	Novel_lncRNA	chr1	72083345	72094906	-	4	3143	147
LNC_000175	XLOC_009493	lincRNA	Novel_lncRNA	chr1	74093226	74123401	-	2	477	73
LNC_000172	XLOC_009047	lincRNA	Novel_lncRNA	chr1	56826728	56849905	-	2	607	61
LNC_000173	XLOC_009417	antisense_lncRNA	Novel_lncRNA	chr1	71148270	71229971	-	3	813	87
LNC_000170	XLOC_008865	lincRNA	Novel_lncRNA	chr1	51158016	51167002	-	2	986	81
LNC_000171	XLOC_008980	lincRNA	Novel_lncRNA	chr1	54754073	54841242	-	2	665	100
LNC_001997	XLOC_111979	lincRNA	Novel_lncRNA	chr7	11275892	11301858	-	2	942	88
LNC_001996	XLOC_111974	lincRNA	Novel_lncRNA	chr7	11150082	11203974	-	2	863	76
LNC_001995	XLOC_111964	lincRNA	Novel_lncRNA	chr7	10867838	10868358	-	2	413	98
LNC_001994	XLOC_111936	lincRNA	Novel_lncRNA	chr7	10448299	10453759	-	4	2133	199
LNC_001993	XLOC_111936	lincRNA	Novel_lncRNA	chr7	10448299	10452090	-	3	1903	124
LNC_001992	XLOC_111935	lincRNA	Novel_lncRNA	chr7	10404484	10406448	-	2	1941	95
LNC_001991	XLOC_111844	antisense_lncRNA	Novel_lncRNA	chr7	7460586	7462671	-	2	1991	210
LNC_001990	XLOC_111832	lincRNA	Novel_lncRNA	chr7	7126920	7186854	-	2	336	41
LNC_001999	XLOC_112177	lincRNA	Novel_lncRNA	chr7	18940364	18941580	-	2	1176	74
LNC_001998	XLOC_111994	lincRNA	Novel_lncRNA	chr7	12009414	12029326	-	2	1271	101
LNC_001283	XLOC_075447	lincRNA	Novel_lncRNA	chr3	47075683	47126933	+	2	1069	94
LNC_001282	XLOC_075402	antisense_lncRNA	Novel_lncRNA	chr3	46199402	46252863	+	2	1389	130
LNC_001281	XLOC_075331	antisense_lncRNA	Novel_lncRNA	chr3	43984998	44034792	+	2	806	71
LNC_001280	XLOC_075321	antisense_lncRNA	Novel_lncRNA	chr3	43781234	43846358	+	2	393	56
LNC_001287	XLOC_075608	antisense_lncRNA	Novel_lncRNA	chr3	51592976	51696303	+	2	1281	126
LNC_001286	XLOC_075581	lincRNA	Novel_lncRNA	chr3	50846955	50848453	+	2	1385	96
LNC_001285	XLOC_075512	lincRNA	Novel_lncRNA	chr3	48523167	48591612	+	2	977	95
LNC_001284	XLOC_075511	lincRNA	Novel_lncRNA	chr3	48513782	48600693	+	2	1088	94
LNC_001289	XLOC_075687	lincRNA	Novel_lncRNA	chr3	53732720	53745490	+	2	476	102
LNC_001288	XLOC_075613	lincRNA	Novel_lncRNA	chr3	51964451	51969018	+	2	895	224
LNC_001979	XLOC_111252	antisense_lncRNA	Novel_lncRNA	chr7	113381780	113478182	+	2	1180	96
LNC_001978	XLOC_111218	lincRNA	Novel_lncRNA	chr7	111503706	111505430	+	2	1700	119
LNC_001971	XLOC_110691	lincRNA	Novel_lncRNA	chr7	91231631	91245669	+	4	2470	105
LNC_001970	XLOC_110632	antisense_lncRNA	Novel_lncRNA	chr7	89156306	89224934	+	2	1816	149
LNC_001973	XLOC_110793	lincRNA	Novel_lncRNA	chr7	94701536	94727041	+	2	694	134
LNC_001972	XLOC_110723	antisense_lncRNA	Novel_lncRNA	chr7	92772888	92828532	+	2	804	68
LNC_001975	XLOC_110966	lincRNA	Novel_lncRNA	chr7	99876682	99882783	+	2	1213	149
LNC_001974	XLOC_110913	antisense_lncRNA	Novel_lncRNA	chr7	98343125	98397613	+	2	925	68
LNC_001977	XLOC_111056	antisense_lncRNA	Novel_lncRNA	chr7	104114957	104181752	+	2	521	59
LNC_001976	XLOC_110997	antisense_lncRNA	Novel_lncRNA	chr7	100553824	100601453	+	2	1863	138
LNC_000521	XLOC_027786	antisense_lncRNA	Novel_lncRNA	chr13	29919246	29932358	+	2	1115	192
LNC_000520	XLOC_027707	lincRNA	Novel_lncRNA	chr13	28054665	28057728	+	2	984	79
LNC_000002	XLOC_000017	lincRNA	Novel_lncRNA	chr1	470506	476834	+	4	3365	168
LNC_000003	XLOC_000056	lincRNA	Novel_lncRNA	chr1	1779361	1790500	+	2	1029	90
LNC_000001	XLOC_000015	lincRNA	Novel_lncRNA	chr1	352462	356521	+	5	3472	314
LNC_000006	XLOC_000088	lincRNA	Novel_lncRNA	chr1	2677005	2679627	+	4	1415	158
LNC_000007	XLOC_000153	antisense_lncRNA	Novel_lncRNA	chr1	7182311	7227115	+	2	1569	114
LNC_000004	XLOC_000056	lincRNA	Novel_lncRNA	chr1	1779361	1804038	+	2	2592	218
LNC_000005	XLOC_000057	lincRNA	Novel_lncRNA	chr1	1779827	1789618	+	2	562	85
LNC_000008	XLOC_000170	antisense_lncRNA	Novel_lncRNA	chr1	7511450	7564493	+	2	1640	163
LNC_000009	XLOC_000191	lincRNA	Novel_lncRNA	chr1	7839651	7927061	+	2	1024	113
LNC_000529	XLOC_028183	lincRNA	Novel_lncRNA	chr13	47624614	47633849	+	2	450	69
LNC_001031	XLOC_061456	lincRNA	Novel_lncRNA	chr18	1439716	1441231	+	2	1492	212
LNC_002310	XLOC_132662	lincRNA	Novel_lncRNA	chrAEMK02000451.1	24868	50659	+	2	1674	109
LNC_002311	XLOC_132738	antisense_lncRNA	Novel_lncRNA	chrAEMK02000452.1	1644099	1740103	+	2	696	88
LNC_001427	XLOC_083167	antisense_lncRNA	Novel_lncRNA	chr4	30748123	30802875	+	2	617	94
LNC_001426	XLOC_083020	lincRNA	Novel_lncRNA	chr4	24504811	24568767	+	2	718	57
LNC_001425	XLOC_082877	lincRNA	Novel_lncRNA	chr4	18009224	18014292	+	2	1498	106
LNC_001424	XLOC_082835	lincRNA	Novel_lncRNA	chr4	16834680	16835459	+	2	752	91
LNC_000828	XLOC_049058	lincRNA	Novel_lncRNA	chr15	117856598	117913124	+	2	1130	119
LNC_000829	XLOC_049117	lincRNA	Novel_lncRNA	chr15	119753109	119754288	+	2	1151	117
LNC_001421	XLOC_082654	lincRNA	Novel_lncRNA	chr4	12596051	12631394	+	4	1575	94
LNC_001420	XLOC_082628	lincRNA	Novel_lncRNA	chr4	12100012	12159504	+	2	1542	122
LNC_000824	XLOC_048886	antisense_lncRNA	Novel_lncRNA	chr15	109320175	109335286	+	2	1878	109
LNC_000825	XLOC_048889	antisense_lncRNA	Novel_lncRNA	chr15	109514925	109532486	+	2	1309	72
LNC_000826	XLOC_048913	lincRNA	Novel_lncRNA	chr15	110408960	110442735	+	2	1934	130
LNC_000827	XLOC_048942	antisense_lncRNA	Novel_lncRNA	chr15	111264369	111318495	+	2	1463	90
LNC_000820	XLOC_048716	lincRNA	Novel_lncRNA	chr15	99578218	99579445	+	2	433	94
LNC_000821	XLOC_048735	antisense_lncRNA	Novel_lncRNA	chr15	100985181	101080807	+	2	983	116
LNC_000822	XLOC_048878	lincRNA	Novel_lncRNA	chr15	109254601	109264899	+	2	1205	67
LNC_000823	XLOC_048884	antisense_lncRNA	Novel_lncRNA	chr15	109289122	109332304	+	2	786	72
LNC_000958	XLOC_056902	lincRNA	Novel_lncRNA	chr16	67069640	67070448	-	2	777	61
LNC_000959	XLOC_056929	lincRNA	Novel_lncRNA	chr16	68220782	68221553	-	2	719	90
LNC_000950	XLOC_056374	lincRNA	Novel_lncRNA	chr16	49249863	49253200	-	2	1397	169
LNC_000951	XLOC_056588	lincRNA	Novel_lncRNA	chr16	53743250	53795854	-	2	1116	75
LNC_000952	XLOC_056668	lincRNA	Novel_lncRNA	chr16	56942670	56943672	-	2	981	91
LNC_000953	XLOC_056773	antisense_lncRNA	Novel_lncRNA	chr16	62222581	62254285	-	2	572	81
LNC_000954	XLOC_056810	lincRNA	Novel_lncRNA	chr16	63536313	63537031	-	2	665	92
LNC_000955	XLOC_056825	lincRNA	Novel_lncRNA	chr16	64033353	64035282	-	2	1258	157
LNC_000956	XLOC_056847	antisense_lncRNA	Novel_lncRNA	chr16	65525857	65529415	-	2	935	80
LNC_000957	XLOC_056880	lincRNA	Novel_lncRNA	chr16	66319144	66341913	-	2	1047	174
LNC_001519	XLOC_087531	lincRNA	Novel_lncRNA	chr4	43070020	43076465	-	2	1996	184
LNC_001518	XLOC_087501	lincRNA	Novel_lncRNA	chr4	42621920	42656433	-	2	903	75
LNC_001513	XLOC_087315	lincRNA	Novel_lncRNA	chr4	36039549	36063825	-	2	793	166
LNC_001512	XLOC_086943	lincRNA	Novel_lncRNA	chr4	17488128	17492923	-	2	858	146
LNC_001511	XLOC_086888	antisense_lncRNA	Novel_lncRNA	chr4	15785204	15842185	-	2	594	79
LNC_001510	XLOC_086885	lincRNA	Novel_lncRNA	chr4	15631044	15637037	-	2	848	129
LNC_001517	XLOC_087500	antisense_lncRNA	Novel_lncRNA	chr4	42581170	42596273	-	2	1225	91
LNC_001516	XLOC_087488	antisense_lncRNA	Novel_lncRNA	chr4	42206710	42263139	-	2	760	102
LNC_001515	XLOC_087356	lincRNA	Novel_lncRNA	chr4	38437304	38450462	-	2	1853	85
LNC_001514	XLOC_087351	antisense_lncRNA	Novel_lncRNA	chr4	38076992	38122661	-	2	1088	75
LNC_002088	XLOC_116553	lincRNA	Novel_lncRNA	chr8	47960021	47961496	+	2	1376	210
LNC_002089	XLOC_116713	antisense_lncRNA	Novel_lncRNA	chr8	52836498	52924084	+	2	1018	76
LNC_002084	XLOC_116376	antisense_lncRNA	Novel_lncRNA	chr8	42346560	42386496	+	2	1508	139
LNC_002085	XLOC_116492	antisense_lncRNA	Novel_lncRNA	chr8	45807643	45810073	+	2	1361	228
LNC_002086	XLOC_116530	lincRNA	Novel_lncRNA	chr8	46899756	46946350	+	2	1098	101
LNC_002087	XLOC_116535	antisense_lncRNA	Novel_lncRNA	chr8	47090947	47119311	+	2	675	81
LNC_002080	XLOC_116034	lincRNA	Novel_lncRNA	chr8	32384585	32418955	+	2	999	114
LNC_002081	XLOC_116038	antisense_lncRNA	Novel_lncRNA	chr8	32795280	32855006	+	3	568	67
LNC_002082	XLOC_116121	lincRNA	Novel_lncRNA	chr8	36582401	36592994	+	2	928	99
LNC_002083	XLOC_116202	lincRNA	Novel_lncRNA	chr8	39823415	39903307	+	2	1484	84
LNC_001902	XLOC_107704	lincRNA	Novel_lncRNA	chr6	170291522	170294964	-	3	2800	156
LNC_000774	XLOC_045453	lincRNA	Novel_lncRNA	chr14	120856685	120858224	-	2	1223	151
LNC_000775	XLOC_045513	lincRNA	Novel_lncRNA	chr14	122200711	122201797	-	2	897	133
LNC_000776	XLOC_045528	lincRNA	Novel_lncRNA	chr14	122711724	122713547	-	2	1700	198
LNC_000777	XLOC_045672	antisense_lncRNA	Novel_lncRNA	chr14	129024333	129028200	-	2	1106	99
LNC_000770	XLOC_045274	antisense_lncRNA	Novel_lncRNA	chr14	112384946	112425717	-	2	1167	113
LNC_000771	XLOC_045279	lincRNA	Novel_lncRNA	chr14	112757794	112761635	-	2	875	60
LNC_000772	XLOC_045291	lincRNA	Novel_lncRNA	chr14	113076484	113087225	-	2	1082	107
LNC_000773	XLOC_045322	antisense_lncRNA	Novel_lncRNA	chr14	114216675	114233940	-	2	634	83
LNC_001607	XLOC_092440	antisense_lncRNA	Novel_lncRNA	chr5	65628982	65709486	+	2	538	85
LNC_001606	XLOC_092407	lincRNA	Novel_lncRNA	chr5	65134404	65177816	+	2	859	94
LNC_001605	XLOC_092361	antisense_lncRNA	Novel_lncRNA	chr5	63537419	63549785	+	2	1009	68
LNC_001604	XLOC_092360	antisense_lncRNA	Novel_lncRNA	chr5	63433951	63491990	+	2	442	120
LNC_000778	XLOC_045769	antisense_lncRNA	Novel_lncRNA	chr14	132365861	132442957	-	2	1226	124
LNC_000779	XLOC_045863	lincRNA	Novel_lncRNA	chr14	134736268	134760043	-	2	861	80
LNC_001601	XLOC_092232	antisense_lncRNA	Novel_lncRNA	chr5	59642751	59644814	+	2	547	65
LNC_001600	XLOC_092183	lincRNA	Novel_lncRNA	chr5	58226501	58288197	+	2	339	54
LNC_000488	XLOC_026323	antisense_lncRNA	Novel_lncRNA	chr12	37747315	37811870	-	2	582	106
LNC_000489	XLOC_026359	lincRNA	Novel_lncRNA	chr12	39204302	39282952	-	2	1066	107
LNC_000486	XLOC_026272	antisense_lncRNA	Novel_lncRNA	chr12	35860065	35894733	-	2	320	41
LNC_000487	XLOC_026291	antisense_lncRNA	Novel_lncRNA	chr12	36521975	36549731	-	2	1266	148
LNC_000484	XLOC_026247	antisense_lncRNA	Novel_lncRNA	chr12	34992776	35002042	-	2	2707	134
LNC_000485	XLOC_026268	antisense_lncRNA	Novel_lncRNA	chr12	35796457	35840219	-	2	330	49
LNC_000482	XLOC_026032	lincRNA	Novel_lncRNA	chr12	28755811	28756530	-	2	684	98
LNC_000483	XLOC_026184	lincRNA	Novel_lncRNA	chr12	33367031	33382987	-	2	1924	103
LNC_000480	XLOC_025887	antisense_lncRNA	Novel_lncRNA	chr12	25241930	25255295	-	2	891	132
LNC_000481	XLOC_025912	lincRNA	Novel_lncRNA	chr12	25950450	25956019	-	2	1231	117
LNC_002439	XLOC_143684	lincRNA	Novel_lncRNA	chrX	87860797	87938716	-	3	1724	177
LNC_002438	XLOC_143654	lincRNA	Novel_lncRNA	chrX	86963114	86970318	-	2	721	105
LNC_002435	XLOC_143467	lincRNA	Novel_lncRNA	chrX	83249735	83276659	-	2	1031	98
LNC_002434	XLOC_143361	lincRNA	Novel_lncRNA	chrX	80922341	80974725	-	2	1210	116
LNC_002437	XLOC_143649	lincRNA	Novel_lncRNA	chrX	86852756	86920501	-	2	1155	87
LNC_002436	XLOC_143567	antisense_lncRNA	Novel_lncRNA	chrX	84954408	84974519	-	2	1212	114
LNC_002431	XLOC_142182	antisense_lncRNA	Novel_lncRNA	chrX	54811493	54902031	-	2	1492	196
LNC_002430	XLOC_142004	lincRNA	Novel_lncRNA	chrX	50041327	50042539	-	2	1023	143
LNC_002433	XLOC_142291	lincRNA	Novel_lncRNA	chrX	57713058	57765402	-	2	865	90
LNC_002432	XLOC_142265	lincRNA	Novel_lncRNA	chrX	57480342	57488184	-	2	1142	110
LNC_001773	XLOC_100402	antisense_lncRNA	Novel_lncRNA	chr6	106813713	106857800	+	2	906	114
LNC_001772	XLOC_100392	lincRNA	Novel_lncRNA	chr6	106369145	106376264	+	2	2182	98
LNC_001771	XLOC_100375	lincRNA	Novel_lncRNA	chr6	105464211	105486041	+	2	815	76
LNC_001770	XLOC_100320	lincRNA	Novel_lncRNA	chr6	104247617	104257923	+	2	1477	69
LNC_001777	XLOC_100520	lincRNA	Novel_lncRNA	chr6	110597481	110602670	+	2	896	131
LNC_001776	XLOC_100462	antisense_lncRNA	Novel_lncRNA	chr6	108290027	108299354	+	2	1019	152
LNC_001775	XLOC_100412	lincRNA	Novel_lncRNA	chr6	107157081	107228357	+	2	1527	124
LNC_001774	XLOC_100403	antisense_lncRNA	Novel_lncRNA	chr6	106826496	106884924	+	2	1582	91
LNC_001779	XLOC_100637	lincRNA	Novel_lncRNA	chr6	114800161	114800891	+	2	707	99
LNC_001778	XLOC_100538	antisense_lncRNA	Novel_lncRNA	chr6	111063898	111123447	+	2	692	170
LNC_000392	XLOC_022440	lincRNA	Novel_lncRNA	chr11	52305604	52327893	-	2	737	70
LNC_000393	XLOC_022560	lincRNA	Novel_lncRNA	chr11	59841929	59893700	-	2	1817	114
LNC_000390	XLOC_022247	lincRNA	Novel_lncRNA	chr11	47334729	47363113	-	3	1986	130
LNC_000391	XLOC_022285	lincRNA	Novel_lncRNA	chr11	48703851	48748398	-	2	513	97
LNC_000396	XLOC_022835	lincRNA	Novel_lncRNA	chr11	73592554	73593778	-	2	1200	98
LNC_000397	XLOC_022971	lincRNA	Novel_lncRNA	chr11	78263456	78268290	-	4	1506	117
LNC_000394	XLOC_022755	antisense_lncRNA	Novel_lncRNA	chr11	69006492	69088273	-	2	723	99
LNC_000395	XLOC_022762	antisense_lncRNA	Novel_lncRNA	chr11	70091114	70167068	-	2	396	50
LNC_000398	XLOC_023010	lincRNA	Novel_lncRNA	chr12	132175	133235	+	2	1039	172
LNC_000399	XLOC_023032	antisense_lncRNA	Novel_lncRNA	chr12	584278	601454	+	2	1394	121
LNC_000558	XLOC_030458	lincRNA	Novel_lncRNA	chr13	127608141	127665741	+	2	688	81
LNC_000559	XLOC_030582	lincRNA	Novel_lncRNA	chr13	131373621	131374268	+	2	623	114
LNC_000554	XLOC_030217	lincRNA	Novel_lncRNA	chr13	120321105	120325158	+	2	780	71
LNC_000555	XLOC_030236	lincRNA	Novel_lncRNA	chr13	120557366	120587318	+	2	1406	127
LNC_000556	XLOC_030286	antisense_lncRNA	Novel_lncRNA	chr13	121913717	121965577	+	2	789	73
LNC_000557	XLOC_030337	lincRNA	Novel_lncRNA	chr13	123061066	123077547	+	2	509	98
LNC_000550	XLOC_029942	lincRNA	Novel_lncRNA	chr13	111906607	111942743	+	2	373	49
LNC_000551	XLOC_029967	lincRNA	Novel_lncRNA	chr13	113326708	113327518	+	2	789	92
LNC_000552	XLOC_030005	lincRNA	Novel_lncRNA	chr13	114721499	114767357	+	2	789	67
LNC_000553	XLOC_030182	lincRNA	Novel_lncRNA	chr13	119566752	119619472	+	2	1106	102
LNC_002057	XLOC_114875	lincRNA	Novel_lncRNA	chr7	107487112	107528157	-	2	377	50
LNC_002056	XLOC_114787	lincRNA	Novel_lncRNA	chr7	102796672	102835101	-	2	863	106
LNC_002055	XLOC_114693	lincRNA	Novel_lncRNA	chr7	99815202	99819499	-	2	1056	85
LNC_001360	XLOC_078725	lincRNA	Novel_lncRNA	chr3	21124439	21127937	-	2	1100	94
LNC_001361	XLOC_078775	antisense_lncRNA	Novel_lncRNA	chr3	22666698	22751814	-	2	1100	190
LNC_001362	XLOC_078834	antisense_lncRNA	Novel_lncRNA	chr3	24997532	25047837	-	2	867	88
LNC_001363	XLOC_078852	lincRNA	Novel_lncRNA	chr3	25606444	25607376	-	2	911	117
LNC_001364	XLOC_078874	lincRNA	Novel_lncRNA	chr3	26389239	26390557	-	2	1296	106
LNC_001365	XLOC_079093	lincRNA	Novel_lncRNA	chr3	33512733	33616563	-	2	2324	116
LNC_001366	XLOC_079093	lincRNA	Novel_lncRNA	chr3	33572656	33616563	-	2	2341	116
LNC_001367	XLOC_079094	lincRNA	Novel_lncRNA	chr3	33516904	33518738	-	2	848	97
LNC_001368	XLOC_079161	lincRNA	Novel_lncRNA	chr3	34707176	34722557	-	2	1443	120
LNC_001369	XLOC_079258	antisense_lncRNA	Novel_lncRNA	chr3	37384781	37386968	-	2	1863	260
LNC_002052	XLOC_114661	antisense_lncRNA	Novel_lncRNA	chr7	98559534	98628484	-	3	1262	101
LNC_001162	XLOC_068066	lincRNA	Novel_lncRNA	chr2	107295258	107300245	+	2	1994	130
LNC_001163	XLOC_068194	lincRNA	Novel_lncRNA	chr2	114494106	114495643	+	2	1345	81
LNC_001160	XLOC_067538	lincRNA	Novel_lncRNA	chr2	84363805	84365019	+	2	1195	98
LNC_001161	XLOC_067604	lincRNA	Novel_lncRNA	chr2	86837141	86841884	+	2	1266	99
LNC_001166	XLOC_068255	lincRNA	Novel_lncRNA	chr2	117139441	117150937	+	2	373	89
LNC_001167	XLOC_068287	lincRNA	Novel_lncRNA	chr2	119117572	119169678	+	2	516	57
LNC_001164	XLOC_068245	antisense_lncRNA	Novel_lncRNA	chr2	116773929	116789800	+	2	540	78
LNC_001165	XLOC_068252	antisense_lncRNA	Novel_lncRNA	chr2	117051740	117115237	+	2	431	84
LNC_001168	XLOC_068312	antisense_lncRNA	Novel_lncRNA	chr2	119636124	119710048	+	2	409	76
LNC_001169	XLOC_068541	lincRNA	Novel_lncRNA	chr2	129236137	129309493	+	2	339	78
LNC_000169	XLOC_008852	lincRNA	Novel_lncRNA	chr1	50247609	50285788	-	2	1101	76
LNC_000168	XLOC_008717	lincRNA	Novel_lncRNA	chr1	44568013	44605740	-	2	1111	97
LNC_000165	XLOC_008482	lincRNA	Novel_lncRNA	chr1	32723169	32794341	-	2	2181	151
LNC_000164	XLOC_008464	lincRNA	Novel_lncRNA	chr1	31694133	31722176	-	2	1636	99
LNC_000167	XLOC_008685	antisense_lncRNA	Novel_lncRNA	chr1	43109846	43162498	-	2	605	54
LNC_000166	XLOC_008483	lincRNA	Novel_lncRNA	chr1	32797616	32838409	-	2	844	82
LNC_000161	XLOC_008332	lincRNA	Novel_lncRNA	chr1	25994289	25996126	-	2	1303	121
LNC_000160	XLOC_008246	lincRNA	Novel_lncRNA	chr1	22833076	22850106	-	2	1161	113
LNC_000163	XLOC_008410	lincRNA	Novel_lncRNA	chr1	29377576	29381444	-	3	865	83
LNC_000162	XLOC_008336	antisense_lncRNA	Novel_lncRNA	chr1	26019050	26064292	-	2	702	114
LNC_001948	XLOC_109491	antisense_lncRNA	Novel_lncRNA	chr7	54532520	54583714	+	2	1255	96
LNC_001949	XLOC_109535	antisense_lncRNA	Novel_lncRNA	chr7	55382144	55404483	+	2	1363	66
LNC_001944	XLOC_109315	lincRNA	Novel_lncRNA	chr7	50398066	50427254	+	2	311	49
LNC_001945	XLOC_109343	lincRNA	Novel_lncRNA	chr7	50726903	50729700	+	2	834	133
LNC_001946	XLOC_109397	antisense_lncRNA	Novel_lncRNA	chr7	52719233	52804547	+	2	1035	110
LNC_001947	XLOC_109404	lincRNA	Novel_lncRNA	chr7	52906431	52908133	+	2	1675	114
LNC_001940	XLOC_109210	lincRNA	Novel_lncRNA	chr7	46827368	46859128	+	2	2036	178
LNC_001941	XLOC_109243	lincRNA	Novel_lncRNA	chr7	47701139	47702534	+	2	1368	112
LNC_001942	XLOC_109275	lincRNA	Novel_lncRNA	chr7	49168100	49191174	+	2	1472	111
LNC_001943	XLOC_109296	lincRNA	Novel_lncRNA	chr7	49873308	49888569	+	2	907	87
LNC_000011	XLOC_000218	lincRNA	Novel_lncRNA	chr1	8872190	8879789	+	2	1715	84
LNC_000010	XLOC_000207	lincRNA	Novel_lncRNA	chr1	8277717	8281579	+	2	1060	86
LNC_000013	XLOC_000237	antisense_lncRNA	Novel_lncRNA	chr1	9896848	9951442	+	2	948	76
LNC_000012	XLOC_000234	lincRNA	Novel_lncRNA	chr1	9732443	9734239	+	2	1500	182
LNC_000015	XLOC_000360	lincRNA	Novel_lncRNA	chr1	15839803	15859816	+	2	1134	93
LNC_000014	XLOC_000245	lincRNA	Novel_lncRNA	chr1	10755224	10793911	+	2	1417	105
LNC_000017	XLOC_000539	lincRNA	Novel_lncRNA	chr1	24126079	24162994	+	2	1408	94
LNC_000016	XLOC_000409	antisense_lncRNA	Novel_lncRNA	chr1	17285204	17311651	+	2	712	78
LNC_000019	XLOC_000621	lincRNA	Novel_lncRNA	chr1	25994877	25995891	+	2	480	81
LNC_000018	XLOC_000604	lincRNA	Novel_lncRNA	chr1	25334055	25361282	+	2	1211	93
LNC_001388	XLOC_080317	antisense_lncRNA	Novel_lncRNA	chr3	68463248	68489188	-	2	911	85
LNC_001389	XLOC_080364	lincRNA	Novel_lncRNA	chr3	69606118	69607446	-	2	1236	179
LNC_001382	XLOC_079912	lincRNA	Novel_lncRNA	chr3	54054750	54088275	-	2	1462	131
LNC_001383	XLOC_079918	lincRNA	Novel_lncRNA	chr3	55074645	55076816	-	2	1219	104
LNC_001380	XLOC_079852	lincRNA	Novel_lncRNA	chr3	52684586	52742353	-	2	1003	88
LNC_001381	XLOC_079893	lincRNA	Novel_lncRNA	chr3	53752664	53754253	-	2	1276	113
LNC_001386	XLOC_080047	antisense_lncRNA	Novel_lncRNA	chr3	58582851	58611710	-	2	1188	130
LNC_001387	XLOC_080250	lincRNA	Novel_lncRNA	chr3	64942946	64979707	-	2	1193	77
LNC_001384	XLOC_079918	lincRNA	Novel_lncRNA	chr3	55074645	55108182	-	5	1308	201
LNC_001385	XLOC_080025	antisense_lncRNA	Novel_lncRNA	chr3	57957890	58004785	-	2	1530	144
LNC_001961	XLOC_110265	antisense_lncRNA	Novel_lncRNA	chr7	76764583	76856331	+	2	734	80
LNC_000833	XLOC_049274	lincRNA	Novel_lncRNA	chr15	124904927	124909781	+	2	801	82
LNC_000832	XLOC_049268	lincRNA	Novel_lncRNA	chr15	124633872	124645857	+	2	725	111
LNC_000831	XLOC_049267	lincRNA	Novel_lncRNA	chr15	124630009	124659049	+	2	1008	147
LNC_000830	XLOC_049265	lincRNA	Novel_lncRNA	chr15	124620787	124679830	+	2	966	98
LNC_000837	XLOC_049525	lincRNA	Novel_lncRNA	chr15	135393683	135432079	+	2	385	66
LNC_000836	XLOC_049415	antisense_lncRNA	Novel_lncRNA	chr15	132154023	132192031	+	2	1280	132
LNC_000835	XLOC_049311	lincRNA	Novel_lncRNA	chr15	126720588	126811164	+	2	795	89
LNC_000834	XLOC_049303	lincRNA	Novel_lncRNA	chr15	126134039	126135833	+	2	1723	134
LNC_000839	XLOC_049733	lincRNA	Novel_lncRNA	chr15	1371791	1372452	-	2	618	78
LNC_000838	XLOC_049627	lincRNA	Novel_lncRNA	chr15	138826282	138828958	+	3	1506	204
LNC_000949	XLOC_056367	lincRNA	Novel_lncRNA	chr16	48644053	48647973	-	2	1796	175
LNC_000948	XLOC_056315	lincRNA	Novel_lncRNA	chr16	47585740	47587665	-	2	630	85
LNC_000947	XLOC_056305	antisense_lncRNA	Novel_lncRNA	chr16	47319465	47380131	-	2	1391	136
LNC_000946	XLOC_056266	lincRNA	Novel_lncRNA	chr16	46311680	46327301	-	2	1213	102
LNC_000945	XLOC_056201	lincRNA	Novel_lncRNA	chr16	44630081	44692388	-	2	1265	93
LNC_000944	XLOC_056195	antisense_lncRNA	Novel_lncRNA	chr16	44382851	44457083	-	2	628	92
LNC_000943	XLOC_056127	antisense_lncRNA	Novel_lncRNA	chr16	41176388	41215059	-	2	727	70
LNC_000942	XLOC_056120	lincRNA	Novel_lncRNA	chr16	40796604	40883553	-	2	1342	85
LNC_000941	XLOC_056060	lincRNA	Novel_lncRNA	chr16	38706384	38750612	-	3	1002	91
LNC_000940	XLOC_056034	lincRNA	Novel_lncRNA	chr16	37100972	37176079	-	4	1737	156
LNC_001568	XLOC_090900	antisense_lncRNA	Novel_lncRNA	chr5	17972698	18066860	+	2	792	95
LNC_001569	XLOC_090913	lincRNA	Novel_lncRNA	chr5	18254823	18256242	+	2	1380	152
LNC_001566	XLOC_090644	lincRNA	Novel_lncRNA	chr5	10365559	10367674	+	2	564	93
LNC_001567	XLOC_090779	lincRNA	Novel_lncRNA	chr5	14655364	14711258	+	2	1329	73
LNC_001564	XLOC_090450	lincRNA	Novel_lncRNA	chr5	4650930	4655697	+	2	4333	211
LNC_001565	XLOC_090542	lincRNA	Novel_lncRNA	chr5	7291018	7305799	+	2	631	75
LNC_001562	XLOC_090144	lincRNA	Novel_lncRNA	chr4	126933536	126941876	-	2	409	71
LNC_001563	XLOC_090318	lincRNA	Novel_lncRNA	chr5	370438	373001	+	2	2544	115
LNC_001560	XLOC_090079	antisense_lncRNA	Novel_lncRNA	chr4	125164923	125217816	-	2	1585	149
LNC_001561	XLOC_090083	lincRNA	Novel_lncRNA	chr4	125358885	125365843	-	4	2383	205
LNC_002093	XLOC_116982	lincRNA	Novel_lncRNA	chr8	60554184	60599681	+	2	1037	77
LNC_002092	XLOC_116844	antisense_lncRNA	Novel_lncRNA	chr8	55984175	55993150	+	2	1264	105
LNC_002091	XLOC_116834	antisense_lncRNA	Novel_lncRNA	chr8	55625598	55662897	+	2	304	85
LNC_002090	XLOC_116800	lincRNA	Novel_lncRNA	chr8	54587284	54589220	+	2	603	187
LNC_002097	XLOC_117378	lincRNA	Novel_lncRNA	chr8	74512855	74514602	+	2	613	70
LNC_002096	XLOC_117294	lincRNA	Novel_lncRNA	chr8	72199268	72229274	+	2	570	100
LNC_002095	XLOC_117255	lincRNA	Novel_lncRNA	chr8	71021073	71078022	+	2	740	74
LNC_002094	XLOC_117190	lincRNA	Novel_lncRNA	chr8	68976050	69007194	+	2	1063	114
LNC_002099	XLOC_117479	antisense_lncRNA	Novel_lncRNA	chr8	77410158	77448827	+	2	699	123
LNC_002098	XLOC_117423	antisense_lncRNA	Novel_lncRNA	chr8	75815020	75917106	+	2	613	138
LNC_001430	XLOC_083254	lincRNA	Novel_lncRNA	chr4	34440317	34460644	+	4	1825	152
LNC_000769	XLOC_045246	lincRNA	Novel_lncRNA	chr14	111977185	111979967	-	4	1301	87
LNC_000768	XLOC_045143	antisense_lncRNA	Novel_lncRNA	chr14	107715812	107759024	-	2	741	182
LNC_001431	XLOC_083260	lincRNA	Novel_lncRNA	chr4	34552498	34602345	+	2	679	94
LNC_000763	XLOC_044703	lincRNA	Novel_lncRNA	chr14	89367095	89367924	-	2	788	82
LNC_000762	XLOC_044651	lincRNA	Novel_lncRNA	chr14	87597826	87619999	-	2	411	72
LNC_000761	XLOC_044650	antisense_lncRNA	Novel_lncRNA	chr14	87597299	87676086	-	2	665	87
LNC_000760	XLOC_044566	lincRNA	Novel_lncRNA	chr14	85177734	85243970	-	2	817	159
LNC_000767	XLOC_045087	antisense_lncRNA	Novel_lncRNA	chr14	104543046	104635893	-	2	614	89
LNC_000766	XLOC_045085	antisense_lncRNA	Novel_lncRNA	chr14	104291762	104355028	-	2	1585	108
LNC_000765	XLOC_045066	lincRNA	Novel_lncRNA	chr14	103944800	103974873	-	2	792	88
LNC_000764	XLOC_044919	lincRNA	Novel_lncRNA	chr14	96622211	96635170	-	2	2192	76
LNC_001438	XLOC_083360	antisense_lncRNA	Novel_lncRNA	chr4	37649347	37722733	+	2	1082	78
LNC_001439	XLOC_083390	antisense_lncRNA	Novel_lncRNA	chr4	38983907	39016860	+	2	690	89
LNC_001669	XLOC_095942	lincRNA	Novel_lncRNA	chr5	87161439	87211419	-	2	1479	99
LNC_000499	XLOC_026791	lincRNA	Novel_lncRNA	chr12	52434399	52435787	-	2	1088	127
LNC_000498	XLOC_026759	antisense_lncRNA	Novel_lncRNA	chr12	51744712	51813378	-	2	816	147
LNC_001668	XLOC_095768	antisense_lncRNA	Novel_lncRNA	chr5	79160474	79195583	-	4	1173	292
LNC_000495	XLOC_026702	lincRNA	Novel_lncRNA	chr12	50365900	50369362	-	2	1289	102
LNC_000494	XLOC_026510	lincRNA	Novel_lncRNA	chr12	43917986	43923770	-	2	1249	176
LNC_000497	XLOC_026745	lincRNA	Novel_lncRNA	chr12	51297654	51363812	-	2	1455	199
LNC_000496	XLOC_026714	lincRNA	Novel_lncRNA	chr12	50629222	50631106	-	2	1591	137
LNC_000491	XLOC_026446	lincRNA	Novel_lncRNA	chr12	41501986	41505636	-	4	1095	131
LNC_000490	XLOC_026399	lincRNA	Novel_lncRNA	chr12	40326682	40353139	-	2	1343	136
LNC_000493	XLOC_026477	lincRNA	Novel_lncRNA	chr12	43107453	43150463	-	2	1177	115
LNC_000492	XLOC_026461	antisense_lncRNA	Novel_lncRNA	chr12	42369766	42417652	-	2	785	64
LNC_002400	XLOC_140357	lincRNA	Novel_lncRNA	chrX	6533675	6601749	-	2	326	107
LNC_002401	XLOC_140371	lincRNA	Novel_lncRNA	chrX	7056592	7099033	-	2	1795	172
LNC_002402	XLOC_140403	lincRNA	Novel_lncRNA	chrX	8246173	8253980	-	2	1071	83
LNC_002403	XLOC_140443	antisense_lncRNA	Novel_lncRNA	chrX	9583398	9644163	-	2	770	81
LNC_002404	XLOC_140506	lincRNA	Novel_lncRNA	chrX	10876875	10882629	-	2	1165	102
LNC_002405	XLOC_140516	antisense_lncRNA	Novel_lncRNA	chrX	11449440	11481358	-	2	481	72
LNC_002406	XLOC_140521	lincRNA	Novel_lncRNA	chrX	11666936	11770080	-	2	1164	98
LNC_002407	XLOC_140534	lincRNA	Novel_lncRNA	chrX	12161760	12174924	-	2	964	76
LNC_002408	XLOC_140544	lincRNA	Novel_lncRNA	chrX	12567098	12573472	-	2	1098	80
LNC_002409	XLOC_140545	lincRNA	Novel_lncRNA	chrX	12576905	12612691	-	2	1213	132
LNC_001706	XLOC_097634	lincRNA	Novel_lncRNA	chr6	40785481	40865545	+	2	576	60
LNC_001707	XLOC_097784	antisense_lncRNA	Novel_lncRNA	chr6	44362374	44436157	+	2	1330	84
LNC_001704	XLOC_097485	lincRNA	Novel_lncRNA	chr6	36850842	36852977	+	2	1040	101
LNC_001705	XLOC_097523	lincRNA	Novel_lncRNA	chr6	37979677	38001478	+	2	749	111
LNC_001702	XLOC_097442	lincRNA	Novel_lncRNA	chr6	35925854	35926353	+	2	413	85
LNC_001703	XLOC_097470	lincRNA	Novel_lncRNA	chr6	36470020	36473034	+	2	1674	133
LNC_001700	XLOC_097362	lincRNA	Novel_lncRNA	chr6	33964104	33973936	+	2	465	89
LNC_001701	XLOC_097398	lincRNA	Novel_lncRNA	chr6	34897962	34918828	+	2	1126	90
LNC_001708	XLOC_097805	antisense_lncRNA	Novel_lncRNA	chr6	44743741	44755613	+	2	4802	239
LNC_001709	XLOC_097827	lincRNA	Novel_lncRNA	chr6	45049900	45051269	+	2	1055	83
LNC_000381	XLOC_021431	lincRNA	Novel_lncRNA	chr11	15616754	15621369	-	2	1407	199
LNC_000380	XLOC_021431	lincRNA	Novel_lncRNA	chr11	15616465	15621369	-	2	1696	199
LNC_000383	XLOC_021616	lincRNA	Novel_lncRNA	chr11	22357535	22390034	-	2	916	89
LNC_000382	XLOC_021507	lincRNA	Novel_lncRNA	chr11	18425760	18462026	-	3	1173	203
LNC_000385	XLOC_021719	lincRNA	Novel_lncRNA	chr11	26190756	26273171	-	2	1824	139
LNC_000384	XLOC_021650	lincRNA	Novel_lncRNA	chr11	23006029	23007114	-	2	999	135
LNC_000387	XLOC_021787	lincRNA	Novel_lncRNA	chr11	28359166	28369183	-	2	722	69
LNC_000386	XLOC_021727	lincRNA	Novel_lncRNA	chr11	26294578	26346561	-	2	1975	121
LNC_000389	XLOC_022215	lincRNA	Novel_lncRNA	chr11	46476509	46546910	-	2	1014	73
LNC_000388	XLOC_022183	antisense_lncRNA	Novel_lncRNA	chr11	45301821	45340659	-	2	625	87
LNC_001666	XLOC_095651	lincRNA	Novel_lncRNA	chr5	76180048	76181125	-	2	989	132
LNC_000543	XLOC_029322	antisense_lncRNA	Novel_lncRNA	chr13	89276330	89326817	+	2	419	76
LNC_000542	XLOC_029271	lincRNA	Novel_lncRNA	chr13	87644610	87651459	+	2	659	75
LNC_001018	XLOC_060553	lincRNA	Novel_lncRNA	chr17	38560622	38574343	-	2	1839	153
LNC_001019	XLOC_060567	antisense_lncRNA	Novel_lncRNA	chr17	39132251	39161739	-	2	970	97
LNC_000547	XLOC_029765	lincRNA	Novel_lncRNA	chr13	104080764	104097241	+	2	1432	97
LNC_000546	XLOC_029478	lincRNA	Novel_lncRNA	chr13	94067175	94072309	+	2	442	98
LNC_000545	XLOC_029472	lincRNA	Novel_lncRNA	chr13	93930352	93980227	+	2	1322	105
LNC_000544	XLOC_029368	antisense_lncRNA	Novel_lncRNA	chr13	90917337	90975376	+	2	1667	113
LNC_001012	XLOC_060374	antisense_lncRNA	Novel_lncRNA	chr17	33765498	33766415	-	2	897	102
LNC_001013	XLOC_060419	lincRNA	Novel_lncRNA	chr17	34852830	34854213	-	2	1363	149
LNC_001010	XLOC_060309	antisense_lncRNA	Novel_lncRNA	chr17	32348016	32413693	-	2	1378	91
LNC_001011	XLOC_060311	lincRNA	Novel_lncRNA	chr17	32497512	32502932	-	2	968	95
LNC_001016	XLOC_060535	antisense_lncRNA	Novel_lncRNA	chr17	37794603	37818830	-	2	1002	130
LNC_001017	XLOC_060547	antisense_lncRNA	Novel_lncRNA	chr17	38267469	38290535	-	2	576	67
LNC_001014	XLOC_060511	lincRNA	Novel_lncRNA	chr17	37194336	37197283	-	2	2328	134
LNC_001015	XLOC_060534	lincRNA	Novel_lncRNA	chr17	37769985	37777152	-	2	964	113
LNC_001377	XLOC_079505	antisense_lncRNA	Novel_lncRNA	chr3	42864664	42887678	-	2	708	101
LNC_001376	XLOC_079447	lincRNA	Novel_lncRNA	chr3	41614956	41616140	-	2	1165	76
LNC_001375	XLOC_079335	lincRNA	Novel_lncRNA	chr3	39262268	39265930	-	4	942	93
LNC_001374	XLOC_079335	lincRNA	Novel_lncRNA	chr3	39261734	39265930	-	6	1492	188
LNC_001373	XLOC_079328	lincRNA	Novel_lncRNA	chr3	39177690	39180483	-	2	699	102
LNC_001372	XLOC_079293	antisense_lncRNA	Novel_lncRNA	chr3	38496955	38532454	-	2	919	105
LNC_001371	XLOC_079291	antisense_lncRNA	Novel_lncRNA	chr3	38361787	38452262	-	2	1388	91
LNC_001370	XLOC_079263	antisense_lncRNA	Novel_lncRNA	chr3	37582341	37620657	-	2	981	89
LNC_001379	XLOC_079777	lincRNA	Novel_lncRNA	chr3	50205474	50313567	-	3	447	83
LNC_001378	XLOC_079577	lincRNA	Novel_lncRNA	chr3	44742043	44809942	-	2	1398	91
LNC_001171	XLOC_068589	antisense_lncRNA	Novel_lncRNA	chr2	131321660	131392651	+	2	708	60
LNC_001170	XLOC_068583	lincRNA	Novel_lncRNA	chr2	130870179	130874407	+	2	1101	144
LNC_001173	XLOC_068619	lincRNA	Novel_lncRNA	chr2	133340409	133419728	+	4	864	88
LNC_001172	XLOC_068613	lincRNA	Novel_lncRNA	chr2	133034474	133149273	+	3	1271	97
LNC_001175	XLOC_068957	lincRNA	Novel_lncRNA	chr2	146638169	146641858	+	2	1341	108
LNC_001174	XLOC_068706	lincRNA	Novel_lncRNA	chr2	136721165	136722094	+	2	884	141
LNC_001177	XLOC_069168	lincRNA	Novel_lncRNA	chr2	392794	394135	-	2	855	84
LNC_001176	XLOC_069151	lincRNA	Novel_lncRNA	chr2	171435	180060	-	3	1366	117
LNC_001179	XLOC_069344	lincRNA	Novel_lncRNA	chr2	6237451	6238779	-	2	1309	135
LNC_001178	XLOC_069204	lincRNA	Novel_lncRNA	chr2	1362368	1363854	-	2	1452	374
LNC_000150	XLOC_007835	lincRNA	Novel_lncRNA	chr1	2774647	2782990	-	4	2957	197
LNC_000151	XLOC_007835	lincRNA	Novel_lncRNA	chr1	2777467	2782990	-	4	3469	209
LNC_000152	XLOC_007851	lincRNA	Novel_lncRNA	chr1	3700641	3742735	-	2	1025	116
LNC_000153	XLOC_007939	lincRNA	Novel_lncRNA	chr1	8336481	8337428	-	2	924	126
LNC_000154	XLOC_008021	lincRNA	Novel_lncRNA	chr1	12239896	12240972	-	2	803	117
LNC_000155	XLOC_008052	lincRNA	Novel_lncRNA	chr1	13530094	13538879	-	2	1828	104
LNC_000156	XLOC_008063	antisense_lncRNA	Novel_lncRNA	chr1	14199517	14207477	-	2	893	129
LNC_000157	XLOC_008126	lincRNA	Novel_lncRNA	chr1	16764504	16817523	-	2	1111	84
LNC_000158	XLOC_008199	lincRNA	Novel_lncRNA	chr1	21162555	21198281	-	2	582	85
LNC_000159	XLOC_008225	antisense_lncRNA	Novel_lncRNA	chr1	21802764	21846612	-	2	628	76
LNC_001953	XLOC_109978	lincRNA	Novel_lncRNA	chr7	70683916	70694458	+	2	347	55
LNC_001952	XLOC_109917	lincRNA	Novel_lncRNA	chr7	68279089	68317255	+	2	496	51
LNC_001951	XLOC_109738	lincRNA	Novel_lncRNA	chr7	61990231	61991369	+	2	1038	106
LNC_001950	XLOC_109647	lincRNA	Novel_lncRNA	chr7	58997625	59004449	+	2	1608	205
LNC_001957	XLOC_110111	lincRNA	Novel_lncRNA	chr7	73861910	73872559	+	2	4789	107
LNC_001956	XLOC_109988	lincRNA	Novel_lncRNA	chr7	70994425	71011297	+	2	824	73
LNC_001955	XLOC_109978	lincRNA	Novel_lncRNA	chr7	70742154	70763654	+	2	430	76
LNC_001954	XLOC_109978	lincRNA	Novel_lncRNA	chr7	70683923	70742427	+	2	430	70
LNC_001959	XLOC_110214	lincRNA	Novel_lncRNA	chr7	75466592	75486387	+	2	1236	87
LNC_001958	XLOC_110112	lincRNA	Novel_lncRNA	chr7	73917436	73960891	+	2	778	92
LNC_000024	XLOC_000776	lincRNA	Novel_lncRNA	chr1	33104136	33113957	+	2	638	77
LNC_000025	XLOC_000809	lincRNA	Novel_lncRNA	chr1	35799719	35830751	+	2	1227	109
LNC_000026	XLOC_000904	antisense_lncRNA	Novel_lncRNA	chr1	39674618	39722403	+	2	1406	147
LNC_000027	XLOC_000931	antisense_lncRNA	Novel_lncRNA	chr1	40836188	40877525	+	2	604	96
LNC_000020	XLOC_000636	lincRNA	Novel_lncRNA	chr1	26509440	26529629	+	2	1741	127
LNC_000021	XLOC_000704	lincRNA	Novel_lncRNA	chr1	29413982	29494775	+	2	808	80
LNC_000022	XLOC_000759	antisense_lncRNA	Novel_lncRNA	chr1	32229846	32306637	+	2	1806	113
LNC_000023	XLOC_000760	antisense_lncRNA	Novel_lncRNA	chr1	32298743	32372062	+	2	568	97
LNC_000028	XLOC_001012	antisense_lncRNA	Novel_lncRNA	chr1	44220049	44234248	+	2	671	99
LNC_000029	XLOC_001061	lincRNA	Novel_lncRNA	chr1	46413494	46415885	+	2	527	81
LNC_001399	XLOC_081381	lincRNA	Novel_lncRNA	chr3	103245447	103246577	-	2	1083	133
LNC_001398	XLOC_081362	intronic_lncRNA	Novel_lncRNA	chr3	102537655	102560498	-	2	2190	201
LNC_001391	XLOC_080869	lincRNA	Novel_lncRNA	chr3	85550458	85551754	-	2	995	86
LNC_001390	XLOC_080661	lincRNA	Novel_lncRNA	chr3	79434087	79437837	-	2	1127	92
LNC_001393	XLOC_081070	antisense_lncRNA	Novel_lncRNA	chr3	93013482	93068199	-	2	894	185
LNC_001392	XLOC_081014	lincRNA	Novel_lncRNA	chr3	91183454	91239012	-	4	4340	132
LNC_001395	XLOC_081100	lincRNA	Novel_lncRNA	chr3	93654145	93656501	-	2	1874	157
LNC_001394	XLOC_081079	lincRNA	Novel_lncRNA	chr3	93261437	93267904	-	2	876	68
LNC_001397	XLOC_081264	lincRNA	Novel_lncRNA	chr3	98708048	98753248	-	2	600	70
LNC_001396	XLOC_081101	lincRNA	Novel_lncRNA	chr3	93666957	93669190	-	2	1835	146
LNC_000846	XLOC_050376	lincRNA	Novel_lncRNA	chr15	29668924	29670388	-	2	1158	141
LNC_000847	XLOC_050376	lincRNA	Novel_lncRNA	chr15	29668924	29672194	-	2	568	93
LNC_000844	XLOC_050145	lincRNA	Novel_lncRNA	chr15	20546860	20579778	-	2	675	56
LNC_000845	XLOC_050202	lincRNA	Novel_lncRNA	chr15	22950050	22951353	-	2	1129	71
LNC_000842	XLOC_050087	lincRNA	Novel_lncRNA	chr15	18203564	18204684	-	2	1094	98
LNC_000843	XLOC_050116	lincRNA	Novel_lncRNA	chr15	20010143	20101244	-	2	830	159
LNC_000840	XLOC_049826	lincRNA	Novel_lncRNA	chr15	6087526	6161651	-	4	4426	89
LNC_000841	XLOC_049830	lincRNA	Novel_lncRNA	chr15	6222423	6266771	-	4	528	88
LNC_002398	XLOC_140336	lincRNA	Novel_lncRNA	chrX	4636590	4701364	-	2	1012	89
LNC_002399	XLOC_140353	lincRNA	Novel_lncRNA	chrX	6473053	6517195	-	2	1086	104
LNC_000541	XLOC_029249	lincRNA	Novel_lncRNA	chr13	86238776	86322218	+	2	649	84
LNC_000848	XLOC_050399	lincRNA	Novel_lncRNA	chr15	30614927	30616623	-	2	1674	135
LNC_000849	XLOC_050619	antisense_lncRNA	Novel_lncRNA	chr15	39530254	39550432	-	2	1039	106
LNC_002152	XLOC_121165	lincRNA	Novel_lncRNA	chr8	89672531	89761621	-	2	619	84
LNC_002153	XLOC_121289	lincRNA	Novel_lncRNA	chr8	97267956	97335053	-	2	520	63
LNC_002150	XLOC_120959	antisense_lncRNA	Novel_lncRNA	chr8	82074666	82117921	-	3	992	100
LNC_000540	XLOC_029066	lincRNA	Novel_lncRNA	chr13	80105559	80188953	+	2	713	105
LNC_002156	XLOC_121617	lincRNA	Novel_lncRNA	chr8	113527417	113594328	-	2	1034	76
LNC_002157	XLOC_121708	lincRNA	Novel_lncRNA	chr8	118537535	118539703	-	2	685	137
LNC_002154	XLOC_121565	lincRNA	Novel_lncRNA	chr8	111400866	111407336	-	2	802	69
LNC_002155	XLOC_121580	lincRNA	Novel_lncRNA	chr8	111937431	111940468	-	2	1344	77
LNC_002158	XLOC_121812	lincRNA	Novel_lncRNA	chr8	122076115	122082306	-	2	389	71
LNC_002159	XLOC_121813	antisense_lncRNA	Novel_lncRNA	chr8	122145870	122155073	-	2	2091	142
LNC_002054	XLOC_114683	lincRNA	Novel_lncRNA	chr7	99468421	99494406	-	4	783	92
LNC_000549	XLOC_029915	lincRNA	Novel_lncRNA	chr13	110454511	110545096	+	2	1173	91
LNC_000548	XLOC_029876	antisense_lncRNA	Novel_lncRNA	chr13	108809676	108857048	+	2	725	108
LNC_001579	XLOC_091379	antisense_lncRNA	Novel_lncRNA	chr5	30843151	30897653	+	2	370	89
LNC_001578	XLOC_091333	lincRNA	Novel_lncRNA	chr5	29322428	29369341	+	2	740	159
LNC_001575	XLOC_091146	antisense_lncRNA	Novel_lncRNA	chr5	22646850	22707772	+	2	832	80
LNC_001574	XLOC_091127	antisense_lncRNA	Novel_lncRNA	chr5	22207127	22238520	+	2	997	111
LNC_001577	XLOC_091290	antisense_lncRNA	Novel_lncRNA	chr5	27420035	27432675	+	2	584	81
LNC_001576	XLOC_091179	lincRNA	Novel_lncRNA	chr5	23364381	23365363	+	2	952	85
LNC_001571	XLOC_090952	lincRNA	Novel_lncRNA	chr5	19097120	19134094	+	2	762	212
LNC_001570	XLOC_090950	lincRNA	Novel_lncRNA	chr5	19084027	19110134	+	2	889	82
LNC_001573	XLOC_091078	lincRNA	Novel_lncRNA	chr5	21100475	21114613	+	2	1476	77
LNC_001572	XLOC_090953	lincRNA	Novel_lncRNA	chr5	19099939	19102219	+	2	1130	137
LNC_002233	XLOC_127031	lincRNA	Novel_lncRNA	chr9	41632164	41636941	-	2	1211	115
LNC_002232	XLOC_126722	lincRNA	Novel_lncRNA	chr9	29674961	29725002	-	2	945	88
LNC_002051	XLOC_114591	antisense_lncRNA	Novel_lncRNA	chr7	96992089	97040006	-	2	947	102
LNC_000718	XLOC_041605	lincRNA	Novel_lncRNA	chr14	128508025	128509032	+	2	987	153
LNC_000719	XLOC_041614	lincRNA	Novel_lncRNA	chr14	128809242	128816751	+	2	475	105
LNC_000716	XLOC_041526	antisense_lncRNA	Novel_lncRNA	chr14	124637135	124644863	+	2	1804	242
LNC_000717	XLOC_041568	lincRNA	Novel_lncRNA	chr14	127302931	127312161	+	3	1318	186
LNC_000714	XLOC_041409	lincRNA	Novel_lncRNA	chr14	120779507	120836285	+	2	645	89
LNC_000715	XLOC_041427	lincRNA	Novel_lncRNA	chr14	121081157	121120875	+	2	725	134
LNC_000712	XLOC_041233	lincRNA	Novel_lncRNA	chr14	112786044	112795386	+	2	943	107
LNC_000713	XLOC_041407	lincRNA	Novel_lncRNA	chr14	120753209	120811347	+	2	380	112
LNC_000710	XLOC_041166	antisense_lncRNA	Novel_lncRNA	chr14	111256940	111331046	+	2	739	142
LNC_000711	XLOC_041177	lincRNA	Novel_lncRNA	chr14	111514897	111527838	+	2	2192	98
LNC_002050	XLOC_114561	lincRNA	Novel_lncRNA	chr7	95501108	95571580	-	2	1471	116
LNC_002378	XLOC_138253	lincRNA	Novel_lncRNA	chrX	71453098	71456243	+	2	285	49
LNC_002379	XLOC_138692	lincRNA	Novel_lncRNA	chrX	82588774	82601988	+	2	739	66
LNC_002372	XLOC_136806	lincRNA	Novel_lncRNA	chrX	43385842	43431326	+	2	1693	167
LNC_002373	XLOC_137051	lincRNA	Novel_lncRNA	chrX	48816254	48873172	+	2	309	62
LNC_002370	XLOC_136673	lincRNA	Novel_lncRNA	chrX	40842764	40856747	+	2	1112	156
LNC_002371	XLOC_136792	lincRNA	Novel_lncRNA	chrX	43194346	43204169	+	2	2157	149
LNC_002376	XLOC_137549	lincRNA	Novel_lncRNA	chrX	57336105	57359335	+	2	1034	89
LNC_002377	XLOC_137697	lincRNA	Novel_lncRNA	chrX	60732200	60736563	+	2	1078	76
LNC_002374	XLOC_137114	lincRNA	Novel_lncRNA	chrX	49381498	49391673	+	2	1912	93
LNC_002375	XLOC_137515	antisense_lncRNA	Novel_lncRNA	chrX	56569717	56628410	+	2	902	102
LNC_000622	XLOC_035770	antisense_lncRNA	Novel_lncRNA	chr13	124489267	124579566	-	2	841	86
LNC_000623	XLOC_035785	lincRNA	Novel_lncRNA	chr13	124696994	124699569	-	2	1757	169
LNC_000620	XLOC_035720	antisense_lncRNA	Novel_lncRNA	chr13	122744514	122803681	-	2	1190	86
LNC_000621	XLOC_035754	lincRNA	Novel_lncRNA	chr13	124291194	124330540	-	2	693	76
LNC_000626	XLOC_035955	lincRNA	Novel_lncRNA	chr13	131036951	131067815	-	4	1843	135
LNC_000627	XLOC_035958	lincRNA	Novel_lncRNA	chr13	131098272	131125504	-	4	2675	236
LNC_000624	XLOC_035785	antisense_lncRNA	Novel_lncRNA	chr13	124696994	124702901	-	3	3728	163
LNC_000625	XLOC_035931	lincRNA	Novel_lncRNA	chr13	130762706	130786511	-	2	698	88
LNC_000628	XLOC_035960	lincRNA	Novel_lncRNA	chr13	131129559	131134676	-	7	1206	93
LNC_000629	XLOC_035981	lincRNA	Novel_lncRNA	chr13	131513973	131523110	-	2	372	98
LNC_002419	XLOC_140777	lincRNA	Novel_lncRNA	chrX	20287282	20300530	-	2	1011	96
LNC_002418	XLOC_140775	antisense_lncRNA	Novel_lncRNA	chrX	20217503	20257281	-	2	1383	86
LNC_001715	XLOC_098125	lincRNA	Novel_lncRNA	chr6	51213448	51214594	+	2	1058	120
LNC_001714	XLOC_098077	antisense_lncRNA	Novel_lncRNA	chr6	50322781	50384959	+	2	1189	77
LNC_001717	XLOC_098189	antisense_lncRNA	Novel_lncRNA	chr6	52217067	52288380	+	2	785	115
LNC_001716	XLOC_098177	antisense_lncRNA	Novel_lncRNA	chr6	52006346	52011755	+	2	941	158
LNC_001711	XLOC_097868	antisense_lncRNA	Novel_lncRNA	chr6	45792327	45806152	+	3	746	124
LNC_001710	XLOC_097867	antisense_lncRNA	Novel_lncRNA	chr6	45783479	45790853	+	2	857	103
LNC_001713	XLOC_097982	antisense_lncRNA	Novel_lncRNA	chr6	48610456	48641343	+	2	1083	166
LNC_001712	XLOC_097895	lincRNA	Novel_lncRNA	chr6	46798524	46805480	+	2	1695	93
LNC_001719	XLOC_098228	lincRNA	Novel_lncRNA	chr6	52941072	52949217	+	2	1563	115
LNC_001718	XLOC_098202	lincRNA	Novel_lncRNA	chr6	52454258	52456600	+	2	1149	94
LNC_000536	XLOC_028849	antisense_lncRNA	Novel_lncRNA	chr13	73249698	73265530	+	2	1137	80
LNC_000537	XLOC_028985	antisense_lncRNA	Novel_lncRNA	chr13	77464156	77504538	+	2	580	77
LNC_000534	XLOC_028312	lincRNA	Novel_lncRNA	chr13	53580259	53665757	+	2	1443	103
LNC_000535	XLOC_028609	lincRNA	Novel_lncRNA	chr13	64727227	64728385	+	2	1137	107
LNC_000532	XLOC_028294	lincRNA	Novel_lncRNA	chr13	53223537	53225759	+	2	1892	119
LNC_000533	XLOC_028298	lincRNA	Novel_lncRNA	chr13	53309547	53310509	+	2	667	115
LNC_000530	XLOC_028270	lincRNA	Novel_lncRNA	chr13	52175665	52263845	+	4	740	154
LNC_000531	XLOC_028283	antisense_lncRNA	Novel_lncRNA	chr13	52554481	52598509	+	2	863	153
LNC_001001	XLOC_059943	lincRNA	Novel_lncRNA	chr17	21240020	21344662	-	2	1144	92
LNC_001000	XLOC_059904	lincRNA	Novel_lncRNA	chr17	20502000	20507248	-	2	906	79
LNC_001003	XLOC_059961	lincRNA	Novel_lncRNA	chr17	21524390	21525754	-	2	1326	142
LNC_001002	XLOC_059951	lincRNA	Novel_lncRNA	chr17	21350985	21351955	-	2	863	103
LNC_001005	XLOC_060043	lincRNA	Novel_lncRNA	chr17	25243508	25245698	-	2	2173	111
LNC_001004	XLOC_060016	lincRNA	Novel_lncRNA	chr17	24095088	24095792	-	2	672	77
LNC_000538	XLOC_028987	antisense_lncRNA	Novel_lncRNA	chr13	77611001	77624291	+	2	588	69
LNC_000539	XLOC_029053	lincRNA	Novel_lncRNA	chr13	79888974	79954029	+	2	791	145
LNC_002392	XLOC_139647	lincRNA	Novel_lncRNA	chrX	109048746	109050226	+	2	1179	81
LNC_001144	XLOC_066676	lincRNA	Novel_lncRNA	chr2	65401622	65423676	+	2	1052	152
LNC_001145	XLOC_066721	antisense_lncRNA	Novel_lncRNA	chr2	66909794	66963272	+	2	204	35
LNC_001146	XLOC_066722	lincRNA	Novel_lncRNA	chr2	66944694	66977013	+	2	1184	105
LNC_001147	XLOC_066790	antisense_lncRNA	Novel_lncRNA	chr2	68147856	68241138	+	2	863	260
LNC_001140	XLOC_066257	lincRNA	Novel_lncRNA	chr2	57419732	57422235	+	2	665	97
LNC_001141	XLOC_066304	antisense_lncRNA	Novel_lncRNA	chr2	58055033	58189997	+	2	994	149
LNC_001142	XLOC_066421	antisense_lncRNA	Novel_lncRNA	chr2	60822937	60872139	+	2	457	71
LNC_001143	XLOC_066436	antisense_lncRNA	Novel_lncRNA	chr2	61323276	61372876	+	2	954	123
LNC_000442	XLOC_024505	lincRNA	Novel_lncRNA	chr12	43774010	43776509	+	2	380	58
LNC_000443	XLOC_024525	lincRNA	Novel_lncRNA	chr12	43979688	43981845	+	2	2111	214
LNC_000440	XLOC_024486	lincRNA	Novel_lncRNA	chr12	43116736	43178640	+	2	837	125
LNC_000441	XLOC_024496	lincRNA	Novel_lncRNA	chr12	43297559	43351322	+	2	714	98
LNC_000446	XLOC_024583	lincRNA	Novel_lncRNA	chr12	46699317	46706726	+	2	734	113
LNC_000447	XLOC_024603	antisense_lncRNA	Novel_lncRNA	chr12	47747814	47771297	+	2	1149	74
LNC_000444	XLOC_024546	antisense_lncRNA	Novel_lncRNA	chr12	44941540	44950700	+	2	584	93
LNC_000445	XLOC_024549	antisense_lncRNA	Novel_lncRNA	chr12	45000040	45038886	+	2	1642	80
LNC_002239	XLOC_127489	lincRNA	Novel_lncRNA	chr9	54448666	54451577	-	2	602	65
LNC_000147	XLOC_007733	lincRNA	Novel_lncRNA	chr1	43079	53139	-	2	1605	159
LNC_000146	XLOC_007710	lincRNA	Novel_lncRNA	chr1	273671501	273673501	+	2	1974	196
LNC_000145	XLOC_007599	lincRNA	Novel_lncRNA	chr1	269583523	269586442	+	2	550	106
LNC_000144	XLOC_007546	antisense_lncRNA	Novel_lncRNA	chr1	268381172	268387284	+	2	1361	80
LNC_000143	XLOC_007486	antisense_lncRNA	Novel_lncRNA	chr1	266338124	266366541	+	2	1373	94
LNC_000142	XLOC_007464	antisense_lncRNA	Novel_lncRNA	chr1	265199130	265233712	+	2	873	124
LNC_000141	XLOC_007436	antisense_lncRNA	Novel_lncRNA	chr1	263758145	263767569	+	2	3026	220
LNC_000140	XLOC_007426	lincRNA	Novel_lncRNA	chr1	263714537	263719079	+	2	1076	108
LNC_000149	XLOC_007775	lincRNA	Novel_lncRNA	chr1	919478	923270	-	2	3103	243
LNC_000148	XLOC_007749	lincRNA	Novel_lncRNA	chr1	311589	312872	-	3	933	141
LNC_001618	XLOC_092858	lincRNA	Novel_lncRNA	chr5	81954278	81956234	+	2	1936	196
LNC_001619	XLOC_092883	antisense_lncRNA	Novel_lncRNA	chr5	82708129	82740372	+	2	488	57
LNC_001926	XLOC_108656	lincRNA	Novel_lncRNA	chr7	30291814	30303045	+	2	1205	165
LNC_001927	XLOC_108663	antisense_lncRNA	Novel_lncRNA	chr7	30385467	30401863	+	2	1860	98
LNC_001924	XLOC_108615	lincRNA	Novel_lncRNA	chr7	29528128	29529300	+	2	1090	119
LNC_001925	XLOC_108617	lincRNA	Novel_lncRNA	chr7	29593439	29595769	+	2	530	98
LNC_001922	XLOC_108580	antisense_lncRNA	Novel_lncRNA	chr7	27419585	27471257	+	2	426	72
LNC_001923	XLOC_108595	antisense_lncRNA	Novel_lncRNA	chr7	28457749	28493453	+	2	1515	135
LNC_001920	XLOC_108543	lincRNA	Novel_lncRNA	chr7	26142035	26162483	+	3	1232	120
LNC_001921	XLOC_108559	antisense_lncRNA	Novel_lncRNA	chr7	26867413	26895983	+	2	1430	125
LNC_001928	XLOC_108736	lincRNA	Novel_lncRNA	chr7	32696737	32778975	+	3	1341	91
LNC_001929	XLOC_108737	lincRNA	Novel_lncRNA	chr7	32702944	32706800	+	2	1825	137
LNC_001610	XLOC_092545	antisense_lncRNA	Novel_lncRNA	chr5	68973134	69037634	+	2	631	88
LNC_000039	XLOC_001432	lincRNA	Novel_lncRNA	chr1	63979829	63985927	+	2	1447	143
LNC_000038	XLOC_001432	lincRNA	Novel_lncRNA	chr1	63979730	63985927	+	2	1550	143
LNC_002397	XLOC_140167	lincRNA	Novel_lncRNA	chrX	123185613	123216487	+	2	1026	98
LNC_001611	XLOC_092547	lincRNA	Novel_lncRNA	chr5	69058567	69064221	+	2	424	77
LNC_000033	XLOC_001249	lincRNA	Novel_lncRNA	chr1	55526220	55536450	+	2	350	74
LNC_000032	XLOC_001236	lincRNA	Novel_lncRNA	chr1	55201526	55218234	+	2	707	84
LNC_000031	XLOC_001216	lincRNA	Novel_lncRNA	chr1	54637442	54641677	+	2	618	94
LNC_000030	XLOC_001084	lincRNA	Novel_lncRNA	chr1	47421167	47477342	+	2	582	72
LNC_000037	XLOC_001428	lincRNA	Novel_lncRNA	chr1	63806581	63860609	+	2	618	61
LNC_000036	XLOC_001306	lincRNA	Novel_lncRNA	chr1	58212641	58224955	+	2	972	96
LNC_000035	XLOC_001266	lincRNA	Novel_lncRNA	chr1	56154143	56163474	+	2	959	54
LNC_000034	XLOC_001265	lincRNA	Novel_lncRNA	chr1	56091974	56274861	+	4	5905	149
LNC_001812	XLOC_102203	lincRNA	Novel_lncRNA	chr6	1489335	1495841	-	2	769	148
LNC_001813	XLOC_102267	lincRNA	Novel_lncRNA	chr6	3074985	3076186	-	2	994	87
LNC_001810	XLOC_102125	lincRNA	Novel_lncRNA	chr6	170293477	170301838	+	2	3282	161
LNC_001811	XLOC_102145	antisense_lncRNA	Novel_lncRNA	chr6	61852	79328	-	2	1060	97
LNC_001816	XLOC_102522	antisense_lncRNA	Novel_lncRNA	chr6	12716801	12738188	-	2	1141	80
LNC_001817	XLOC_102532	antisense_lncRNA	Novel_lncRNA	chr6	12961264	13029592	-	2	1144	83
LNC_001814	XLOC_102298	lincRNA	Novel_lncRNA	chr6	3781131	3786241	-	2	2493	185
LNC_001815	XLOC_102313	lincRNA	Novel_lncRNA	chr6	4318917	4326050	-	4	1745	141
LNC_001818	XLOC_102533	antisense_lncRNA	Novel_lncRNA	chr6	13188266	13251881	-	2	598	60
LNC_001819	XLOC_102638	intronic_lncRNA	Novel_lncRNA	chr6	17627437	17631633	-	3	1048	93
LNC_002077	XLOC_115990	antisense_lncRNA	Novel_lncRNA	chr8	30582203	30586503	+	2	768	96
LNC_002076	XLOC_115958	lincRNA	Novel_lncRNA	chr8	29217187	29275566	+	2	1004	64
LNC_002248	XLOC_127950	antisense_lncRNA	Novel_lncRNA	chr9	64368360	64396477	-	2	620	109
LNC_002249	XLOC_127955	lincRNA	Novel_lncRNA	chr9	64587963	64640023	-	2	1018	108
LNC_002072	XLOC_115878	lincRNA	Novel_lncRNA	chr8	25466290	25606158	+	3	312	54
LNC_002240	XLOC_127508	lincRNA	Novel_lncRNA	chr9	55005367	55061887	-	4	1356	127
LNC_000855	XLOC_051304	antisense_lncRNA	Novel_lncRNA	chr15	61299790	61361274	-	2	676	74
LNC_000854	XLOC_051238	antisense_lncRNA	Novel_lncRNA	chr15	59899822	59922184	-	2	1148	159
LNC_000857	XLOC_051434	lincRNA	Novel_lncRNA	chr15	66897604	66898575	-	2	921	115
LNC_000856	XLOC_051405	antisense_lncRNA	Novel_lncRNA	chr15	65607197	65628947	-	2	636	88
LNC_000851	XLOC_050850	antisense_lncRNA	Novel_lncRNA	chr15	48462591	48496784	-	2	547	67
LNC_000850	XLOC_050753	lincRNA	Novel_lncRNA	chr15	44532147	44563947	-	2	1782	113
LNC_000853	XLOC_051083	lincRNA	Novel_lncRNA	chr15	55750741	55783344	-	2	2000	115
LNC_000852	XLOC_051020	antisense_lncRNA	Novel_lncRNA	chr15	54275541	54340317	-	3	927	87
LNC_000859	XLOC_051649	lincRNA	Novel_lncRNA	chr15	76419955	76421044	-	2	1070	105
LNC_000858	XLOC_051632	lincRNA	Novel_lncRNA	chr15	75757694	75818931	-	2	501	87
LNC_002389	XLOC_139395	lincRNA	Novel_lncRNA	chrX	101704564	101760202	+	2	747	102
LNC_002388	XLOC_139360	lincRNA	Novel_lncRNA	chrX	100597759	100649199	+	2	634	72
LNC_002141	XLOC_120427	antisense_lncRNA	Novel_lncRNA	chr8	60743487	60759333	-	2	1173	101
LNC_002140	XLOC_120317	lincRNA	Novel_lncRNA	chr8	56942466	56946896	-	2	821	84
LNC_002143	XLOC_120588	antisense_lncRNA	Novel_lncRNA	chr8	67616800	67662118	-	2	478	57
LNC_002142	XLOC_120578	antisense_lncRNA	Novel_lncRNA	chr8	67054352	67084755	-	4	1351	106
LNC_002145	XLOC_120753	antisense_lncRNA	Novel_lncRNA	chr8	73336934	73400678	-	2	791	69
LNC_002144	XLOC_120618	lincRNA	Novel_lncRNA	chr8	69221328	69243154	-	2	734	82
LNC_002147	XLOC_120829	lincRNA	Novel_lncRNA	chr8	76063987	76065017	-	2	697	80
LNC_002146	XLOC_120793	antisense_lncRNA	Novel_lncRNA	chr8	74809462	74822308	-	2	1210	98
LNC_002149	XLOC_120881	lincRNA	Novel_lncRNA	chr8	77955171	77957837	-	2	1392	97
LNC_002148	XLOC_120841	lincRNA	Novel_lncRNA	chr8	76709548	76731419	-	2	552	63
LNC_002358	XLOC_135821	lincRNA	Novel_lncRNA	chrX	16232705	16237447	+	2	2663	191
LNC_001540	XLOC_088915	lincRNA	Novel_lncRNA	chr4	87598266	87600400	-	3	911	134
LNC_001541	XLOC_089102	lincRNA	Novel_lncRNA	chr4	92109125	92113676	-	2	661	58
LNC_001542	XLOC_089145	antisense_lncRNA	Novel_lncRNA	chr4	92934483	93020564	-	2	1235	101
LNC_001543	XLOC_089194	lincRNA	Novel_lncRNA	chr4	93719270	93725509	-	2	735	85
LNC_001544	XLOC_089276	lincRNA	Novel_lncRNA	chr4	96061967	96067999	-	2	891	103
LNC_001545	XLOC_089290	lincRNA	Novel_lncRNA	chr4	96374034	96386550	-	2	1340	144
LNC_001546	XLOC_089321	lincRNA	Novel_lncRNA	chr4	97120352	97121530	-	2	439	71
LNC_001547	XLOC_089371	antisense_lncRNA	Novel_lncRNA	chr4	98359127	98402594	-	2	1221	95
LNC_001548	XLOC_089392	antisense_lncRNA	Novel_lncRNA	chr4	99031516	99102259	-	2	848	142
LNC_001549	XLOC_089466	lincRNA	Novel_lncRNA	chr4	100473354	100483513	-	2	1158	93
LNC_002043	XLOC_114395	lincRNA	Novel_lncRNA	chr7	89744556	89765147	-	4	6275	175
LNC_002044	XLOC_114412	antisense_lncRNA	Novel_lncRNA	chr7	90950879	91007198	-	2	471	68
LNC_000709	XLOC_041165	antisense_lncRNA	Novel_lncRNA	chr14	111252433	111264742	+	2	821	75
LNC_000708	XLOC_041133	antisense_lncRNA	Novel_lncRNA	chr14	109907139	109967090	+	4	1201	140
LNC_000705	XLOC_041007	lincRNA	Novel_lncRNA	chr14	104212477	104271311	+	2	454	79
LNC_000704	XLOC_040961	lincRNA	Novel_lncRNA	chr14	102312110	102313853	+	2	1724	74
LNC_000707	XLOC_041075	lincRNA	Novel_lncRNA	chr14	106810231	106850434	+	2	1080	147
LNC_000706	XLOC_041013	lincRNA	Novel_lncRNA	chr14	104654810	104711582	+	2	445	52
LNC_000701	XLOC_040717	lincRNA	Novel_lncRNA	chr14	89987544	89988731	+	2	987	102
LNC_000700	XLOC_040477	antisense_lncRNA	Novel_lncRNA	chr14	81914487	82008254	+	3	798	121
LNC_000703	XLOC_040957	lincRNA	Novel_lncRNA	chr14	102222350	102298035	+	2	1202	92
LNC_000702	XLOC_040780	lincRNA	Novel_lncRNA	chr14	92007698	92010264	+	2	1572	103
LNC_002045	XLOC_114458	antisense_lncRNA	Novel_lncRNA	chr7	92890600	92944931	-	2	733	71
LNC_001496	XLOC_086007	antisense_lncRNA	Novel_lncRNA	chr4	117648727	117695081	+	2	951	129
LNC_001497	XLOC_086042	antisense_lncRNA	Novel_lncRNA	chr4	119162143	119192532	+	2	408	71
LNC_001494	XLOC_085946	lincRNA	Novel_lncRNA	chr4	115090661	115146653	+	2	1059	112
LNC_001495	XLOC_085956	lincRNA	Novel_lncRNA	chr4	115541053	115584552	+	6	7277	95
LNC_001492	XLOC_085883	antisense_lncRNA	Novel_lncRNA	chr4	110862795	110908523	+	2	873	98
LNC_001493	XLOC_085891	antisense_lncRNA	Novel_lncRNA	chr4	111297539	111337006	+	2	361	85
LNC_001490	XLOC_085762	lincRNA	Novel_lncRNA	chr4	107500744	107501945	+	2	1182	87
LNC_001491	XLOC_085796	lincRNA	Novel_lncRNA	chr4	108361863	108362469	+	2	582	112
LNC_002361	XLOC_136145	lincRNA	Novel_lncRNA	chrX	25109849	25131796	+	2	835	88
LNC_002360	XLOC_136003	lincRNA	Novel_lncRNA	chrX	21287472	21377459	+	4	861	117
LNC_002363	XLOC_136192	antisense_lncRNA	Novel_lncRNA	chrX	28514321	28580691	+	2	1240	81
LNC_002362	XLOC_136150	lincRNA	Novel_lncRNA	chrX	25423915	25430341	+	2	670	134
LNC_002365	XLOC_136447	lincRNA	Novel_lncRNA	chrX	35434467	35532984	+	2	776	118
LNC_002364	XLOC_136404	lincRNA	Novel_lncRNA	chrX	34697084	34723475	+	2	860	68
LNC_001498	XLOC_086066	lincRNA	Novel_lncRNA	chr4	120801518	120802827	+	2	1289	188
LNC_001499	XLOC_086071	lincRNA	Novel_lncRNA	chr4	121057922	121105464	+	2	314	101
LNC_001870	XLOC_106180	lincRNA	Novel_lncRNA	chr6	111169901	111170749	-	2	823	117
LNC_001871	XLOC_106327	antisense_lncRNA	Novel_lncRNA	chr6	116012168	116068251	-	2	1599	119
LNC_002047	XLOC_114467	antisense_lncRNA	Novel_lncRNA	chr7	93172819	93202736	-	2	884	96
LNC_001872	XLOC_106562	lincRNA	Novel_lncRNA	chr6	125354757	125493965	-	5	1924	112
LNC_000631	XLOC_036179	lincRNA	Novel_lncRNA	chr13	141009496	141010522	-	2	1004	139
LNC_000630	XLOC_036160	antisense_lncRNA	Novel_lncRNA	chr13	140289822	140336503	-	2	742	73
LNC_000633	XLOC_036916	lincRNA	Novel_lncRNA	chr13	164230921	164232249	-	2	1308	99
LNC_000632	XLOC_036284	lincRNA	Novel_lncRNA	chr13	144465431	144466624	-	2	1170	93
LNC_000635	XLOC_037087	lincRNA	Novel_lncRNA	chr13	170682233	170683301	-	2	742	96
LNC_000634	XLOC_036931	lincRNA	Novel_lncRNA	chr13	164444277	164461454	-	2	709	95
LNC_000637	XLOC_037406	lincRNA	Novel_lncRNA	chr13	188559356	188583101	-	2	1124	77
LNC_000636	XLOC_037295	lincRNA	Novel_lncRNA	chr13	182036781	182049019	-	2	566	94
LNC_000639	XLOC_037425	lincRNA	Novel_lncRNA	chr13	189372474	189399194	-	2	1401	179
LNC_000638	XLOC_037409	lincRNA	Novel_lncRNA	chr13	188697572	188735946	-	2	811	77
LNC_001722	XLOC_098421	antisense_lncRNA	Novel_lncRNA	chr6	56311236	56348493	+	2	442	89
LNC_001723	XLOC_098462	antisense_lncRNA	Novel_lncRNA	chr6	57307717	57370367	+	2	1094	63
LNC_001724	XLOC_098582	antisense_lncRNA	Novel_lncRNA	chr6	59284397	59293850	+	2	697	96
LNC_001725	XLOC_098620	lincRNA	Novel_lncRNA	chr6	59848935	59852256	+	2	358	66
LNC_001726	XLOC_098646	antisense_lncRNA	Novel_lncRNA	chr6	60216918	60266427	+	2	555	123
LNC_001727	XLOC_098701	antisense_lncRNA	Novel_lncRNA	chr6	61219007	61255476	+	2	1915	217
LNC_001876	XLOC_106787	lincRNA	Novel_lncRNA	chr6	130368981	130370141	-	3	847	68
LNC_001877	XLOC_106788	lincRNA	Novel_lncRNA	chr6	130380050	130388773	-	2	434	56
LNC_001879	XLOC_106810	lincRNA	Novel_lncRNA	chr6	131654086	131662701	-	3	1055	86
LNC_002294	XLOC_131599	lincRNA	Novel_lncRNA	chrAEMK02000361.1	1481681	1570228	+	2	724	80
LNC_000525	XLOC_027914	antisense_lncRNA	Novel_lncRNA	chr13	34847003	34871419	+	2	581	73
LNC_000524	XLOC_027882	antisense_lncRNA	Novel_lncRNA	chr13	33779851	33802603	+	2	1178	89
LNC_000527	XLOC_028003	antisense_lncRNA	Novel_lncRNA	chr13	40755041	40803394	+	2	2272	126
LNC_000526	XLOC_027917	antisense_lncRNA	Novel_lncRNA	chr13	35103316	35199874	+	2	682	78
LNC_001038	XLOC_061674	lincRNA	Novel_lncRNA	chr18	8588086	8597706	+	2	881	91
LNC_001039	XLOC_061677	lincRNA	Novel_lncRNA	chr18	8618443	8619671	+	2	1191	231
LNC_000523	XLOC_027826	lincRNA	Novel_lncRNA	chr13	31415418	31421547	+	2	1500	102
LNC_000522	XLOC_027824	antisense_lncRNA	Novel_lncRNA	chr13	31402128	31457226	+	2	884	90
LNC_001034	XLOC_061561	lincRNA	Novel_lncRNA	chr18	4888248	4915914	+	2	428	97
LNC_001035	XLOC_061565	lincRNA	Novel_lncRNA	chr18	4971309	4978467	+	2	834	142
LNC_001036	XLOC_061570	antisense_lncRNA	Novel_lncRNA	chr18	5305049	5343986	+	2	2600	93
LNC_001037	XLOC_061662	lincRNA	Novel_lncRNA	chr18	8260298	8262203	+	2	1835	99
LNC_001030	XLOC_061455	antisense_lncRNA	Novel_lncRNA	chr18	1426581	1488260	+	2	640	122
LNC_000528	XLOC_028133	antisense_lncRNA	Novel_lncRNA	chr13	45516635	45538795	+	3	1380	114
LNC_001032	XLOC_061461	antisense_lncRNA	Novel_lncRNA	chr18	1530151	1582092	+	2	1267	197
LNC_001033	XLOC_061497	intronic_lncRNA	Novel_lncRNA	chr18	2896081	2898684	+	2	1985	187
LNC_001159	XLOC_067524	antisense_lncRNA	Novel_lncRNA	chr2	84212136	84299860	+	3	1009	91
LNC_001158	XLOC_067520	antisense_lncRNA	Novel_lncRNA	chr2	84078217	84108636	+	2	936	82
LNC_002280	XLOC_130460	lincRNA	Novel_lncRNA	chrAEMK02000220.1	15348	18156	-	2	2567	128
LNC_001153	XLOC_067283	intronic_lncRNA	Novel_lncRNA	chr2	77735601	77737177	+	4	856	155
LNC_001152	XLOC_067249	antisense_lncRNA	Novel_lncRNA	chr2	77102694	77168491	+	2	748	105
LNC_001151	XLOC_067232	antisense_lncRNA	Novel_lncRNA	chr2	76753682	76793317	+	2	970	106
LNC_001150	XLOC_067054	antisense_lncRNA	Novel_lncRNA	chr2	72885144	72901868	+	2	909	90
LNC_001157	XLOC_067470	lincRNA	Novel_lncRNA	chr2	82407137	82472499	+	2	741	84
LNC_001156	XLOC_067415	antisense_lncRNA	Novel_lncRNA	chr2	81294776	81295685	+	2	890	125
LNC_001155	XLOC_067319	antisense_lncRNA	Novel_lncRNA	chr2	78895783	78914050	+	2	561	104
LNC_001154	XLOC_067300	antisense_lncRNA	Novel_lncRNA	chr2	78181158	78188887	+	2	811	81
LNC_000459	XLOC_025005	lincRNA	Novel_lncRNA	chr12	61316491	61319083	+	3	928	140
LNC_000458	XLOC_024881	lincRNA	Novel_lncRNA	chr12	56896838	56915518	+	4	1082	180
LNC_000451	XLOC_024641	antisense_lncRNA	Novel_lncRNA	chr12	49087752	49165729	+	2	1377	85
LNC_000450	XLOC_024617	antisense_lncRNA	Novel_lncRNA	chr12	48333027	48339595	+	2	777	106
LNC_000453	XLOC_024678	antisense_lncRNA	Novel_lncRNA	chr12	50218042	50320386	+	3	775	116
LNC_000452	XLOC_024677	antisense_lncRNA	Novel_lncRNA	chr12	50201937	50262052	+	2	775	96
LNC_000455	XLOC_024680	antisense_lncRNA	Novel_lncRNA	chr12	50277578	50313176	+	2	702	113
LNC_000454	XLOC_024679	antisense_lncRNA	Novel_lncRNA	chr12	50230935	50292891	+	2	405	54
LNC_000457	XLOC_024838	antisense_lncRNA	Novel_lncRNA	chr12	53968859	54000929	+	2	1971	165
LNC_000456	XLOC_024832	lincRNA	Novel_lncRNA	chr12	53795063	53846657	+	3	1141	99
LNC_002446	XLOC_144017	antisense_lncRNA	Novel_lncRNA	chrX	96961941	97024138	-	2	1292	108
LNC_001874	XLOC_106619	lincRNA	Novel_lncRNA	chr6	126768681	126825541	-	2	1270	84
LNC_002292	XLOC_131542	lincRNA	Novel_lncRNA	chrAEMK02000358.1	14710	22171	-	6	1451	265
LNC_001935	XLOC_109058	antisense_lncRNA	Novel_lncRNA	chr7	41795144	41821319	+	2	649	160
LNC_001934	XLOC_109012	antisense_lncRNA	Novel_lncRNA	chr7	40132605	40133634	+	2	719	68
LNC_001937	XLOC_109108	lincRNA	Novel_lncRNA	chr7	43241148	43296592	+	2	416	83
LNC_001936	XLOC_109091	antisense_lncRNA	Novel_lncRNA	chr7	42628686	42724682	+	3	1184	90
LNC_001931	XLOC_108773	antisense_lncRNA	Novel_lncRNA	chr7	34075806	34121085	+	4	939	78
LNC_001930	XLOC_108765	lincRNA	Novel_lncRNA	chr7	33125695	33129666	+	4	2766	186
LNC_001933	XLOC_108964	lincRNA	Novel_lncRNA	chr7	39017371	39072086	+	2	366	99
LNC_001932	XLOC_108902	antisense_lncRNA	Novel_lncRNA	chr7	37304288	37357462	+	2	1048	153
LNC_001939	XLOC_109207	antisense_lncRNA	Novel_lncRNA	chr7	46771431	46780633	+	2	1116	94
LNC_001938	XLOC_109162	lincRNA	Novel_lncRNA	chr7	45142422	45275923	+	3	1828	145
LNC_000048	XLOC_001696	lincRNA	Novel_lncRNA	chr1	74093285	74104935	+	2	937	103
LNC_000049	XLOC_001707	lincRNA	Novel_lncRNA	chr1	74254969	74257384	+	2	1439	110
LNC_000046	XLOC_001694	antisense_lncRNA	Novel_lncRNA	chr1	74044554	74067317	+	2	763	74
LNC_000047	XLOC_001695	antisense_lncRNA	Novel_lncRNA	chr1	74067485	74123393	+	2	354	65
LNC_000044	XLOC_001655	lincRNA	Novel_lncRNA	chr1	72236226	72264938	+	2	310	61
LNC_000045	XLOC_001678	antisense_lncRNA	Novel_lncRNA	chr1	73393961	73482180	+	2	420	87
LNC_000042	XLOC_001508	antisense_lncRNA	Novel_lncRNA	chr1	67527956	67634314	+	2	633	85
LNC_000043	XLOC_001514	lincRNA	Novel_lncRNA	chr1	67913744	67915330	+	2	1563	157
LNC_000040	XLOC_001469	lincRNA	Novel_lncRNA	chr1	65784910	65785586	+	2	353	48
LNC_000041	XLOC_001478	antisense_lncRNA	Novel_lncRNA	chr1	66184735	66249911	+	2	436	56
LNC_000288	XLOC_016710	antisense_lncRNA	Novel_lncRNA	chr10	48487486	48520488	+	2	715	87
LNC_000289	XLOC_016756	lincRNA	Novel_lncRNA	chr10	51646077	51663355	+	2	510	69
LNC_000280	XLOC_016306	antisense_lncRNA	Novel_lncRNA	chr10	33170582	33207782	+	2	664	82
LNC_000281	XLOC_016353	lincRNA	Novel_lncRNA	chr10	35448134	35761269	+	4	1041	73
LNC_000282	XLOC_016436	antisense_lncRNA	Novel_lncRNA	chr10	38838064	38854611	+	2	1483	82
LNC_000283	XLOC_016496	lincRNA	Novel_lncRNA	chr10	40450047	40451187	+	2	1060	136
LNC_000284	XLOC_016546	lincRNA	Novel_lncRNA	chr10	41493049	41545071	+	2	486	79
LNC_000285	XLOC_016586	antisense_lncRNA	Novel_lncRNA	chr10	42528844	42561551	+	2	674	79
LNC_000286	XLOC_016609	antisense_lncRNA	Novel_lncRNA	chr10	43088635	43189122	+	2	1133	119
LNC_000287	XLOC_016610	antisense_lncRNA	Novel_lncRNA	chr10	43187990	43237595	+	2	437	111
LNC_001801	XLOC_101840	lincRNA	Novel_lncRNA	chr6	161136892	161137633	+	2	452	89
LNC_001800	XLOC_101819	antisense_lncRNA	Novel_lncRNA	chr6	160879012	160946960	+	2	1019	120
LNC_001803	XLOC_101942	lincRNA	Novel_lncRNA	chr6	165594866	165605490	+	2	1166	71
LNC_001802	XLOC_101919	lincRNA	Novel_lncRNA	chr6	164962023	164962707	+	2	649	106
LNC_001805	XLOC_101971	lincRNA	Novel_lncRNA	chr6	166913867	166914694	+	2	794	131
LNC_001804	XLOC_101943	lincRNA	Novel_lncRNA	chr6	165664804	165667454	+	2	987	119
LNC_001807	XLOC_102077	lincRNA	Novel_lncRNA	chr6	169363465	169409032	+	4	6198	250
LNC_001806	XLOC_101989	antisense_lncRNA	Novel_lncRNA	chr6	167563796	167614381	+	2	476	108
LNC_001809	XLOC_102108	lincRNA	Novel_lncRNA	chr6	169658565	169664438	+	2	1432	129
LNC_001808	XLOC_102077	lincRNA	Novel_lncRNA	chr6	169400851	169409032	+	3	6412	250
LNC_002137	XLOC_120025	lincRNA	Novel_lncRNA	chr8	48366633	48424440	-	2	643	73
LNC_001867	XLOC_105732	lincRNA	Novel_lncRNA	chr6	95894592	95895703	-	2	731	75
LNC_001866	XLOC_105729	lincRNA	Novel_lncRNA	chr6	95866655	95887109	-	2	405	60
LNC_000198	XLOC_010590	lincRNA	Novel_lncRNA	chr1	110426275	110427126	-	2	824	113
LNC_000199	XLOC_010696	antisense_lncRNA	Novel_lncRNA	chr1	112342052	112406787	-	2	280	56
LNC_000194	XLOC_010498	antisense_lncRNA	Novel_lncRNA	chr1	108106885	108156290	-	2	939	140
LNC_000195	XLOC_010502	antisense_lncRNA	Novel_lncRNA	chr1	108278542	108333244	-	2	1212	68
LNC_000196	XLOC_010534	lincRNA	Novel_lncRNA	chr1	109700286	109703089	-	2	1119	95
LNC_000197	XLOC_010579	lincRNA	Novel_lncRNA	chr1	110248176	110249260	-	2	793	73
LNC_000190	XLOC_010445	lincRNA	Novel_lncRNA	chr1	106474531	106482000	-	2	1358	144
LNC_000191	XLOC_010465	antisense_lncRNA	Novel_lncRNA	chr1	106989677	107029373	-	2	838	99
LNC_000192	XLOC_010481	antisense_lncRNA	Novel_lncRNA	chr1	107665091	107741892	-	3	791	82
LNC_000193	XLOC_010486	antisense_lncRNA	Novel_lncRNA	chr1	107766379	107830232	-	2	860	110
LNC_001865	XLOC_105696	antisense_lncRNA	Novel_lncRNA	chr6	95273069	95333757	-	2	1327	92
LNC_002174	XLOC_122874	lincRNA	Novel_lncRNA	chr9	24868806	24878645	+	2	807	144
LNC_002175	XLOC_122953	lincRNA	Novel_lncRNA	chr9	29320983	29321908	+	2	565	63
LNC_002176	XLOC_123146	antisense_lncRNA	Novel_lncRNA	chr9	39568005	39622984	+	2	1070	115
LNC_002177	XLOC_123157	lincRNA	Novel_lncRNA	chr9	39999824	40026090	+	2	1000	87
LNC_002170	XLOC_122775	lincRNA	Novel_lncRNA	chr9	20283739	20285132	+	2	1347	126
LNC_002171	XLOC_122819	antisense_lncRNA	Novel_lncRNA	chr9	21667093	21729456	+	2	635	69
LNC_002172	XLOC_122823	lincRNA	Novel_lncRNA	chr9	21691288	21698808	+	2	1378	102
LNC_002173	XLOC_122845	lincRNA	Novel_lncRNA	chr9	23676179	23732284	+	2	672	113
LNC_002178	XLOC_123242	lincRNA	Novel_lncRNA	chr9	42507286	42552244	+	2	1473	81
LNC_002179	XLOC_123242	lincRNA	Novel_lncRNA	chr9	42551562	42617514	+	2	1254	100
LNC_000994	XLOC_059344	antisense_lncRNA	Novel_lncRNA	chr17	63241051	63388212	+	2	3176	171
LNC_000995	XLOC_059475	lincRNA	Novel_lncRNA	chr17	6038355	6039514	-	2	1136	79
LNC_000996	XLOC_059509	lincRNA	Novel_lncRNA	chr17	7202522	7238907	-	2	829	101
LNC_000997	XLOC_059534	lincRNA	Novel_lncRNA	chr17	7667654	7765049	-	2	1745	137
LNC_000990	XLOC_058756	antisense_lncRNA	Novel_lncRNA	chr17	49275519	49300352	+	2	989	138
LNC_000991	XLOC_058823	antisense_lncRNA	Novel_lncRNA	chr17	51254786	51346002	+	2	902	139
LNC_000992	XLOC_058962	lincRNA	Novel_lncRNA	chr17	54693791	54756611	+	2	770	77
LNC_000993	XLOC_059342	lincRNA	Novel_lncRNA	chr17	63220087	63267106	+	2	1623	108
LNC_000998	XLOC_059737	antisense_lncRNA	Novel_lncRNA	chr17	14802899	14803696	-	2	753	96
LNC_000999	XLOC_059744	lincRNA	Novel_lncRNA	chr17	15052010	15070702	-	3	660	165
LNC_001557	XLOC_089940	lincRNA	Novel_lncRNA	chr4	117112379	117268915	-	4	2784	105
LNC_001556	XLOC_089919	lincRNA	Novel_lncRNA	chr4	116471669	116479976	-	2	1027	105
LNC_001555	XLOC_089759	lincRNA	Novel_lncRNA	chr4	109402436	109408247	-	2	458	72
LNC_001554	XLOC_089742	lincRNA	Novel_lncRNA	chr4	109206075	109259993	-	2	690	94
LNC_001553	XLOC_089672	lincRNA	Novel_lncRNA	chr4	107422994	107430819	-	2	821	90
LNC_001552	XLOC_089568	antisense_lncRNA	Novel_lncRNA	chr4	104041020	104119464	-	2	714	96
LNC_001551	XLOC_089535	antisense_lncRNA	Novel_lncRNA	chr4	102693617	102753998	-	2	1171	120
LNC_001550	XLOC_089499	antisense_lncRNA	Novel_lncRNA	chr4	101819215	101872430	-	2	802	98
LNC_002286	XLOC_131198	antisense_lncRNA	Novel_lncRNA	chrAEMK02000293.1	8733	30368	+	2	376	124
LNC_002287	XLOC_131239	lincRNA	Novel_lncRNA	chrAEMK02000301.1	78258	97242	+	2	1884	205
LNC_002284	XLOC_131120	lincRNA	Novel_lncRNA	chrAEMK02000281.1	5721	9581	+	2	304	93
LNC_002285	XLOC_131136	lincRNA	Novel_lncRNA	chrAEMK02000286.1	118510	161486	+	2	787	85
LNC_002282	XLOC_130705	lincRNA	Novel_lncRNA	chrAEMK02000247.1	10286	11965	-	2	1646	149
LNC_002283	XLOC_131105	lincRNA	Novel_lncRNA	chrAEMK02000278.1	241201	243170	-	2	1950	103
LNC_001559	XLOC_090033	lincRNA	Novel_lncRNA	chr4	122708058	122719887	-	2	1284	125
LNC_001558	XLOC_089998	lincRNA	Novel_lncRNA	chr4	119471800	119472563	-	2	744	91
LNC_000868	XLOC_052555	lincRNA	Novel_lncRNA	chr15	117788934	117857568	-	2	937	90
LNC_000869	XLOC_052558	lincRNA	Novel_lncRNA	chr15	117840920	117875354	-	2	704	92
LNC_000860	XLOC_051650	antisense_lncRNA	Novel_lncRNA	chr15	76770153	76857889	-	2	1209	114
LNC_000861	XLOC_051799	lincRNA	Novel_lncRNA	chr15	81995039	81996455	-	2	1360	147
LNC_000862	XLOC_051823	lincRNA	Novel_lncRNA	chr15	82851022	82864568	-	2	960	111
LNC_000863	XLOC_051847	antisense_lncRNA	Novel_lncRNA	chr15	83928122	83996599	-	2	1404	89
LNC_000864	XLOC_052315	lincRNA	Novel_lncRNA	chr15	107181176	107224668	-	2	1520	111
LNC_000865	XLOC_052358	lincRNA	Novel_lncRNA	chr15	109180535	109260298	-	3	921	115
LNC_000866	XLOC_052442	antisense_lncRNA	Novel_lncRNA	chr15	111408886	111426977	-	3	1793	107
LNC_000867	XLOC_052521	antisense_lncRNA	Novel_lncRNA	chr15	115739306	115818361	-	2	619	142
LNC_000730	XLOC_042393	lincRNA	Novel_lncRNA	chr14	10132739	10166494	-	2	859	115
LNC_000731	XLOC_042400	lincRNA	Novel_lncRNA	chr14	10363859	10403301	-	2	816	102
LNC_000732	XLOC_042430	antisense_lncRNA	Novel_lncRNA	chr14	11296156	11323872	-	2	817	80
LNC_000733	XLOC_042573	lincRNA	Novel_lncRNA	chr14	17910809	17911926	-	2	1092	105
LNC_000734	XLOC_042767	lincRNA	Novel_lncRNA	chr14	23607681	23683759	-	2	1049	81
LNC_000735	XLOC_042815	antisense_lncRNA	Novel_lncRNA	chr14	25871448	25943755	-	2	1919	154
LNC_000736	XLOC_042837	lincRNA	Novel_lncRNA	chr14	26988268	27090202	-	2	1068	109
LNC_000737	XLOC_042857	lincRNA	Novel_lncRNA	chr14	27483079	27493473	-	2	567	109
LNC_000738	XLOC_043208	lincRNA	Novel_lncRNA	chr14	38498184	38502806	-	2	1522	124
LNC_000739	XLOC_043224	lincRNA	Novel_lncRNA	chr14	39038754	39071592	-	2	907	92
LNC_001485	XLOC_085658	lincRNA	Novel_lncRNA	chr4	104644380	104658676	+	2	1349	90
LNC_001484	XLOC_085603	lincRNA	Novel_lncRNA	chr4	103382758	103384643	+	2	1785	110
LNC_001487	XLOC_085698	antisense_lncRNA	Novel_lncRNA	chr4	105666234	105681703	+	2	834	107
LNC_001486	XLOC_085697	antisense_lncRNA	Novel_lncRNA	chr4	105602082	105614493	+	2	1166	79
LNC_001481	XLOC_085422	antisense_lncRNA	Novel_lncRNA	chr4	97677366	97733527	+	3	1096	97
LNC_001480	XLOC_085285	lincRNA	Novel_lncRNA	chr4	95147659	95173858	+	2	2148	180
LNC_001483	XLOC_085545	antisense_lncRNA	Novel_lncRNA	chr4	101199479	101245031	+	2	1136	159
LNC_001482	XLOC_085440	antisense_lncRNA	Novel_lncRNA	chr4	98124424	98144055	+	2	984	84
LNC_002354	XLOC_135583	lincRNA	Novel_lncRNA	chrX	7483322	7496782	+	2	856	73
LNC_002355	XLOC_135593	lincRNA	Novel_lncRNA	chrX	7717137	7722570	+	2	1666	100
LNC_002356	XLOC_135717	lincRNA	Novel_lncRNA	chrX	12223832	12226186	+	2	1601	221
LNC_002357	XLOC_135755	lincRNA	Novel_lncRNA	chrX	13719535	13849268	+	4	2420	112
LNC_001489	XLOC_085751	antisense_lncRNA	Novel_lncRNA	chr4	107382968	107398501	+	2	2060	106
LNC_001488	XLOC_085734	antisense_lncRNA	Novel_lncRNA	chr4	106907640	106991376	+	2	669	94
LNC_002352	XLOC_135570	lincRNA	Novel_lncRNA	chrX	6794567	6796238	+	2	1651	123
LNC_002353	XLOC_135582	lincRNA	Novel_lncRNA	chrX	7467356	7493914	+	2	1468	103
LNC_002078	XLOC_116022	lincRNA	Novel_lncRNA	chr8	31708266	31730318	+	2	1990	103
LNC_000604	XLOC_034168	antisense_lncRNA	Novel_lncRNA	chr13	69294441	69449745	-	2	1256	97
LNC_000605	XLOC_034171	antisense_lncRNA	Novel_lncRNA	chr13	69324151	69377130	-	2	1011	101
LNC_000606	XLOC_034254	lincRNA	Novel_lncRNA	chr13	72733751	72734709	-	2	617	44
LNC_000607	XLOC_034317	lincRNA	Novel_lncRNA	chr13	74675542	74686812	-	2	940	85
LNC_000600	XLOC_034009	lincRNA	Novel_lncRNA	chr13	61914755	61980175	-	2	490	72
LNC_000601	XLOC_034099	antisense_lncRNA	Novel_lncRNA	chr13	66080723	66105464	-	2	1923	96
LNC_000602	XLOC_034101	lincRNA	Novel_lncRNA	chr13	66135472	66136523	-	2	731	105
LNC_000603	XLOC_034144	lincRNA	Novel_lncRNA	chr13	68229013	68259980	-	4	1145	121
LNC_001737	XLOC_099089	lincRNA	Novel_lncRNA	chr6	71650834	71657044	+	2	987	88
LNC_001736	XLOC_099079	lincRNA	Novel_lncRNA	chr6	71145575	71198056	+	2	867	95
LNC_001735	XLOC_099057	lincRNA	Novel_lncRNA	chr6	70487688	70489670	+	2	416	56
LNC_001734	XLOC_099026	lincRNA	Novel_lncRNA	chr6	69875702	69897107	+	2	1119	147
LNC_000608	XLOC_034320	lincRNA	Novel_lncRNA	chr13	74725800	74740166	-	2	682	100
LNC_000609	XLOC_034375	antisense_lncRNA	Novel_lncRNA	chr13	76037241	76060914	-	2	1107	139
LNC_001731	XLOC_098737	lincRNA	Novel_lncRNA	chr6	62040798	62045112	+	2	1630	154
LNC_001730	XLOC_098737	lincRNA	Novel_lncRNA	chr6	62037122	62045112	+	2	781	83
LNC_002289	XLOC_131246	lincRNA	Novel_lncRNA	chrAEMK02000304.1	1594	21271	-	4	623	135
LNC_000518	XLOC_027679	lincRNA	Novel_lncRNA	chr13	27083551	27084728	+	2	1157	86
LNC_000519	XLOC_027683	lincRNA	Novel_lncRNA	chr13	27307208	27315537	+	2	719	112
LNC_000510	XLOC_027221	antisense_lncRNA	Novel_lncRNA	chr13	8470483	8492149	+	2	893	84
LNC_000511	XLOC_027262	lincRNA	Novel_lncRNA	chr13	9424990	9434766	+	2	1076	88
LNC_000512	XLOC_027308	lincRNA	Novel_lncRNA	chr13	10529668	10534222	+	2	891	82
LNC_000513	XLOC_027325	antisense_lncRNA	Novel_lncRNA	chr13	10910955	10919575	+	2	599	74
LNC_000514	XLOC_027370	lincRNA	Novel_lncRNA	chr13	13662672	13664067	+	2	1362	108
LNC_000515	XLOC_027455	antisense_lncRNA	Novel_lncRNA	chr13	18020494	18050464	+	2	867	76
LNC_000516	XLOC_027484	lincRNA	Novel_lncRNA	chr13	18748178	18756475	+	2	965	74
LNC_000517	XLOC_027666	lincRNA	Novel_lncRNA	chr13	26387555	26389393	+	2	1510	122
LNC_001023	XLOC_060856	antisense_lncRNA	Novel_lncRNA	chr17	47377070	47478292	-	2	988	80
LNC_001022	XLOC_060799	lincRNA	Novel_lncRNA	chr17	45904128	45905648	-	2	1315	123
LNC_001021	XLOC_060676	lincRNA	Novel_lncRNA	chr17	42237288	42270085	-	2	1334	119
LNC_001020	XLOC_060662	antisense_lncRNA	Novel_lncRNA	chr17	41856579	41904892	-	2	1206	118
LNC_001027	XLOC_061197	lincRNA	Novel_lncRNA	chr17	57432705	57434377	-	2	1220	107
LNC_001026	XLOC_061176	antisense_lncRNA	Novel_lncRNA	chr17	56981367	57012401	-	2	642	70
LNC_001025	XLOC_061088	lincRNA	Novel_lncRNA	chr17	54876425	54877885	-	2	1437	81
LNC_001024	XLOC_060991	lincRNA	Novel_lncRNA	chr17	51618927	51622170	-	2	917	94
LNC_001029	XLOC_061417	lincRNA	Novel_lncRNA	chr17	63220659	63267214	-	2	1159	94
LNC_001028	XLOC_061363	lincRNA	Novel_lncRNA	chr17	62165497	62166839	-	2	1304	309
LNC_002074	XLOC_115919	lincRNA	Novel_lncRNA	chr8	27560240	27619779	+	2	733	68
LNC_002350	XLOC_135551	lincRNA	Novel_lncRNA	chrX	6480074	6523583	+	2	479	70
LNC_002351	XLOC_135555	lincRNA	Novel_lncRNA	chrX	6577398	6788448	+	2	744	129
LNC_001128	XLOC_065312	antisense_lncRNA	Novel_lncRNA	chr2	27960783	27968385	+	2	696	102
LNC_001129	XLOC_065490	lincRNA	Novel_lncRNA	chr2	36651758	36669952	+	2	1556	97
LNC_001126	XLOC_065279	lincRNA	Novel_lncRNA	chr2	26980426	27005533	+	2	425	94
LNC_001127	XLOC_065301	antisense_lncRNA	Novel_lncRNA	chr2	27671243	27717510	+	2	529	73
LNC_001124	XLOC_065242	antisense_lncRNA	Novel_lncRNA	chr2	25423292	25459582	+	4	729	87
LNC_001125	XLOC_065273	antisense_lncRNA	Novel_lncRNA	chr2	26863933	26886831	+	2	873	100
LNC_001122	XLOC_065214	lincRNA	Novel_lncRNA	chr2	24347311	24348803	+	2	1195	69
LNC_001123	XLOC_065235	antisense_lncRNA	Novel_lncRNA	chr2	25051428	25077066	+	2	1801	119
LNC_001120	XLOC_065054	lincRNA	Novel_lncRNA	chr2	16689828	16703339	+	2	680	59
LNC_001121	XLOC_065193	lincRNA	Novel_lncRNA	chr2	23737359	23737954	+	2	575	69
LNC_000468	XLOC_025429	lincRNA	Novel_lncRNA	chr12	12165858	12166909	-	2	1034	122
LNC_000469	XLOC_025466	lincRNA	Novel_lncRNA	chr12	14327615	14332675	-	2	1126	127
LNC_000464	XLOC_025138	lincRNA	Novel_lncRNA	chr12	3703910	3704882	-	2	952	72
LNC_000465	XLOC_025169	lincRNA	Novel_lncRNA	chr12	4238196	4249964	-	4	1697	100
LNC_000466	XLOC_025182	lincRNA	Novel_lncRNA	chr12	4557123	4598498	-	2	2327	112
LNC_000467	XLOC_025196	lincRNA	Novel_lncRNA	chr12	4743146	4762776	-	3	1209	163
LNC_000460	XLOC_025014	lincRNA	Novel_lncRNA	chr12	61545330	61552371	+	5	3605	142
LNC_000461	XLOC_025019	lincRNA	Novel_lncRNA	chr12	75241	77508	-	4	661	201
LNC_000462	XLOC_025024	lincRNA	Novel_lncRNA	chr12	136498	141564	-	2	1293	198
LNC_000463	XLOC_025041	antisense_lncRNA	Novel_lncRNA	chr12	484193	535838	-	2	275	56
LNC_002367	XLOC_136534	antisense_lncRNA	Novel_lncRNA	chrX	37209306	37229538	+	2	1041	84
LNC_002366	XLOC_136513	lincRNA	Novel_lncRNA	chrX	36620518	36711073	+	2	436	97
LNC_001232	XLOC_073802	lincRNA	Novel_lncRNA	chr3	2360839	2366379	+	4	1278	136
LNC_001233	XLOC_073806	lincRNA	Novel_lncRNA	chr3	2616372	2617469	+	2	1077	122
LNC_001230	XLOC_073768	lincRNA	Novel_lncRNA	chr3	785764	786851	+	2	1067	102
LNC_001231	XLOC_073792	lincRNA	Novel_lncRNA	chr3	1638086	1642550	+	2	1557	134
LNC_001236	XLOC_073936	antisense_lncRNA	Novel_lncRNA	chr3	7566695	7593786	+	2	1158	120
LNC_001237	XLOC_074084	lincRNA	Novel_lncRNA	chr3	10936433	10939854	+	2	395	62
LNC_001234	XLOC_073880	lincRNA	Novel_lncRNA	chr3	5764370	5802525	+	2	653	93
LNC_001235	XLOC_073915	lincRNA	Novel_lncRNA	chr3	6918093	6926409	+	2	3297	473
LNC_001238	XLOC_074139	lincRNA	Novel_lncRNA	chr3	12454048	12455208	+	2	1130	122
LNC_001239	XLOC_074176	lincRNA	Novel_lncRNA	chr3	13434192	13448338	+	2	1327	138
LNC_000059	XLOC_002389	antisense_lncRNA	Novel_lncRNA	chr1	96428396	96484939	+	2	1293	78
LNC_000058	XLOC_002251	lincRNA	Novel_lncRNA	chr1	92392263	92408721	+	2	567	71
LNC_000055	XLOC_002030	antisense_lncRNA	Novel_lncRNA	chr1	85913727	85965342	+	2	950	73
LNC_000054	XLOC_002018	lincRNA	Novel_lncRNA	chr1	85567198	85581214	+	2	743	92
LNC_000057	XLOC_002226	lincRNA	Novel_lncRNA	chr1	91749419	91749954	+	2	516	116
LNC_000056	XLOC_002203	lincRNA	Novel_lncRNA	chr1	91051283	91059431	+	2	1225	121
LNC_000051	XLOC_001768	lincRNA	Novel_lncRNA	chr1	76871695	76882137	+	2	878	84
LNC_000050	XLOC_001760	antisense_lncRNA	Novel_lncRNA	chr1	76642998	76653352	+	2	1493	92
LNC_000053	XLOC_001784	lincRNA	Novel_lncRNA	chr1	77871300	77898711	+	2	433	97
LNC_000052	XLOC_001775	antisense_lncRNA	Novel_lncRNA	chr1	77321267	77379384	+	2	995	101
LNC_000299	XLOC_017071	lincRNA	Novel_lncRNA	chr10	66914696	66972078	+	4	2011	129
LNC_000298	XLOC_017033	lincRNA	Novel_lncRNA	chr10	65737944	65745171	+	4	4206	206
LNC_000297	XLOC_017005	antisense_lncRNA	Novel_lncRNA	chr10	64846223	64862313	+	2	914	153
LNC_000296	XLOC_016979	lincRNA	Novel_lncRNA	chr10	63806578	63807871	+	2	1240	144
LNC_000295	XLOC_016971	antisense_lncRNA	Novel_lncRNA	chr10	63325394	63415171	+	2	270	89
LNC_000294	XLOC_016970	lincRNA	Novel_lncRNA	chr10	63322990	63344501	+	2	2398	214
LNC_000293	XLOC_016964	lincRNA	Novel_lncRNA	chr10	63184691	63187437	+	2	895	96
LNC_000292	XLOC_016858	lincRNA	Novel_lncRNA	chr10	57623136	57690304	+	2	682	89
LNC_000291	XLOC_016854	antisense_lncRNA	Novel_lncRNA	chr10	57280113	57362580	+	2	996	148
LNC_000290	XLOC_016775	antisense_lncRNA	Novel_lncRNA	chr10	52558400	52616371	+	2	545	78
LNC_001834	XLOC_103501	lincRNA	Novel_lncRNA	chr6	45666634	45673591	-	2	853	95
LNC_001835	XLOC_103536	lincRNA	Novel_lncRNA	chr6	46808831	46812676	-	2	662	81
LNC_001836	XLOC_103544	antisense_lncRNA	Novel_lncRNA	chr6	47109973	47114295	-	2	799	117
LNC_001837	XLOC_103659	lincRNA	Novel_lncRNA	chr6	49359413	49360705	-	2	828	88
LNC_001830	XLOC_103273	lincRNA	Novel_lncRNA	chr6	39454484	39456257	-	2	1619	195
LNC_001831	XLOC_103377	antisense_lncRNA	Novel_lncRNA	chr6	42946196	42964160	-	2	1275	80
LNC_001832	XLOC_103411	lincRNA	Novel_lncRNA	chr6	43583375	43605028	-	5	1486	162
LNC_001833	XLOC_103481	lincRNA	Novel_lncRNA	chr6	45333493	45338595	-	2	1718	102
LNC_001838	XLOC_103735	lincRNA	Novel_lncRNA	chr6	50766345	50773840	-	2	1825	172
LNC_001839	XLOC_103792	lincRNA	Novel_lncRNA	chr6	51901367	51903946	-	2	1279	96
LNC_001216	XLOC_072547	lincRNA	Novel_lncRNA	chr2	102896816	102944983	-	2	1016	142
LNC_001217	XLOC_072794	lincRNA	Novel_lncRNA	chr2	114974127	114980087	-	2	681	117
LNC_000183	XLOC_009864	lincRNA	Novel_lncRNA	chr1	87524585	87549896	-	2	681	82
LNC_000182	XLOC_009773	lincRNA	Novel_lncRNA	chr1	85098388	85099499	-	2	1086	87
LNC_000181	XLOC_009772	lincRNA	Novel_lncRNA	chr1	85068636	85091943	-	2	570	113
LNC_000180	XLOC_009657	lincRNA	Novel_lncRNA	chr1	80919385	80955318	-	2	203	49
LNC_000187	XLOC_010275	lincRNA	Novel_lncRNA	chr1	100756841	100837737	-	2	652	174
LNC_000186	XLOC_010257	antisense_lncRNA	Novel_lncRNA	chr1	100146952	100232379	-	2	1154	126
LNC_000185	XLOC_010128	lincRNA	Novel_lncRNA	chr1	96401191	96414442	-	2	1810	170
LNC_000184	XLOC_009996	lincRNA	Novel_lncRNA	chr1	92402828	92409261	-	2	873	113
LNC_001900	XLOC_107678	lincRNA	Novel_lncRNA	chr6	169584674	169585536	-	2	835	126
LNC_001901	XLOC_107692	lincRNA	Novel_lncRNA	chr6	169884461	169999612	-	7	2416	196
LNC_000189	XLOC_010439	antisense_lncRNA	Novel_lncRNA	chr1	106054997	106096003	-	2	1516	97
LNC_000188	XLOC_010430	lincRNA	Novel_lncRNA	chr1	105861643	105898886	-	2	1057	198
LNC_001904	XLOC_107907	lincRNA	Novel_lncRNA	chr7	5687098	5722631	+	3	740	72
LNC_001905	XLOC_107911	lincRNA	Novel_lncRNA	chr7	5868007	5878385	+	5	1871	145
LNC_001906	XLOC_107935	lincRNA	Novel_lncRNA	chr7	6857102	6858144	+	2	1019	85
LNC_001907	XLOC_108013	antisense_lncRNA	Novel_lncRNA	chr7	9838815	9877461	+	2	848	141
LNC_002390	XLOC_139514	lincRNA	Novel_lncRNA	chrX	105272104	105331474	+	2	1548	135
LNC_002169	XLOC_122691	lincRNA	Novel_lncRNA	chr9	16889594	16907020	+	2	763	83
LNC_002168	XLOC_122607	lincRNA	Novel_lncRNA	chr9	13691055	13691825	+	2	750	111
LNC_001739	XLOC_099126	antisense_lncRNA	Novel_lncRNA	chr6	72529958	72562718	+	2	872	115
LNC_002391	XLOC_139550	lincRNA	Novel_lncRNA	chrX	106203160	106206010	+	2	2827	173
LNC_002163	XLOC_122230	antisense_lncRNA	Novel_lncRNA	chr9	2146925	2174053	+	2	1576	99
LNC_001218	XLOC_072886	lincRNA	Novel_lncRNA	chr2	119206446	119216166	-	2	720	65
LNC_002161	XLOC_121974	antisense_lncRNA	Novel_lncRNA	chr8	131541507	131600893	-	2	815	96
LNC_001738	XLOC_099090	lincRNA	Novel_lncRNA	chr6	71666079	71666407	+	2	303	55
LNC_002167	XLOC_122567	lincRNA	Novel_lncRNA	chr9	12030953	12031865	+	2	870	119
LNC_002166	XLOC_122463	antisense_lncRNA	Novel_lncRNA	chr9	7897209	7933039	+	2	760	117
LNC_002165	XLOC_122418	antisense_lncRNA	Novel_lncRNA	chr9	5914180	5948955	+	2	929	152
LNC_001219	XLOC_072994	lincRNA	Novel_lncRNA	chr2	123885492	123886470	-	2	514	113
LNC_002393	XLOC_139786	lincRNA	Novel_lncRNA	chrX	113179304	113248025	+	2	782	79
LNC_002394	XLOC_139798	antisense_lncRNA	Novel_lncRNA	chrX	113433594	113520102	+	2	495	76
LNC_002241	XLOC_127509	lincRNA	Novel_lncRNA	chr9	55016243	55020624	-	2	823	84
LNC_002395	XLOC_139876	lincRNA	Novel_lncRNA	chrX	114974350	114999409	+	2	1019	122
LNC_000989	XLOC_058635	lincRNA	Novel_lncRNA	chr17	45927308	45946718	+	2	868	90
LNC_000988	XLOC_058635	lincRNA	Novel_lncRNA	chr17	45927268	45946718	+	2	908	90
LNC_002396	XLOC_140008	lincRNA	Novel_lncRNA	chrX	118987720	119000285	+	2	1403	79
LNC_000983	XLOC_058169	antisense_lncRNA	Novel_lncRNA	chr17	32654786	32718371	+	2	915	116
LNC_000982	XLOC_058150	antisense_lncRNA	Novel_lncRNA	chr17	32158098	32182430	+	2	723	81
LNC_000981	XLOC_058137	lincRNA	Novel_lncRNA	chr17	31705433	31760559	+	2	746	138
LNC_000980	XLOC_058052	lincRNA	Novel_lncRNA	chr17	30207649	30208652	+	2	985	107
LNC_000987	XLOC_058591	antisense_lncRNA	Novel_lncRNA	chr17	44233584	44291780	+	2	637	135
LNC_000986	XLOC_058267	lincRNA	Novel_lncRNA	chr17	34851138	34854390	+	2	3232	150
LNC_000985	XLOC_058248	lincRNA	Novel_lncRNA	chr17	34483809	34520549	+	2	1170	156
LNC_000984	XLOC_058170	antisense_lncRNA	Novel_lncRNA	chr17	32693634	32713415	+	2	733	85
LNC_002013	XLOC_112707	antisense_lncRNA	Novel_lncRNA	chr7	36845162	36846179	-	2	996	130
LNC_002012	XLOC_112656	lincRNA	Novel_lncRNA	chr7	35492558	35494055	-	2	1474	121
LNC_002011	XLOC_112628	antisense_lncRNA	Novel_lncRNA	chr7	34420080	34524480	-	2	1205	92
LNC_002010	XLOC_112601	antisense_lncRNA	Novel_lncRNA	chr7	32942914	32985065	-	2	956	132
LNC_002299	XLOC_132097	lincRNA	Novel_lncRNA	chrAEMK02000407.1	72110	72597	+	2	438	111
LNC_002298	XLOC_131927	lincRNA	Novel_lncRNA	chrAEMK02000390.1	341184	342531	-	2	1013	103
LNC_002295	XLOC_131605	lincRNA	Novel_lncRNA	chrAEMK02000361.1	1542048	1578535	+	2	2031	123
LNC_002017	XLOC_113030	lincRNA	Novel_lncRNA	chr7	49099342	49101735	-	2	2364	148
LNC_002297	XLOC_131737	lincRNA	Novel_lncRNA	chrAEMK02000368.1	88320	88858	-	2	519	88
LNC_002296	XLOC_131683	antisense_lncRNA	Novel_lncRNA	chrAEMK02000363.1	16490	37479	-	2	1419	127
LNC_002291	XLOC_131368	antisense_lncRNA	Novel_lncRNA	chrAEMK02000328.1	317535	358163	+	2	1177	97
LNC_002290	XLOC_131248	lincRNA	Novel_lncRNA	chrAEMK02000304.1	23114	28242	-	3	456	151
LNC_002293	XLOC_131579	lincRNA	Novel_lncRNA	chrAEMK02000361.1	1088521	1145839	+	2	343	93
LNC_002016	XLOC_112974	lincRNA	Novel_lncRNA	chr7	47088554	47196414	-	2	1975	238
LNC_002015	XLOC_112947	lincRNA	Novel_lncRNA	chr7	46240255	46241229	-	2	948	143
LNC_001873	XLOC_106562	lincRNA	Novel_lncRNA	chr6	125368572	125493965	-	5	3028	93
LNC_002014	XLOC_112755	antisense_lncRNA	Novel_lncRNA	chr7	38702916	38780444	-	2	757	153
LNC_002151	XLOC_121089	lincRNA	Novel_lncRNA	chr8	86744672	86746979	-	2	2268	132
LNC_000879	XLOC_052956	antisense_lncRNA	Novel_lncRNA	chr15	133269869	133283390	-	2	845	76
LNC_000878	XLOC_052922	lincRNA	Novel_lncRNA	chr15	132279635	132282263	-	2	1575	212
LNC_000877	XLOC_052912	lincRNA	Novel_lncRNA	chr15	132177004	132196309	-	2	1038	75
LNC_000876	XLOC_052876	lincRNA	Novel_lncRNA	chr15	129939141	130004959	-	2	335	54
LNC_000875	XLOC_052864	lincRNA	Novel_lncRNA	chr15	129144913	129146148	-	2	1216	135
LNC_000874	XLOC_052821	lincRNA	Novel_lncRNA	chr15	126168205	126169906	-	2	1681	140
LNC_000873	XLOC_052790	lincRNA	Novel_lncRNA	chr15	124946377	124959572	-	4	1825	116
LNC_000872	XLOC_052780	lincRNA	Novel_lncRNA	chr15	124686378	124723348	-	2	927	132
LNC_000871	XLOC_052603	lincRNA	Novel_lncRNA	chr15	119517275	119658752	-	4	1550	117
LNC_000870	XLOC_052565	lincRNA	Novel_lncRNA	chr15	118177938	118179500	-	2	1543	125
LNC_000727	XLOC_042208	lincRNA	Novel_lncRNA	chr14	4627782	4629386	-	2	1304	167
LNC_000726	XLOC_042171	lincRNA	Novel_lncRNA	chr14	3959290	4069536	-	6	2852	183
LNC_000725	XLOC_042078	lincRNA	Novel_lncRNA	chr14	1097728	1113468	-	2	1123	122
LNC_000724	XLOC_042046	lincRNA	Novel_lncRNA	chr14	300067	305251	-	2	477	56
LNC_000723	XLOC_042001	lincRNA	Novel_lncRNA	chr14	141321993	141323661	+	2	1376	310
LNC_000722	XLOC_041827	antisense_lncRNA	Novel_lncRNA	chr14	135623710	135725428	+	2	1172	152
LNC_000721	XLOC_041821	antisense_lncRNA	Novel_lncRNA	chr14	134993259	134998072	+	3	844	75
LNC_000720	XLOC_041614	lincRNA	Novel_lncRNA	chr14	128809242	128828700	+	2	543	71
LNC_000729	XLOC_042291	antisense_lncRNA	Novel_lncRNA	chr14	6756693	6790629	-	2	914	96
LNC_000728	XLOC_042225	lincRNA	Novel_lncRNA	chr14	4881598	4887389	-	2	1308	88
LNC_001875	XLOC_106747	lincRNA	Novel_lncRNA	chr6	128761104	128762742	-	2	1380	294
LNC_002343	XLOC_135167	lincRNA	Novel_lncRNA	chrAEMK02000682.1	946758	948811	-	2	1594	151
LNC_002342	XLOC_135042	antisense_lncRNA	Novel_lncRNA	chrAEMK02000682.1	198257	280068	+	2	1405	208
LNC_002341	XLOC_134873	lincRNA	Novel_lncRNA	chrAEMK02000665.1	68696	81137	+	2	1332	135
LNC_002340	XLOC_134690	lincRNA	Novel_lncRNA	chrAEMK02000646.1	66253	67826	-	2	650	216
LNC_002347	XLOC_135325	lincRNA	Novel_lncRNA	chrAEMK02000698.1	1088049	1164607	+	2	1476	92
LNC_002346	XLOC_135277	antisense_lncRNA	Novel_lncRNA	chrAEMK02000696.1	79195	97543	+	2	804	165
LNC_002345	XLOC_135270	antisense_lncRNA	Novel_lncRNA	chrAEMK02000695.1	12376	14145	+	2	399	123
LNC_002344	XLOC_135255	lincRNA	Novel_lncRNA	chrAEMK02000694.1	143098	144163	-	2	1041	120
LNC_002349	XLOC_135459	lincRNA	Novel_lncRNA	chrMT	533	1020	-	2	418	87
LNC_002348	XLOC_135366	lincRNA	Novel_lncRNA	chrAEMK02000698.1	376961	378702	-	2	1438	127
LNC_000619	XLOC_035663	antisense_lncRNA	Novel_lncRNA	chr13	121567422	121593622	-	2	1386	77
LNC_000618	XLOC_035626	lincRNA	Novel_lncRNA	chr13	120073923	120091416	-	4	850	72
LNC_000613	XLOC_034971	antisense_lncRNA	Novel_lncRNA	chr13	96492919	96553714	-	3	636	99
LNC_000612	XLOC_034435	lincRNA	Novel_lncRNA	chr13	78492190	78510943	-	2	551	80
LNC_000611	XLOC_034435	lincRNA	Novel_lncRNA	chr13	78457177	78510841	-	2	747	77
LNC_000610	XLOC_034393	antisense_lncRNA	Novel_lncRNA	chr13	76955351	77006116	-	2	414	70
LNC_000617	XLOC_035305	antisense_lncRNA	Novel_lncRNA	chr13	106589576	106652667	-	2	818	100
LNC_000616	XLOC_035225	lincRNA	Novel_lncRNA	chr13	103510218	103512497	-	2	627	87
LNC_000615	XLOC_035093	lincRNA	Novel_lncRNA	chr13	100439686	100442361	-	2	1069	186
LNC_000614	XLOC_034972	lincRNA	Novel_lncRNA	chr13	96495269	96496351	-	2	796	192
LNC_001588	XLOC_091671	lincRNA	Novel_lncRNA	chr5	39823167	40118283	+	4	760	253
LNC_001589	XLOC_091672	lincRNA	Novel_lncRNA	chr5	39824536	39894456	+	2	381	127
LNC_001584	XLOC_091452	lincRNA	Novel_lncRNA	chr5	32460613	32461406	+	2	780	135
LNC_001585	XLOC_091541	lincRNA	Novel_lncRNA	chr5	35340688	35410700	+	2	358	56
LNC_001586	XLOC_091554	lincRNA	Novel_lncRNA	chr5	35794332	35809540	+	2	603	90
LNC_001587	XLOC_091617	antisense_lncRNA	Novel_lncRNA	chr5	38487590	38560403	+	2	337	57
LNC_001580	XLOC_091388	lincRNA	Novel_lncRNA	chr5	31177797	31184895	+	2	1033	103
LNC_001581	XLOC_091404	lincRNA	Novel_lncRNA	chr5	31446737	31448021	+	2	1244	82
LNC_001582	XLOC_091405	lincRNA	Novel_lncRNA	chr5	31488217	31546430	+	2	910	79
LNC_001583	XLOC_091418	lincRNA	Novel_lncRNA	chr5	31773496	31830762	+	2	571	68
LNC_002414	XLOC_140650	lincRNA	Novel_lncRNA	chrX	16620486	16718847	-	2	777	64
LNC_000509	XLOC_027174	lincRNA	Novel_lncRNA	chr13	6601474	6605394	+	2	1040	136
LNC_000508	XLOC_027132	lincRNA	Novel_lncRNA	chr13	3325607	3327585	+	2	1929	159
LNC_000507	XLOC_027118	antisense_lncRNA	Novel_lncRNA	chr13	2513730	2564350	+	2	600	150
LNC_000506	XLOC_027113	antisense_lncRNA	Novel_lncRNA	chr13	2327101	2357933	+	2	604	70
LNC_000505	XLOC_027112	antisense_lncRNA	Novel_lncRNA	chr13	2258397	2277953	+	2	1143	93
LNC_000504	XLOC_027069	lincRNA	Novel_lncRNA	chr12	61597801	61602373	-	2	1416	223
LNC_000503	XLOC_027036	antisense_lncRNA	Novel_lncRNA	chr12	60907172	60917376	-	2	2192	261
LNC_000502	XLOC_026998	antisense_lncRNA	Novel_lncRNA	chr12	59771928	59832909	-	2	1419	118
LNC_000501	XLOC_026949	lincRNA	Novel_lncRNA	chr12	58240007	58240767	-	2	739	115
LNC_000500	XLOC_026906	lincRNA	Novel_lncRNA	chr12	56535047	56561604	-	2	963	160
LNC_001056	XLOC_062464	lincRNA	Novel_lncRNA	chr18	40857678	40889849	+	2	939	121
LNC_001057	XLOC_062486	lincRNA	Novel_lncRNA	chr18	41712070	41712975	+	2	882	103
LNC_001054	XLOC_062298	lincRNA	Novel_lncRNA	chr18	34868869	34960705	+	2	358	49
LNC_001055	XLOC_062462	lincRNA	Novel_lncRNA	chr18	40814446	40824897	+	2	545	68
LNC_001052	XLOC_062281	antisense_lncRNA	Novel_lncRNA	chr18	33257147	33333149	+	2	1029	124
LNC_001053	XLOC_062294	lincRNA	Novel_lncRNA	chr18	34581812	34906954	+	4	992	190
LNC_001050	XLOC_061962	lincRNA	Novel_lncRNA	chr18	18765303	18770502	+	2	515	79
LNC_001051	XLOC_062280	lincRNA	Novel_lncRNA	chr18	33193927	33197711	+	3	2809	162
LNC_001058	XLOC_062557	lincRNA	Novel_lncRNA	chr18	44477475	44479298	+	2	1222	92
LNC_001059	XLOC_062575	lincRNA	Novel_lncRNA	chr18	45229874	45246144	+	2	971	165
LNC_001139	XLOC_065804	lincRNA	Novel_lncRNA	chr2	48731010	48772882	+	3	914	108
LNC_001138	XLOC_065773	lincRNA	Novel_lncRNA	chr2	48358635	48433033	+	2	1160	78
LNC_001135	XLOC_065698	antisense_lncRNA	Novel_lncRNA	chr2	45579287	45609963	+	2	664	117
LNC_001134	XLOC_065697	antisense_lncRNA	Novel_lncRNA	chr2	45539369	45598046	+	2	861	92
LNC_001137	XLOC_065741	antisense_lncRNA	Novel_lncRNA	chr2	47202323	47279365	+	2	2014	121
LNC_001136	XLOC_065734	lincRNA	Novel_lncRNA	chr2	46807483	46828917	+	2	1451	159
LNC_001131	XLOC_065536	lincRNA	Novel_lncRNA	chr2	39905232	39950235	+	2	1128	100
LNC_001130	XLOC_065518	lincRNA	Novel_lncRNA	chr2	39119399	39120675	+	2	814	103
LNC_001133	XLOC_065682	lincRNA	Novel_lncRNA	chr2	45368446	45370190	+	2	1723	140
LNC_001132	XLOC_065633	antisense_lncRNA	Novel_lncRNA	chr2	43946298	44000719	+	2	1145	84
LNC_000473	XLOC_025669	lincRNA	Novel_lncRNA	chr12	20103464	20107926	-	2	1121	144
LNC_000472	XLOC_025559	antisense_lncRNA	Novel_lncRNA	chr12	17732569	17767867	-	3	1000	138
LNC_000471	XLOC_025534	antisense_lncRNA	Novel_lncRNA	chr12	17012178	17065835	-	2	604	80
LNC_000470	XLOC_025477	antisense_lncRNA	Novel_lncRNA	chr12	14790387	14862604	-	2	647	78
LNC_000477	XLOC_025817	antisense_lncRNA	Novel_lncRNA	chr12	23871217	23911002	-	2	645	111
LNC_000476	XLOC_025814	antisense_lncRNA	Novel_lncRNA	chr12	23793829	23832058	-	3	377	90
LNC_000475	XLOC_025808	antisense_lncRNA	Novel_lncRNA	chr12	23485895	23562923	-	2	779	93
LNC_000474	XLOC_025710	lincRNA	Novel_lncRNA	chr12	21132031	21137801	-	2	941	139
LNC_000479	XLOC_025839	lincRNA	Novel_lncRNA	chr12	24132195	24141096	-	2	1634	117
LNC_000478	XLOC_025828	lincRNA	Novel_lncRNA	chr12	24023547	24024348	-	2	782	62
LNC_001856	XLOC_105393	intronic_lncRNA	Novel_lncRNA	chr6	88102377	88105228	-	2	2767	161
LNC_001857	XLOC_105428	lincRNA	Novel_lncRNA	chr6	89041810	89067989	-	2	844	120
LNC_001788	XLOC_101377	antisense_lncRNA	Novel_lncRNA	chr6	145330849	145353250	+	2	793	99
LNC_001789	XLOC_101423	antisense_lncRNA	Novel_lncRNA	chr6	146997424	147061568	+	2	520	101
LNC_001221	XLOC_073193	lincRNA	Novel_lncRNA	chr2	131892999	131894282	-	2	1203	133
LNC_001220	XLOC_073069	antisense_lncRNA	Novel_lncRNA	chr2	126450531	126504188	-	2	824	118
LNC_001223	XLOC_073259	lincRNA	Novel_lncRNA	chr2	135300698	135305364	-	2	820	111
LNC_001222	XLOC_073225	antisense_lncRNA	Novel_lncRNA	chr2	133592689	133628410	-	2	330	47
LNC_001225	XLOC_073450	lincRNA	Novel_lncRNA	chr2	141829033	141856992	-	2	1538	121
LNC_001224	XLOC_073419	lincRNA	Novel_lncRNA	chr2	140679528	140680613	-	2	783	114
LNC_001227	XLOC_073563	lincRNA	Novel_lncRNA	chr2	145177710	145179016	-	2	1282	80
LNC_001226	XLOC_073542	lincRNA	Novel_lncRNA	chr2	144003742	144054449	-	2	1630	93
LNC_001229	XLOC_073762	antisense_lncRNA	Novel_lncRNA	chr3	581319	593596	+	2	1430	108
LNC_001228	XLOC_073690	antisense_lncRNA	Novel_lncRNA	chr2	150668406	150690484	-	2	942	79
LNC_002444	XLOC_144003	lincRNA	Novel_lncRNA	chrX	96463990	96512864	-	3	895	107
LNC_002445	XLOC_144014	lincRNA	Novel_lncRNA	chrX	96833671	96913564	-	2	822	115
LNC_001748	XLOC_099446	antisense_lncRNA	Novel_lncRNA	chr6	81243258	81306706	+	2	721	96
LNC_000060	XLOC_002394	lincRNA	Novel_lncRNA	chr1	96768794	96770388	+	2	1263	126
LNC_000061	XLOC_002420	antisense_lncRNA	Novel_lncRNA	chr1	97907518	97978356	+	2	927	94
LNC_000062	XLOC_002609	lincRNA	Novel_lncRNA	chr1	105115265	105119277	+	2	490	57
LNC_000063	XLOC_002639	lincRNA	Novel_lncRNA	chr1	105909161	105913711	+	2	833	111
LNC_000064	XLOC_002700	antisense_lncRNA	Novel_lncRNA	chr1	107465814	107562266	+	2	653	71
LNC_000065	XLOC_002713	lincRNA	Novel_lncRNA	chr1	108160817	108191323	+	2	796	78
LNC_000066	XLOC_002738	antisense_lncRNA	Novel_lncRNA	chr1	108836235	108872421	+	2	1617	103
LNC_000067	XLOC_002766	lincRNA	Novel_lncRNA	chr1	109138875	109176810	+	2	930	115
LNC_000068	XLOC_002768	antisense_lncRNA	Novel_lncRNA	chr1	109468099	109529783	+	3	1155	98
LNC_000069	XLOC_002839	lincRNA	Novel_lncRNA	chr1	111680261	111686357	+	2	897	62
LNC_002441	XLOC_143726	lincRNA	Novel_lncRNA	chrX	89305154	89309650	-	2	1126	92
LNC_000262	XLOC_015786	lincRNA	Novel_lncRNA	chr10	14001260	14004404	+	2	764	254
LNC_000263	XLOC_015792	antisense_lncRNA	Novel_lncRNA	chr10	14182318	14240718	+	2	1087	122
LNC_000260	XLOC_015784	lincRNA	Novel_lncRNA	chr10	13968581	13970328	+	2	689	98
LNC_000261	XLOC_015785	lincRNA	Novel_lncRNA	chr10	13974504	14005439	+	2	2328	411
LNC_000266	XLOC_015846	antisense_lncRNA	Novel_lncRNA	chr10	16053230	16121924	+	2	765	86
LNC_000267	XLOC_015923	lincRNA	Novel_lncRNA	chr10	22261129	22326971	+	2	830	67
LNC_000264	XLOC_015810	lincRNA	Novel_lncRNA	chr10	15021778	15024435	+	2	1035	117
LNC_000265	XLOC_015816	lincRNA	Novel_lncRNA	chr10	15285474	15298254	+	2	1750	171
LNC_001823	XLOC_102930	lincRNA	Novel_lncRNA	chr6	30376471	30377861	-	2	1082	79
LNC_001822	XLOC_102888	antisense_lncRNA	Novel_lncRNA	chr6	28619629	28703758	-	2	1548	160
LNC_000268	XLOC_015968	lincRNA	Novel_lncRNA	chr10	23058696	23063015	+	2	569	49
LNC_000269	XLOC_016068	lincRNA	Novel_lncRNA	chr10	26010082	26023837	+	2	962	85
LNC_001827	XLOC_103245	lincRNA	Novel_lncRNA	chr6	38679453	38680956	-	2	1481	141
LNC_001826	XLOC_103117	lincRNA	Novel_lncRNA	chr6	35609075	35635394	-	2	671	82
LNC_001825	XLOC_103087	lincRNA	Novel_lncRNA	chr6	35343901	35353831	-	2	713	110
LNC_001824	XLOC_103033	lincRNA	Novel_lncRNA	chr6	33484199	33488993	-	2	1763	89
LNC_001740	XLOC_099153	lincRNA	Novel_lncRNA	chr6	72995641	73001090	+	2	2002	121
LNC_001741	XLOC_099261	lincRNA	Novel_lncRNA	chr6	76254469	76255218	+	2	724	109
LNC_002065	XLOC_115623	antisense_lncRNA	Novel_lncRNA	chr8	12910497	12977560	+	2	398	73
LNC_002309	XLOC_132579	lincRNA	Novel_lncRNA	chrAEMK02000449.1	27	2322	-	2	829	109
LNC_002448	XLOC_144072	antisense_lncRNA	Novel_lncRNA	chrX	98498199	98542954	-	2	1400	103
LNC_001749	XLOC_099466	lincRNA	Novel_lncRNA	chr6	81794288	81795899	+	2	1573	105
LNC_002449	XLOC_144319	lincRNA	Novel_lncRNA	chrX	104515125	104518913	-	3	672	103
LNC_001667	XLOC_095754	antisense_lncRNA	Novel_lncRNA	chr5	79017307	79039706	-	2	399	68
LNC_002303	XLOC_132309	lincRNA	Novel_lncRNA	chrAEMK02000415.1	8073	51549	-	2	1897	192
LNC_002302	XLOC_132299	lincRNA	Novel_lncRNA	chrAEMK02000415.1	8727	51268	+	2	962	192
LNC_001919	XLOC_108505	lincRNA	Novel_lncRNA	chr7	24598969	24602671	+	2	1688	89
LNC_001918	XLOC_108478	lincRNA	Novel_lncRNA	chr7	23937277	23948620	+	2	891	90
LNC_001917	XLOC_108292	lincRNA	Novel_lncRNA	chr7	19463360	19467427	+	2	636	60
LNC_001916	XLOC_108272	lincRNA	Novel_lncRNA	chr7	18899050	18900356	+	2	1261	89
LNC_001915	XLOC_108226	lincRNA	Novel_lncRNA	chr7	17248858	17250235	+	2	1356	139
LNC_001914	XLOC_108147	lincRNA	Novel_lncRNA	chr7	14264736	14633357	+	6	6111	198
LNC_001913	XLOC_108076	lincRNA	Novel_lncRNA	chr7	11004034	11005134	+	2	1032	150
LNC_001912	XLOC_108070	lincRNA	Novel_lncRNA	chr7	10924489	10927544	+	2	1821	165
LNC_001911	XLOC_108055	lincRNA	Novel_lncRNA	chr7	10741151	10743525	+	2	2354	240
LNC_001910	XLOC_108049	lincRNA	Novel_lncRNA	chr7	10682896	10689037	+	3	3717	247
LNC_002118	XLOC_118556	lincRNA	Novel_lncRNA	chr8	131205841	131206652	+	2	516	89
LNC_002119	XLOC_118576	antisense_lncRNA	Novel_lncRNA	chr8	131821434	131872495	+	2	799	108
LNC_002116	XLOC_118374	lincRNA	Novel_lncRNA	chr8	121192920	121224705	+	2	820	77
LNC_002117	XLOC_118540	antisense_lncRNA	Novel_lncRNA	chr8	130659502	130673284	+	2	640	88
LNC_002114	XLOC_118213	lincRNA	Novel_lncRNA	chr8	113498451	113538327	+	2	1522	99
LNC_002115	XLOC_118214	lincRNA	Novel_lncRNA	chr8	113508284	113568207	+	2	850	82
LNC_002112	XLOC_118091	lincRNA	Novel_lncRNA	chr8	107755838	107769454	+	2	518	105
LNC_002113	XLOC_118200	antisense_lncRNA	Novel_lncRNA	chr8	112719890	112773634	+	2	869	80
LNC_002110	XLOC_117984	lincRNA	Novel_lncRNA	chr8	102678222	102679139	+	2	884	91
LNC_002111	XLOC_118047	antisense_lncRNA	Novel_lncRNA	chr8	104552493	104558720	+	2	675	78
LNC_000088	XLOC_003759	antisense_lncRNA	Novel_lncRNA	chr1	143929901	143938087	+	2	738	92
LNC_000089	XLOC_003782	lincRNA	Novel_lncRNA	chr1	144708656	144710037	+	2	823	90
LNC_000082	XLOC_003374	antisense_lncRNA	Novel_lncRNA	chr1	131315786	131328452	+	2	920	93
LNC_000083	XLOC_003534	antisense_lncRNA	Novel_lncRNA	chr1	137097821	137167506	+	2	883	92
LNC_000080	XLOC_003366	antisense_lncRNA	Novel_lncRNA	chr1	131107017	131113065	+	2	1070	74
LNC_000081	XLOC_003367	antisense_lncRNA	Novel_lncRNA	chr1	131119076	131124180	+	2	313	66
LNC_000086	XLOC_003717	antisense_lncRNA	Novel_lncRNA	chr1	142851124	142904920	+	2	727	71
LNC_000087	XLOC_003748	lincRNA	Novel_lncRNA	chr1	143627202	143631957	+	4	3555	182
LNC_000084	XLOC_003664	antisense_lncRNA	Novel_lncRNA	chr1	141823209	141875249	+	2	874	77
LNC_000085	XLOC_003716	antisense_lncRNA	Novel_lncRNA	chr1	142850745	142940418	+	2	1091	133
LNC_002022	XLOC_113124	antisense_lncRNA	Novel_lncRNA	chr7	52033044	52063220	-	2	3855	199
LNC_002023	XLOC_113163	antisense_lncRNA	Novel_lncRNA	chr7	53597824	53630128	-	2	980	97
LNC_002020	XLOC_113051	lincRNA	Novel_lncRNA	chr7	49819155	49830006	-	2	882	104
LNC_002021	XLOC_113080	lincRNA	Novel_lncRNA	chr7	50497390	50498584	-	2	1167	178
LNC_002026	XLOC_113316	antisense_lncRNA	Novel_lncRNA	chr7	57530611	57606482	-	2	983	93
LNC_002027	XLOC_113403	lincRNA	Novel_lncRNA	chr7	59510708	59530732	-	2	1407	150
LNC_002024	XLOC_113274	antisense_lncRNA	Novel_lncRNA	chr7	55875460	55888800	-	2	721	68
LNC_002025	XLOC_113279	lincRNA	Novel_lncRNA	chr7	55951251	55953905	-	2	2631	95
LNC_002028	XLOC_113543	lincRNA	Novel_lncRNA	chr7	63902387	63906755	-	2	1027	85
LNC_002029	XLOC_113577	lincRNA	Novel_lncRNA	chr7	65267831	65269986	-	2	1772	126
LNC_000882	XLOC_053036	lincRNA	Novel_lncRNA	chr15	136455006	136459538	-	2	3494	136
LNC_000883	XLOC_053061	lincRNA	Novel_lncRNA	chr15	136920093	137007229	-	2	1687	121
LNC_000880	XLOC_052993	lincRNA	Novel_lncRNA	chr15	134709446	134727055	-	2	360	120
LNC_000881	XLOC_052993	lincRNA	Novel_lncRNA	chr15	134709446	134727161	-	2	466	155
LNC_000886	XLOC_053225	lincRNA	Novel_lncRNA	chr16	2700106	2745920	+	2	1078	112
LNC_000887	XLOC_053234	antisense_lncRNA	Novel_lncRNA	chr16	3339543	3398959	+	2	1271	97
LNC_000884	XLOC_053121	lincRNA	Novel_lncRNA	chr15	138697139	138698269	-	2	1105	203
LNC_000885	XLOC_053202	lincRNA	Novel_lncRNA	chr16	363050	436392	+	2	558	83
LNC_000888	XLOC_053511	lincRNA	Novel_lncRNA	chr16	17522580	17577056	+	2	908	82
LNC_000889	XLOC_053514	antisense_lncRNA	Novel_lncRNA	chr16	17690556	17796880	+	2	1033	96
LNC_002336	XLOC_134636	lincRNA	Novel_lncRNA	chrAEMK02000639.1	20433	33887	+	3	1007	214
LNC_002337	XLOC_134645	lincRNA	Novel_lncRNA	chrAEMK02000639.1	417293	421676	+	2	594	135
LNC_002334	XLOC_134476	lincRNA	Novel_lncRNA	chrAEMK02000621.1	1806	10754	+	2	4400	121
LNC_002335	XLOC_134494	antisense_lncRNA	Novel_lncRNA	chrAEMK02000621.1	71679	74979	-	2	881	155
LNC_002332	XLOC_134377	lincRNA	Novel_lncRNA	chrAEMK02000603.1	28188	36155	-	3	918	110
LNC_002333	XLOC_134426	lincRNA	Novel_lncRNA	chrAEMK02000614.1	15245	19549	+	3	374	124
LNC_002330	XLOC_134067	lincRNA	Novel_lncRNA	chrAEMK02000595.1	12578	13368	-	2	765	95
LNC_002331	XLOC_134320	lincRNA	Novel_lncRNA	chrAEMK02000602.1	20713	24086	+	2	668	222
LNC_002338	XLOC_134649	lincRNA	Novel_lncRNA	chrAEMK02000639.1	33342	39841	-	2	861	164
LNC_002339	XLOC_134653	lincRNA	Novel_lncRNA	chrAEMK02000639.1	417299	421676	-	2	588	135
LNC_000668	XLOC_038815	lincRNA	Novel_lncRNA	chr14	27907299	27969561	+	2	1014	66
LNC_000669	XLOC_038822	lincRNA	Novel_lncRNA	chr14	28026961	28084515	+	2	650	87
LNC_000666	XLOC_038766	antisense_lncRNA	Novel_lncRNA	chr14	25187627	25276742	+	2	390	74
LNC_000667	XLOC_038778	lincRNA	Novel_lncRNA	chr14	26611666	26621357	+	6	3002	135
LNC_000664	XLOC_038730	lincRNA	Novel_lncRNA	chr14	24250479	24268872	+	2	767	79
LNC_000665	XLOC_038756	lincRNA	Novel_lncRNA	chr14	24971001	25020194	+	2	483	90
LNC_000662	XLOC_038698	antisense_lncRNA	Novel_lncRNA	chr14	23470831	23486792	+	2	1062	161
LNC_000663	XLOC_038727	antisense_lncRNA	Novel_lncRNA	chr14	24225177	24262097	+	2	563	89
LNC_000660	XLOC_038471	lincRNA	Novel_lncRNA	chr14	15976496	16020678	+	2	770	100
LNC_000661	XLOC_038498	lincRNA	Novel_lncRNA	chr14	16848606	16899812	+	2	334	109
LNC_002053	XLOC_114674	antisense_lncRNA	Novel_lncRNA	chr7	99236307	99300322	-	2	910	103
LNC_001593	XLOC_091774	lincRNA	Novel_lncRNA	chr5	42616063	42638553	+	2	920	77
LNC_001592	XLOC_091764	antisense_lncRNA	Novel_lncRNA	chr5	42394293	42401043	+	2	1795	110
LNC_001591	XLOC_091758	lincRNA	Novel_lncRNA	chr5	42366339	42372651	+	2	1837	87
LNC_001590	XLOC_091675	lincRNA	Novel_lncRNA	chr5	40196567	40198484	+	2	1869	233
LNC_001597	XLOC_092154	antisense_lncRNA	Novel_lncRNA	chr5	56586881	56644277	+	2	483	67
LNC_001596	XLOC_092096	lincRNA	Novel_lncRNA	chr5	54020724	54022007	+	2	1258	84
LNC_001595	XLOC_091935	antisense_lncRNA	Novel_lncRNA	chr5	48688596	48780113	+	3	905	98
LNC_001594	XLOC_091789	lincRNA	Novel_lncRNA	chr5	43223310	43352875	+	5	1605	117
LNC_002242	XLOC_127539	antisense_lncRNA	Novel_lncRNA	chr9	56227731	56342987	-	3	1644	117
LNC_002243	XLOC_127620	lincRNA	Novel_lncRNA	chr9	57452135	57479602	-	2	1350	88
LNC_001599	XLOC_092156	antisense_lncRNA	Novel_lncRNA	chr5	56664484	56726094	+	2	662	89
LNC_001598	XLOC_092155	antisense_lncRNA	Novel_lncRNA	chr5	56587033	56639844	+	2	832	54
LNC_002246	XLOC_127802	lincRNA	Novel_lncRNA	chr9	61395474	61497038	-	2	703	104
LNC_002247	XLOC_127840	lincRNA	Novel_lncRNA	chr9	61882430	61904393	-	2	889	138
LNC_002244	XLOC_127621	lincRNA	Novel_lncRNA	chr9	57486257	57495510	-	2	1756	96
LNC_002245	XLOC_127679	lincRNA	Novel_lncRNA	chr9	58243513	58292303	-	2	1044	118
LNC_002160	XLOC_121955	antisense_lncRNA	Novel_lncRNA	chr8	130917062	130973123	-	2	478	87
LNC_001780	XLOC_100669	lincRNA	Novel_lncRNA	chr6	115664582	115693610	+	2	470	70
LNC_001781	XLOC_101090	lincRNA	Novel_lncRNA	chr6	130407375	130454363	+	2	499	95
LNC_001045	XLOC_061846	lincRNA	Novel_lncRNA	chr18	14764997	14765949	+	2	930	110
LNC_001044	XLOC_061767	lincRNA	Novel_lncRNA	chr18	11407382	11408030	+	2	609	68
LNC_001047	XLOC_061861	antisense_lncRNA	Novel_lncRNA	chr18	15061236	15063288	+	2	1756	129
LNC_001046	XLOC_061849	lincRNA	Novel_lncRNA	chr18	14805394	14864483	+	2	638	82
LNC_001041	XLOC_061693	lincRNA	Novel_lncRNA	chr18	8944184	8944842	+	2	630	143
LNC_001040	XLOC_061684	lincRNA	Novel_lncRNA	chr18	8719638	8720357	+	2	655	86
LNC_001043	XLOC_061741	lincRNA	Novel_lncRNA	chr18	10661539	10675345	+	2	1242	97
LNC_001042	XLOC_061708	antisense_lncRNA	Novel_lncRNA	chr18	9506985	9512543	+	2	1227	162
LNC_001049	XLOC_061922	lincRNA	Novel_lncRNA	chr18	17834482	17947453	+	5	1102	128
LNC_001048	XLOC_061863	antisense_lncRNA	Novel_lncRNA	chr18	15871481	15928684	+	2	899	94
LNC_001100	XLOC_064024	antisense_lncRNA	Novel_lncRNA	chr18	43523948	43572338	-	2	870	109
LNC_001101	XLOC_064039	antisense_lncRNA	Novel_lncRNA	chr18	44767028	44805055	-	2	1511	122
LNC_001102	XLOC_064043	antisense_lncRNA	Novel_lncRNA	chr18	44959937	45031873	-	3	839	138
LNC_001103	XLOC_064091	lincRNA	Novel_lncRNA	chr18	46258553	46368623	-	3	1712	133
LNC_001104	XLOC_064243	antisense_lncRNA	Novel_lncRNA	chr18	50546269	50554722	-	2	1578	153
LNC_001105	XLOC_064253	lincRNA	Novel_lncRNA	chr18	51088968	51096181	-	2	5611	133
LNC_001106	XLOC_064264	lincRNA	Novel_lncRNA	chr18	51370708	51375395	-	2	2239	148
LNC_001107	XLOC_064286	lincRNA	Novel_lncRNA	chr18	52234172	52235455	-	2	520	73
LNC_001108	XLOC_064290	lincRNA	Novel_lncRNA	chr18	52291430	52309547	-	4	965	111
LNC_001109	XLOC_064380	antisense_lncRNA	Novel_lncRNA	chr18	55489474	55573965	-	2	989	100
LNC_000406	XLOC_023338	lincRNA	Novel_lncRNA	chr12	9981488	9982070	+	2	562	65
LNC_000407	XLOC_023348	lincRNA	Novel_lncRNA	chr12	10063155	10064387	+	2	596	115
LNC_000404	XLOC_023297	lincRNA	Novel_lncRNA	chr12	8401259	8447840	+	3	2616	209
LNC_000405	XLOC_023297	lincRNA	Novel_lncRNA	chr12	8402196	8540383	+	4	5851	217
LNC_000402	XLOC_023258	antisense_lncRNA	Novel_lncRNA	chr12	6687769	6720767	+	2	942	129
LNC_000403	XLOC_023293	lincRNA	Novel_lncRNA	chr12	8243682	8401157	+	3	928	267
LNC_000400	XLOC_023130	lincRNA	Novel_lncRNA	chr12	3702203	3707274	+	3	2806	193
LNC_000401	XLOC_023165	lincRNA	Novel_lncRNA	chr12	4535650	4593526	+	4	1615	138
LNC_000408	XLOC_023359	lincRNA	Novel_lncRNA	chr12	10290414	10327363	+	2	396	55
LNC_000409	XLOC_023359	lincRNA	Novel_lncRNA	chr12	10326604	10331884	+	2	789	139
LNC_001402	XLOC_081628	antisense_lncRNA	Novel_lncRNA	chr3	113293415	113310291	-	2	1284	101
LNC_002276	XLOC_130373	lincRNA	Novel_lncRNA	chrAEMK02000205.1	16230	24313	-	2	2205	405
LNC_001214	XLOC_072435	antisense_lncRNA	Novel_lncRNA	chr2	98231300	98303905	-	2	781	162
LNC_001215	XLOC_072524	antisense_lncRNA	Novel_lncRNA	chr2	102453486	102509555	-	2	840	100
LNC_000318	XLOC_018124	lincRNA	Novel_lncRNA	chr10	38244008	38299938	-	3	1500	203
LNC_000319	XLOC_018130	antisense_lncRNA	Novel_lncRNA	chr10	38616555	38637889	-	2	1957	84
LNC_001210	XLOC_072246	lincRNA	Novel_lncRNA	chr2	88543260	88544107	-	2	821	73
LNC_001211	XLOC_072268	antisense_lncRNA	Novel_lncRNA	chr2	89407235	89471086	-	3	605	84
LNC_001212	XLOC_072283	antisense_lncRNA	Novel_lncRNA	chr2	90366264	90446137	-	2	407	74
LNC_001213	XLOC_072294	lincRNA	Novel_lncRNA	chr2	90774770	90776604	-	2	1743	83
LNC_000312	XLOC_017775	antisense_lncRNA	Novel_lncRNA	chr10	26608430	26674058	-	2	1706	87
LNC_000313	XLOC_017855	lincRNA	Novel_lncRNA	chr10	28904324	28994952	-	5	1679	130
LNC_000310	XLOC_017754	lincRNA	Novel_lncRNA	chr10	26360900	26385903	-	2	897	69
LNC_000311	XLOC_017765	lincRNA	Novel_lncRNA	chr10	26509422	26560600	-	2	1090	106
LNC_000316	XLOC_018006	lincRNA	Novel_lncRNA	chr10	34044424	34046612	-	2	1257	140
LNC_000317	XLOC_018046	lincRNA	Novel_lncRNA	chr10	35015617	35016688	-	2	839	74
LNC_000314	XLOC_017873	lincRNA	Novel_lncRNA	chr10	29702581	29748694	-	2	831	113
LNC_000315	XLOC_017956	lincRNA	Novel_lncRNA	chr10	32744884	32747586	-	2	1237	105
LNC_002278	XLOC_130455	lincRNA	Novel_lncRNA	chrAEMK02000220.1	7206	8444	+	2	1208	58
LNC_000077	XLOC_003318	lincRNA	Novel_lncRNA	chr1	129805734	129810755	+	2	1126	80
LNC_000076	XLOC_003245	lincRNA	Novel_lncRNA	chr1	126438973	126462467	+	2	1453	108
LNC_000075	XLOC_003193	lincRNA	Novel_lncRNA	chr1	125721751	125722704	+	2	683	62
LNC_000074	XLOC_003152	lincRNA	Novel_lncRNA	chr1	124431087	124438040	+	2	1206	125
LNC_000073	XLOC_003110	antisense_lncRNA	Novel_lncRNA	chr1	122300010	122309030	+	2	1223	102
LNC_000072	XLOC_003084	antisense_lncRNA	Novel_lncRNA	chr1	121350480	121372878	+	2	1060	100
LNC_000071	XLOC_003042	antisense_lncRNA	Novel_lncRNA	chr1	120050031	120125622	+	2	772	90
LNC_000070	XLOC_002905	lincRNA	Novel_lncRNA	chr1	115089741	115109694	+	2	391	49
LNC_000079	XLOC_003345	antisense_lncRNA	Novel_lncRNA	chr1	130683124	130703322	+	2	418	108
LNC_000078	XLOC_003330	lincRNA	Novel_lncRNA	chr1	130184314	130200826	+	2	1025	98
LNC_000271	XLOC_016081	lincRNA	Novel_lncRNA	chr10	26372493	26375215	+	2	1509	111
LNC_000270	XLOC_016080	lincRNA	Novel_lncRNA	chr10	26341259	26347997	+	2	1418	89
LNC_000273	XLOC_016106	lincRNA	Novel_lncRNA	chr10	27477208	27486702	+	2	846	92
LNC_000272	XLOC_016096	lincRNA	Novel_lncRNA	chr10	26709016	26764444	+	2	644	75
LNC_000275	XLOC_016152	lincRNA	Novel_lncRNA	chr10	28960676	28977957	+	2	442	95
LNC_000274	XLOC_016139	lincRNA	Novel_lncRNA	chr10	28516125	28517210	+	2	1063	130
LNC_000277	XLOC_016198	lincRNA	Novel_lncRNA	chr10	30524680	30564901	+	2	1345	95
LNC_000276	XLOC_016166	lincRNA	Novel_lncRNA	chr10	29399089	29405404	+	2	577	96
LNC_000279	XLOC_016257	lincRNA	Novel_lncRNA	chr10	32056650	32063088	+	2	1111	54
LNC_000278	XLOC_016223	lincRNA	Novel_lncRNA	chr10	30958634	30961694	+	2	817	73
LNC_001854	XLOC_105205	antisense_lncRNA	Novel_lncRNA	chr6	84027554	84139594	-	3	863	75
LNC_001855	XLOC_105274	antisense_lncRNA	Novel_lncRNA	chr6	85763705	85795379	-	2	1342	126
LNC_001852	XLOC_105120	lincRNA	Novel_lncRNA	chr6	81757193	81788393	-	2	1127	109
LNC_001853	XLOC_105189	lincRNA	Novel_lncRNA	chr6	83870284	83893402	-	2	1483	105
LNC_001850	XLOC_105060	antisense_lncRNA	Novel_lncRNA	chr6	79989197	80016273	-	2	1022	84
LNC_001851	XLOC_105110	antisense_lncRNA	Novel_lncRNA	chr6	81517288	81520491	-	2	997	113
LNC_000202	XLOC_011111	lincRNA	Novel_lncRNA	chr1	127565563	127567131	-	2	938	125
LNC_000203	XLOC_011130	lincRNA	Novel_lncRNA	chr1	128218682	128224726	-	2	1481	91
LNC_002109	XLOC_117897	lincRNA	Novel_lncRNA	chr8	98572455	98573643	+	2	1156	77
LNC_002108	XLOC_117892	lincRNA	Novel_lncRNA	chr8	98451972	98521058	+	2	344	60
LNC_002105	XLOC_117748	lincRNA	Novel_lncRNA	chr8	90793490	90794683	+	2	1165	133
LNC_002104	XLOC_117594	antisense_lncRNA	Novel_lncRNA	chr8	83298891	83309836	+	2	382	49
LNC_002107	XLOC_117867	antisense_lncRNA	Novel_lncRNA	chr8	96744204	96785848	+	2	612	100
LNC_002106	XLOC_117861	lincRNA	Novel_lncRNA	chr8	96661659	96684151	+	2	1557	78
LNC_002101	XLOC_117581	intronic_lncRNA	Novel_lncRNA	chr8	82841438	82845268	+	3	821	93
LNC_002100	XLOC_117512	lincRNA	Novel_lncRNA	chr8	79621562	79681250	+	2	562	62
LNC_002103	XLOC_117584	antisense_lncRNA	Novel_lncRNA	chr8	82911016	82967122	+	2	1314	82
LNC_002102	XLOC_117583	lincRNA	Novel_lncRNA	chr8	82880647	82901802	+	2	908	81
LNC_000208	XLOC_011275	lincRNA	Novel_lncRNA	chr1	133019743	133063057	-	2	1094	107
LNC_000209	XLOC_011403	lincRNA	Novel_lncRNA	chr1	138239895	138241076	-	2	931	105
LNC_000099	XLOC_004345	antisense_lncRNA	Novel_lncRNA	chr1	161778199	161828819	+	2	510	92
LNC_000098	XLOC_004315	lincRNA	Novel_lncRNA	chr1	161107436	161155402	+	2	699	110
LNC_000091	XLOC_003846	lincRNA	Novel_lncRNA	chr1	146279643	146315868	+	4	803	144
LNC_000090	XLOC_003810	antisense_lncRNA	Novel_lncRNA	chr1	144938376	145013723	+	2	1284	81
LNC_000093	XLOC_003959	lincRNA	Novel_lncRNA	chr1	149923994	149925114	+	2	1101	101
LNC_000092	XLOC_003947	antisense_lncRNA	Novel_lncRNA	chr1	149446828	149504515	+	2	1990	102
LNC_000095	XLOC_004097	lincRNA	Novel_lncRNA	chr1	154766547	154769347	+	2	624	81
LNC_000094	XLOC_004064	lincRNA	Novel_lncRNA	chr1	153481942	153546449	+	2	751	107
LNC_000097	XLOC_004263	lincRNA	Novel_lncRNA	chr1	159718952	159745330	+	2	705	85
LNC_000096	XLOC_004241	antisense_lncRNA	Novel_lncRNA	chr1	159142063	159212998	+	2	1081	94
LNC_002031	XLOC_113615	lincRNA	Novel_lncRNA	chr7	65768092	65769037	-	2	689	76
LNC_002030	XLOC_113584	lincRNA	Novel_lncRNA	chr7	65352712	65419867	-	2	1518	143
LNC_002033	XLOC_113932	lincRNA	Novel_lncRNA	chr7	76884186	76894292	-	3	819	72
LNC_002032	XLOC_113866	lincRNA	Novel_lncRNA	chr7	75430439	75432268	-	2	1543	124
LNC_002035	XLOC_114041	lincRNA	Novel_lncRNA	chr7	78599197	78606170	-	2	1667	101
LNC_002034	XLOC_113992	antisense_lncRNA	Novel_lncRNA	chr7	77628713	77660974	-	2	1425	77
LNC_002037	XLOC_114221	lincRNA	Novel_lncRNA	chr7	83910008	83946722	-	5	2034	172
LNC_002036	XLOC_114080	antisense_lncRNA	Novel_lncRNA	chr7	79119035	79249121	-	2	670	160
LNC_002039	XLOC_114268	lincRNA	Novel_lncRNA	chr7	86110077	86124058	-	5	771	123
LNC_002038	XLOC_114259	lincRNA	Novel_lncRNA	chr7	85613437	85629935	-	5	3357	99
LNC_002417	XLOC_140692	antisense_lncRNA	Novel_lncRNA	chrX	17656249	17687941	-	2	644	65
LNC_002416	XLOC_140686	lincRNA	Novel_lncRNA	chrX	17441188	17495719	-	2	470	78
LNC_002415	XLOC_140654	lincRNA	Novel_lncRNA	chrX	16688928	16699905	-	2	1058	168
LNC_000891	XLOC_053533	antisense_lncRNA	Novel_lncRNA	chr16	18581431	18629918	+	2	876	87
LNC_000890	XLOC_053531	antisense_lncRNA	Novel_lncRNA	chr16	18376488	18435258	+	2	912	95
LNC_000893	XLOC_053608	antisense_lncRNA	Novel_lncRNA	chr16	20470261	20508001	+	2	954	103
LNC_000892	XLOC_053599	lincRNA	Novel_lncRNA	chr16	20201390	20203643	+	2	1589	181
LNC_000895	XLOC_053667	lincRNA	Novel_lncRNA	chr16	23937874	24015211	+	2	1104	80
LNC_000894	XLOC_053636	lincRNA	Novel_lncRNA	chr16	21867214	21867904	+	2	550	68
LNC_000897	XLOC_053764	lincRNA	Novel_lncRNA	chr16	27763320	27777634	+	2	1825	223
LNC_000896	XLOC_053701	lincRNA	Novel_lncRNA	chr16	25511392	25531451	+	2	497	103
LNC_000899	XLOC_053778	lincRNA	Novel_lncRNA	chr16	28342374	28372426	+	2	1078	127
LNC_000898	XLOC_053774	antisense_lncRNA	Novel_lncRNA	chr16	28051632	28071913	+	2	1047	77
LNC_002412	XLOC_140616	lincRNA	Novel_lncRNA	chrX	14874578	14891942	-	2	1161	89
LNC_001690	XLOC_096824	antisense_lncRNA	Novel_lncRNA	chr6	14450155	14517847	+	2	442	95
LNC_001691	XLOC_096844	lincRNA	Novel_lncRNA	chr6	15118674	15187429	+	2	601	140
LNC_001692	XLOC_096857	lincRNA	Novel_lncRNA	chr6	15404355	15453766	+	2	356	55
LNC_001693	XLOC_096922	lincRNA	Novel_lncRNA	chr6	17565436	17574126	+	2	1156	108
LNC_001694	XLOC_096966	lincRNA	Novel_lncRNA	chr6	19307477	19308590	+	2	1094	124
LNC_001695	XLOC_097003	lincRNA	Novel_lncRNA	chr6	20503001	20571134	+	2	1007	114
LNC_001696	XLOC_097171	lincRNA	Novel_lncRNA	chr6	27669459	27670685	+	2	1206	103
LNC_001697	XLOC_097195	antisense_lncRNA	Novel_lncRNA	chr6	28371307	28422945	+	2	1481	124
LNC_001698	XLOC_097266	lincRNA	Novel_lncRNA	chr6	30532391	30534492	+	2	2068	137
LNC_001699	XLOC_097362	lincRNA	Novel_lncRNA	chr6	33964099	33997464	+	2	519	157
LNC_002410	XLOC_140550	lincRNA	Novel_lncRNA	chrX	12760412	12802465	-	2	683	92
LNC_001452	XLOC_084183	lincRNA	Novel_lncRNA	chr4	61246258	61250263	+	2	421	84
LNC_001453	XLOC_084193	lincRNA	Novel_lncRNA	chr4	61533022	61534596	+	2	437	70
LNC_001450	XLOC_084079	lincRNA	Novel_lncRNA	chr4	57457442	57473320	+	2	735	89
LNC_001451	XLOC_084154	antisense_lncRNA	Novel_lncRNA	chr4	60466045	60544337	+	2	533	78
LNC_001456	XLOC_084222	antisense_lncRNA	Novel_lncRNA	chr4	61926221	61931119	+	2	433	87
LNC_001457	XLOC_084236	lincRNA	Novel_lncRNA	chr4	62524252	62558311	+	2	1209	145
LNC_001454	XLOC_084194	antisense_lncRNA	Novel_lncRNA	chr4	61546018	61603497	+	2	462	82
LNC_001455	XLOC_084218	lincRNA	Novel_lncRNA	chr4	61862475	61885685	+	2	1477	80
LNC_001423	XLOC_082763	lincRNA	Novel_lncRNA	chr4	14851111	14871011	+	2	1317	118
LNC_001458	XLOC_084249	antisense_lncRNA	Novel_lncRNA	chr4	62823824	62827468	+	2	905	75
LNC_001459	XLOC_084254	lincRNA	Novel_lncRNA	chr4	62885913	62903290	+	2	809	89
LNC_001422	XLOC_082664	lincRNA	Novel_lncRNA	chr4	12853978	12901006	+	2	1332	78
LNC_002325	XLOC_133597	lincRNA	Novel_lncRNA	chrAEMK02000523.1	10632	25908	-	2	1647	119
LNC_002324	XLOC_133457	lincRNA	Novel_lncRNA	chrAEMK02000513.1	47630	48661	-	2	1005	89
LNC_002327	XLOC_133735	lincRNA	Novel_lncRNA	chrAEMK02000554.1	32171	33601	+	2	1410	102
LNC_002326	XLOC_133601	antisense_lncRNA	Novel_lncRNA	chrAEMK02000525.1	57386	168319	+	2	617	120
LNC_002321	XLOC_133051	lincRNA	Novel_lncRNA	chrAEMK02000469.1	19749	30909	-	5	1026	82
LNC_002320	XLOC_133050	lincRNA	Novel_lncRNA	chrAEMK02000469.1	11742	29797	+	2	1229	85
LNC_002323	XLOC_133290	lincRNA	Novel_lncRNA	chrAEMK02000495.1	152240	153686	-	2	202	67
LNC_002322	XLOC_133077	lincRNA	Novel_lncRNA	chrAEMK02000475.1	4562	11413	+	2	776	92
LNC_002329	XLOC_133765	lincRNA	Novel_lncRNA	chrAEMK02000556.1	37268	40383	-	2	3084	255
LNC_002328	XLOC_133765	lincRNA	Novel_lncRNA	chrAEMK02000556.1	37268	40383	-	2	3084	255
LNC_000679	XLOC_039238	antisense_lncRNA	Novel_lncRNA	chr14	40169512	40178206	+	2	1019	140
LNC_000678	XLOC_039236	antisense_lncRNA	Novel_lncRNA	chr14	40144570	40154008	+	2	1018	212
LNC_000675	XLOC_038970	lincRNA	Novel_lncRNA	chr14	32252610	32319885	+	2	620	137
LNC_000674	XLOC_038970	lincRNA	Novel_lncRNA	chr14	32245600	32319885	+	2	1291	137
LNC_000677	XLOC_039087	lincRNA	Novel_lncRNA	chr14	36438096	36441858	+	2	1294	142
LNC_000676	XLOC_038983	antisense_lncRNA	Novel_lncRNA	chr14	32773828	32830266	+	2	828	84
LNC_000671	XLOC_038920	antisense_lncRNA	Novel_lncRNA	chr14	30776312	30790458	+	2	1532	94
LNC_000670	XLOC_038892	antisense_lncRNA	Novel_lncRNA	chr14	29277985	29325814	+	2	533	61
LNC_000673	XLOC_038958	lincRNA	Novel_lncRNA	chr14	32045694	32051464	+	2	444	100
LNC_000672	XLOC_038921	lincRNA	Novel_lncRNA	chr14	30825137	30829905	+	2	726	72
LNC_001429	XLOC_083244	lincRNA	Novel_lncRNA	chr4	34264361	34283339	+	2	1813	133
LNC_001658	XLOC_095285	antisense_lncRNA	Novel_lncRNA	chr5	62237724	62264476	-	2	920	95
LNC_001428	XLOC_083224	antisense_lncRNA	Novel_lncRNA	chr4	33743293	33763947	+	2	564	67
LNC_001659	XLOC_095362	lincRNA	Novel_lncRNA	chr5	64417496	64420042	-	2	1456	142
LNC_002259	XLOC_129205	lincRNA	Novel_lncRNA	chr9	117715315	117759972	-	2	2534	149
LNC_002258	XLOC_129006	lincRNA	Novel_lncRNA	chr9	109364102	109365484	-	2	1091	80
LNC_002251	XLOC_127967	lincRNA	Novel_lncRNA	chr9	64698889	64700327	-	2	1417	143
LNC_002250	XLOC_127963	antisense_lncRNA	Novel_lncRNA	chr9	64663718	64766963	-	2	608	135
LNC_002253	XLOC_128096	lincRNA	Novel_lncRNA	chr9	67609897	67636816	-	3	2934	187
LNC_002252	XLOC_128077	lincRNA	Novel_lncRNA	chr9	67305521	67306501	-	2	941	93
LNC_002255	XLOC_128491	lincRNA	Novel_lncRNA	chr9	86798449	86824438	-	2	1014	85
LNC_002254	XLOC_128103	antisense_lncRNA	Novel_lncRNA	chr9	67753268	67823273	-	2	4070	116
LNC_002257	XLOC_128883	antisense_lncRNA	Novel_lncRNA	chr9	105836690	105848339	-	3	794	144
LNC_002256	XLOC_128860	lincRNA	Novel_lncRNA	chr9	104852162	104893121	-	2	1327	135
LNC_001650	XLOC_094878	antisense_lncRNA	Novel_lncRNA	chr5	47373886	47429692	-	2	542	58
LNC_001651	XLOC_094902	antisense_lncRNA	Novel_lncRNA	chr5	48563656	48606204	-	2	809	88
LNC_001078	XLOC_063032	lincRNA	Novel_lncRNA	chr18	2953247	2990811	-	2	477	58
LNC_001079	XLOC_063055	lincRNA	Novel_lncRNA	chr18	4063193	4110375	-	2	855	93
LNC_001070	XLOC_062780	antisense_lncRNA	Novel_lncRNA	chr18	50551316	50580305	+	2	1139	122
LNC_001071	XLOC_062782	antisense_lncRNA	Novel_lncRNA	chr18	50572306	50601517	+	2	409	59
LNC_001072	XLOC_062798	antisense_lncRNA	Novel_lncRNA	chr18	51109351	51160144	+	2	377	97
LNC_001073	XLOC_062839	lincRNA	Novel_lncRNA	chr18	52997358	53002214	+	3	3106	177
LNC_001074	XLOC_062880	antisense_lncRNA	Novel_lncRNA	chr18	54403088	54417668	+	2	672	81
LNC_001075	XLOC_062882	lincRNA	Novel_lncRNA	chr18	54431140	54470801	+	4	1716	149
LNC_001076	XLOC_062884	lincRNA	Novel_lncRNA	chr18	54445830	54448049	+	2	1127	98
LNC_001077	XLOC_062966	antisense_lncRNA	Novel_lncRNA	chr18	1250054	1344160	-	2	864	78
LNC_001678	XLOC_096450	lincRNA	Novel_lncRNA	chr6	1617697	1625667	+	3	2760	192
LNC_001679	XLOC_096450	lincRNA	Novel_lncRNA	chr6	1617697	1625667	+	3	2739	185
LNC_001672	XLOC_096113	lincRNA	Novel_lncRNA	chr5	92234697	92249906	-	2	349	49
LNC_001673	XLOC_096172	lincRNA	Novel_lncRNA	chr5	94564946	94645383	-	2	664	77
LNC_001670	XLOC_095968	antisense_lncRNA	Novel_lncRNA	chr5	88282852	88320093	-	2	962	127
LNC_001671	XLOC_096054	lincRNA	Novel_lncRNA	chr5	90559892	90566176	-	4	2401	122
LNC_001676	XLOC_096296	antisense_lncRNA	Novel_lncRNA	chr5	100568858	100634836	-	2	1049	100
LNC_001677	XLOC_096367	antisense_lncRNA	Novel_lncRNA	chr5	104447471	104517421	-	2	745	114
LNC_001674	XLOC_096210	lincRNA	Novel_lncRNA	chr5	95645991	95723456	-	2	581	65
LNC_001675	XLOC_096218	lincRNA	Novel_lncRNA	chr5	95883599	95886968	-	2	1400	139
LNC_001117	XLOC_064725	lincRNA	Novel_lncRNA	chr2	8266410	8279084	+	2	1528	123
LNC_001116	XLOC_064723	antisense_lncRNA	Novel_lncRNA	chr2	8241028	8271109	+	2	883	114
LNC_001115	XLOC_064633	lincRNA	Novel_lncRNA	chr2	6221479	6234542	+	2	2022	106
LNC_001114	XLOC_064631	lincRNA	Novel_lncRNA	chr2	6211106	6222864	+	2	624	107
LNC_001113	XLOC_064595	antisense_lncRNA	Novel_lncRNA	chr2	5451254	5500672	+	2	751	100
LNC_001112	XLOC_064582	lincRNA	Novel_lncRNA	chr2	5179379	5181361	+	2	1960	176
LNC_001111	XLOC_064562	antisense_lncRNA	Novel_lncRNA	chr2	4971419	5003573	+	3	715	116
LNC_001110	XLOC_064504	lincRNA	Novel_lncRNA	chr2	2480918	2484320	+	3	828	124
LNC_001119	XLOC_064916	lincRNA	Novel_lncRNA	chr2	12974107	13026456	+	2	850	221
LNC_001118	XLOC_064781	lincRNA	Novel_lncRNA	chr2	9476859	9495238	+	2	905	147
LNC_000415	XLOC_023600	antisense_lncRNA	Novel_lncRNA	chr12	18722695	18769595	+	2	366	90
LNC_000414	XLOC_023599	antisense_lncRNA	Novel_lncRNA	chr12	18718448	18769160	+	2	999	128
LNC_000417	XLOC_023669	lincRNA	Novel_lncRNA	chr12	20110119	20112502	+	2	1397	84
LNC_000416	XLOC_023617	lincRNA	Novel_lncRNA	chr12	19026276	19030832	+	2	1034	145
LNC_000411	XLOC_023471	antisense_lncRNA	Novel_lncRNA	chr12	14555649	14566229	+	2	699	82
LNC_000410	XLOC_023432	lincRNA	Novel_lncRNA	chr12	13381558	13382915	+	2	1327	133
LNC_000413	XLOC_023594	antisense_lncRNA	Novel_lncRNA	chr12	18684121	18754129	+	2	490	87
LNC_000412	XLOC_023487	antisense_lncRNA	Novel_lncRNA	chr12	15259791	15275177	+	2	1065	111
LNC_000419	XLOC_023849	lincRNA	Novel_lncRNA	chr12	23469154	23473905	+	2	1679	95
LNC_000418	XLOC_023790	antisense_lncRNA	Novel_lncRNA	chr12	22178827	22220849	+	2	855	107
LNC_001209	XLOC_072179	lincRNA	Novel_lncRNA	chr2	85753252	85755730	-	2	1357	101
LNC_001208	XLOC_072120	lincRNA	Novel_lncRNA	chr2	83380421	83621208	-	4	2620	114
LNC_001203	XLOC_071929	lincRNA	Novel_lncRNA	chr2	77961705	78037826	-	2	1138	209
LNC_001202	XLOC_071823	antisense_lncRNA	Novel_lncRNA	chr2	75608027	75673733	-	2	1461	102
LNC_001201	XLOC_071806	antisense_lncRNA	Novel_lncRNA	chr2	75163974	75170112	-	2	1051	117
LNC_001200	XLOC_071636	lincRNA	Novel_lncRNA	chr2	71372830	71376430	-	2	1183	148
LNC_001207	XLOC_072027	lincRNA	Novel_lncRNA	chr2	80321127	80337500	-	2	811	132
LNC_001206	XLOC_072021	antisense_lncRNA	Novel_lncRNA	chr2	80103170	80162974	-	2	1547	109
LNC_001205	XLOC_071995	antisense_lncRNA	Novel_lncRNA	chr2	79654459	79670893	-	4	954	197
LNC_001204	XLOC_071992	antisense_lncRNA	Novel_lncRNA	chr2	79638626	79741333	-	2	680	85
LNC_000309	XLOC_017721	antisense_lncRNA	Novel_lncRNA	chr10	25515740	25550516	-	2	1083	109
LNC_000308	XLOC_017680	lincRNA	Novel_lncRNA	chr10	24254495	24256039	-	2	1522	175
LNC_000301	XLOC_017147	lincRNA	Novel_lncRNA	chr10	69304837	69317171	+	2	776	94
LNC_000300	XLOC_017139	lincRNA	Novel_lncRNA	chr10	68752092	68762030	+	2	1384	146
LNC_000303	XLOC_017307	lincRNA	Novel_lncRNA	chr10	8507287	8521002	-	2	1801	136
LNC_000302	XLOC_017298	lincRNA	Novel_lncRNA	chr10	8201057	8205300	-	2	968	82
LNC_000305	XLOC_017452	antisense_lncRNA	Novel_lncRNA	chr10	12937739	12991840	-	2	1719	110
LNC_000304	XLOC_017309	lincRNA	Novel_lncRNA	chr10	8540925	8544331	-	2	2397	90
LNC_000307	XLOC_017611	lincRNA	Novel_lncRNA	chr10	22528509	22539697	-	2	1661	119
LNC_000306	XLOC_017529	lincRNA	Novel_lncRNA	chr10	15961223	16027288	-	2	1076	95
LNC_000244	XLOC_014972	lincRNA	Novel_lncRNA	chr1	255946942	255986330	-	2	1136	100
LNC_000245	XLOC_015065	lincRNA	Novel_lncRNA	chr1	259332623	259333236	-	2	581	78
LNC_000246	XLOC_015084	lincRNA	Novel_lncRNA	chr1	259911213	259923789	-	2	430	79
LNC_000247	XLOC_015127	antisense_lncRNA	Novel_lncRNA	chr1	261744648	261808767	-	2	1833	115
LNC_000240	XLOC_014895	lincRNA	Novel_lncRNA	chr1	254230286	254314350	-	2	1746	100
LNC_000241	XLOC_014910	lincRNA	Novel_lncRNA	chr1	254558967	254561301	-	2	1953	175
LNC_000242	XLOC_014923	lincRNA	Novel_lncRNA	chr1	254933426	254938591	-	2	992	113
LNC_000243	XLOC_014927	antisense_lncRNA	Novel_lncRNA	chr1	255109162	255177663	-	2	1264	96
LNC_001845	XLOC_104606	lincRNA	Novel_lncRNA	chr6	68788912	68822206	-	2	1200	77
LNC_001844	XLOC_104304	antisense_lncRNA	Novel_lncRNA	chr6	61673191	61755486	-	2	477	61
LNC_001847	XLOC_104903	lincRNA	Novel_lncRNA	chr6	76281020	76286790	-	2	1675	193
LNC_001846	XLOC_104884	lincRNA	Novel_lncRNA	chr6	75762020	75778909	-	2	964	60
LNC_000248	XLOC_015233	antisense_lncRNA	Novel_lncRNA	chr1	264880951	264953677	-	2	605	100
LNC_000249	XLOC_015264	antisense_lncRNA	Novel_lncRNA	chr1	265978992	265985856	-	2	879	131
LNC_001843	XLOC_104190	antisense_lncRNA	Novel_lncRNA	chr6	59752958	59783016	-	2	800	90
LNC_001842	XLOC_104155	lincRNA	Novel_lncRNA	chr6	59239779	59251300	-	4	3429	163
LNC_002130	XLOC_119319	lincRNA	Novel_lncRNA	chr8	21395864	21419406	-	2	911	81
LNC_001009	XLOC_060238	lincRNA	Novel_lncRNA	chr17	30505720	30506871	-	2	1108	131
LNC_002132	XLOC_119621	lincRNA	Novel_lncRNA	chr8	38371456	38372318	-	2	840	101
LNC_002133	XLOC_119691	antisense_lncRNA	Novel_lncRNA	chr8	40960628	41023746	-	2	2069	134
LNC_002134	XLOC_119709	lincRNA	Novel_lncRNA	chr8	41171412	41183548	-	2	690	78
LNC_002135	XLOC_119781	lincRNA	Novel_lncRNA	chr8	41702806	41722910	-	2	1375	116
LNC_002136	XLOC_119928	lincRNA	Novel_lncRNA	chr8	44867299	44869516	-	2	1040	73
LNC_001008	XLOC_060173	lincRNA	Novel_lncRNA	chr17	29350300	29375131	-	2	1617	130
LNC_002138	XLOC_120252	antisense_lncRNA	Novel_lncRNA	chr8	55196885	55209700	-	2	872	96
LNC_002139	XLOC_120256	antisense_lncRNA	Novel_lncRNA	chr8	55452819	55488195	-	2	1343	104
LNC_000938	XLOC_055924	antisense_lncRNA	Novel_lncRNA	chr16	33632739	33720112	-	2	824	145
LNC_000939	XLOC_055988	antisense_lncRNA	Novel_lncRNA	chr16	36166308	36239647	-	2	1354	112
LNC_000932	XLOC_055677	antisense_lncRNA	Novel_lncRNA	chr16	21091328	21103930	-	2	1490	83
LNC_000933	XLOC_055695	lincRNA	Novel_lncRNA	chr16	22090341	22092101	-	2	1499	142
LNC_000930	XLOC_055516	lincRNA	Novel_lncRNA	chr16	14349011	14382324	-	2	608	96
LNC_000931	XLOC_055600	lincRNA	Novel_lncRNA	chr16	17978551	17984369	-	5	2833	114
LNC_000936	XLOC_055844	lincRNA	Novel_lncRNA	chr16	28944539	28975277	-	2	473	58
LNC_000937	XLOC_055912	antisense_lncRNA	Novel_lncRNA	chr16	32797905	32815244	-	2	789	75
LNC_000934	XLOC_055723	antisense_lncRNA	Novel_lncRNA	chr16	23454749	23512376	-	2	1089	75
LNC_000935	XLOC_055731	lincRNA	Novel_lncRNA	chr16	23937063	23972696	-	2	1439	103
LNC_002004	XLOC_112373	lincRNA	Novel_lncRNA	chr7	24598886	24602973	-	4	2746	111
LNC_002005	XLOC_112373	lincRNA	Novel_lncRNA	chr7	24599266	24603200	-	3	1583	80
LNC_002006	XLOC_112440	lincRNA	Novel_lncRNA	chr7	27309814	27312875	-	2	1566	165
LNC_002007	XLOC_112470	antisense_lncRNA	Novel_lncRNA	chr7	28891945	28967849	-	2	853	120
LNC_002000	XLOC_112201	lincRNA	Novel_lncRNA	chr7	20029093	20029983	-	2	863	110
LNC_001007	XLOC_060166	lincRNA	Novel_lncRNA	chr17	28914551	28924726	-	2	1239	163
LNC_002002	XLOC_112298	antisense_lncRNA	Novel_lncRNA	chr7	22865468	22952308	-	2	908	133
LNC_002003	XLOC_112360	antisense_lncRNA	Novel_lncRNA	chr7	24266981	24316662	-	2	891	191
LNC_001006	XLOC_060099	lincRNA	Novel_lncRNA	chr17	27082585	27085109	-	2	846	78
LNC_002008	XLOC_112511	lincRNA	Novel_lncRNA	chr7	30300867	30306746	-	2	1902	155
LNC_002009	XLOC_112524	lincRNA	Novel_lncRNA	chr7	30688317	30690860	-	2	969	87
LNC_001687	XLOC_096789	lincRNA	Novel_lncRNA	chr6	12800311	12832984	+	2	596	88
LNC_001686	XLOC_096741	lincRNA	Novel_lncRNA	chr6	10801652	10822539	+	2	1710	129
LNC_001685	XLOC_096644	lincRNA	Novel_lncRNA	chr6	8017459	8018353	+	2	875	149
LNC_001684	XLOC_096635	antisense_lncRNA	Novel_lncRNA	chr6	7660757	7672039	+	2	2012	123
LNC_001683	XLOC_096580	antisense_lncRNA	Novel_lncRNA	chr6	5425010	5462536	+	2	1105	105
LNC_001682	XLOC_096571	lincRNA	Novel_lncRNA	chr6	4660531	4668003	+	4	4887	228
LNC_001681	XLOC_096469	lincRNA	Novel_lncRNA	chr6	2284066	2285280	+	2	1182	132
LNC_001680	XLOC_096451	lincRNA	Novel_lncRNA	chr6	1773526	1833285	+	2	487	121
LNC_001689	XLOC_096818	lincRNA	Novel_lncRNA	chr6	14307375	14308981	+	2	1388	87
LNC_001688	XLOC_096806	antisense_lncRNA	Novel_lncRNA	chr6	13710214	13723543	+	2	1794	210
LNC_001441	XLOC_083401	lincRNA	Novel_lncRNA	chr4	39310675	39357614	+	2	362	53
LNC_001440	XLOC_083396	lincRNA	Novel_lncRNA	chr4	39166258	39184624	+	2	1167	124
LNC_001443	XLOC_083504	lincRNA	Novel_lncRNA	chr4	41466075	41467949	+	2	1812	99
LNC_001442	XLOC_083453	lincRNA	Novel_lncRNA	chr4	40825877	40883901	+	2	619	99
LNC_001445	XLOC_083558	lincRNA	Novel_lncRNA	chr4	42605549	42620717	+	2	890	96
LNC_001444	XLOC_083536	lincRNA	Novel_lncRNA	chr4	41788065	41791549	+	2	494	82
LNC_001447	XLOC_084033	antisense_lncRNA	Novel_lncRNA	chr4	56136147	56154009	+	2	1370	133
LNC_001446	XLOC_083561	lincRNA	Novel_lncRNA	chr4	42619740	42661515	+	2	1107	134
LNC_001449	XLOC_084072	lincRNA	Novel_lncRNA	chr4	57020141	57032829	+	4	3069	139
LNC_001448	XLOC_084042	lincRNA	Novel_lncRNA	chr4	56286000	56352039	+	2	1028	71
LNC_002312	XLOC_132774	lincRNA	Novel_lncRNA	chrAEMK02000452.1	2763726	2770383	+	2	1578	107
LNC_002313	XLOC_132821	lincRNA	Novel_lncRNA	chrAEMK02000452.1	11014	104447	-	2	1061	99
LNC_002314	XLOC_132830	lincRNA	Novel_lncRNA	chrAEMK02000452.1	224303	225714	-	2	1328	154
LNC_002315	XLOC_132841	lincRNA	Novel_lncRNA	chrAEMK02000452.1	393824	412481	-	4	5408	157
LNC_002316	XLOC_132884	lincRNA	Novel_lncRNA	chrAEMK02000452.1	1824576	1825730	-	2	854	138
LNC_002317	XLOC_132889	antisense_lncRNA	Novel_lncRNA	chrAEMK02000452.1	1988939	2004740	-	2	1083	97
LNC_000640	XLOC_037534	lincRNA	Novel_lncRNA	chr13	195303943	195321133	-	2	1476	93
LNC_000641	XLOC_037596	lincRNA	Novel_lncRNA	chr13	197572857	197638436	-	2	835	117
LNC_000642	XLOC_037692	antisense_lncRNA	Novel_lncRNA	chr13	200374800	200390526	-	2	1433	170
LNC_000643	XLOC_037697	antisense_lncRNA	Novel_lncRNA	chr13	200792422	200868320	-	2	1212	101
LNC_000644	XLOC_037765	lincRNA	Novel_lncRNA	chr13	202553931	202621652	-	2	2221	148
LNC_000645	XLOC_037770	lincRNA	Novel_lncRNA	chr13	202715404	202730700	-	2	1274	136
LNC_000646	XLOC_037773	lincRNA	Novel_lncRNA	chr13	202745225	202755708	-	2	898	97
LNC_000647	XLOC_037852	lincRNA	Novel_lncRNA	chr13	205393070	205413479	-	2	733	95
LNC_000648	XLOC_037873	lincRNA	Novel_lncRNA	chr13	205910683	205912628	-	2	1139	141
LNC_000649	XLOC_037899	lincRNA	Novel_lncRNA	chr13	206435313	206437150	-	2	1733	154
LNC_002268	XLOC_129544	antisense_lncRNA	Novel_lncRNA	chr9	130984651	130997968	-	2	1463	169
LNC_002269	XLOC_129562	antisense_lncRNA	Novel_lncRNA	chr9	131442957	131478534	-	2	519	54
LNC_002264	XLOC_129366	antisense_lncRNA	Novel_lncRNA	chr9	123835156	123854545	-	2	1422	186
LNC_002265	XLOC_129400	lincRNA	Novel_lncRNA	chr9	125494326	125553700	-	2	1443	127
LNC_002266	XLOC_129473	lincRNA	Novel_lncRNA	chr9	128663809	128726344	-	3	608	101
LNC_002267	XLOC_129521	lincRNA	Novel_lncRNA	chr9	130003070	130059087	-	2	1335	85
LNC_002260	XLOC_129269	lincRNA	Novel_lncRNA	chr9	120481153	120502705	-	2	670	81
LNC_002261	XLOC_129296	lincRNA	Novel_lncRNA	chr9	121363050	121419331	-	2	517	88
LNC_002262	XLOC_129306	antisense_lncRNA	Novel_lncRNA	chr9	121764968	121796104	-	2	757	83
LNC_002263	XLOC_129325	antisense_lncRNA	Novel_lncRNA	chr9	122630985	122712232	-	2	2632	160
LNC_002288	XLOC_131239	lincRNA	Novel_lncRNA	chrAEMK02000301.1	85915	97242	+	2	1173	205
LNC_001069	XLOC_062756	lincRNA	Novel_lncRNA	chr18	50247888	50250170	+	2	1742	126
LNC_001068	XLOC_062699	lincRNA	Novel_lncRNA	chr18	49238193	49248080	+	2	632	110
LNC_001067	XLOC_062686	lincRNA	Novel_lncRNA	chr18	48844564	48931469	+	2	774	112
LNC_001066	XLOC_062677	antisense_lncRNA	Novel_lncRNA	chr18	48612768	48667551	+	2	1818	95
LNC_001065	XLOC_062649	lincRNA	Novel_lncRNA	chr18	47796172	47811834	+	4	1030	134
LNC_001064	XLOC_062641	lincRNA	Novel_lncRNA	chr18	47246315	47283895	+	2	640	124
LNC_001063	XLOC_062640	lincRNA	Novel_lncRNA	chr18	47187968	47204370	+	2	1336	80
LNC_001062	XLOC_062604	antisense_lncRNA	Novel_lncRNA	chr18	46102064	46149039	+	2	852	69
LNC_001061	XLOC_062602	lincRNA	Novel_lncRNA	chr18	45978317	45981969	+	2	3372	134
LNC_001060	XLOC_062602	lincRNA	Novel_lncRNA	chr18	45975088	45981969	+	4	5447	249
LNC_000796	XLOC_046872	lincRNA	Novel_lncRNA	chr15	31880763	31909264	+	2	909	93
LNC_000797	XLOC_046909	lincRNA	Novel_lncRNA	chr15	33157005	33165326	+	2	434	48
LNC_000794	XLOC_046807	lincRNA	Novel_lncRNA	chr15	29750818	29754861	+	2	702	106
LNC_000795	XLOC_046866	lincRNA	Novel_lncRNA	chr15	31796739	31867424	+	3	1551	183
LNC_000792	XLOC_046732	lincRNA	Novel_lncRNA	chr15	28224033	28310184	+	2	955	106
LNC_000793	XLOC_046798	lincRNA	Novel_lncRNA	chr15	29635317	29680002	+	2	974	101
LNC_000790	XLOC_046628	lincRNA	Novel_lncRNA	chr15	24954382	25027106	+	2	1812	110
LNC_000791	XLOC_046711	lincRNA	Novel_lncRNA	chr15	27553396	27640463	+	2	889	67
LNC_001661	XLOC_095446	lincRNA	Novel_lncRNA	chr5	66505997	66513478	-	2	1546	82
LNC_001660	XLOC_095407	lincRNA	Novel_lncRNA	chr5	65662479	65676985	-	4	1281	103
LNC_001663	XLOC_095526	lincRNA	Novel_lncRNA	chr5	70079700	70112514	-	2	1058	82
LNC_001662	XLOC_095522	lincRNA	Novel_lncRNA	chr5	70013186	70066269	-	2	956	96
LNC_001665	XLOC_095601	lincRNA	Novel_lncRNA	chr5	73967719	74027019	-	2	746	98
LNC_001664	XLOC_095553	lincRNA	Novel_lncRNA	chr5	71060142	71117952	-	2	773	98
LNC_000798	XLOC_047039	lincRNA	Novel_lncRNA	chr15	37763584	37766985	+	2	1427	82
LNC_000799	XLOC_047211	lincRNA	Novel_lncRNA	chr15	44519044	44525185	+	2	766	76
LNC_002359	XLOC_135967	antisense_lncRNA	Novel_lncRNA	chrX	19847890	19892045	+	2	1516	111
LNC_000428	XLOC_024263	antisense_lncRNA	Novel_lncRNA	chr12	34791023	34825964	+	2	1348	148
LNC_000429	XLOC_024267	antisense_lncRNA	Novel_lncRNA	chr12	34844258	34885879	+	2	997	79
LNC_000420	XLOC_023851	lincRNA	Novel_lncRNA	chr12	23475766	23486654	+	2	1785	131
LNC_000421	XLOC_023864	lincRNA	Novel_lncRNA	chr12	23980645	23992046	+	2	706	97
LNC_000422	XLOC_023892	lincRNA	Novel_lncRNA	chr12	24760599	24782026	+	2	1006	99
LNC_000423	XLOC_023912	antisense_lncRNA	Novel_lncRNA	chr12	24989512	25037387	+	2	928	117
LNC_000424	XLOC_024007	antisense_lncRNA	Novel_lncRNA	chr12	26984926	27000288	+	2	931	93
LNC_000425	XLOC_024160	lincRNA	Novel_lncRNA	chr12	31136968	31146574	+	2	1281	103
LNC_000426	XLOC_024214	lincRNA	Novel_lncRNA	chr12	33060135	33060731	+	2	577	124
LNC_000427	XLOC_024235	lincRNA	Novel_lncRNA	chr12	34315509	34335920	+	2	913	163
LNC_001908	XLOC_108038	lincRNA	Novel_lncRNA	chr7	10408762	10462556	+	2	560	94
LNC_001909	XLOC_108049	lincRNA	Novel_lncRNA	chr7	10678033	10689037	+	4	3644	247
LNC_000448	XLOC_024603	antisense_lncRNA	Novel_lncRNA	chr12	47747814	47773961	+	2	1377	76
LNC_000449	XLOC_024610	antisense_lncRNA	Novel_lncRNA	chr12	47965345	48001582	+	2	1137	72
LNC_001278	XLOC_075120	lincRNA	Novel_lncRNA	chr3	39190180	39190818	+	2	555	170
LNC_001279	XLOC_075253	antisense_lncRNA	Novel_lncRNA	chr3	41884798	41907262	+	2	881	151
LNC_001276	XLOC_075055	antisense_lncRNA	Novel_lncRNA	chr3	38011707	38037690	+	2	1225	293
LNC_001277	XLOC_075078	antisense_lncRNA	Novel_lncRNA	chr3	38777168	38788877	+	2	906	96
LNC_001274	XLOC_074988	lincRNA	Novel_lncRNA	chr3	36576089	36655065	+	2	649	66
LNC_001275	XLOC_075041	antisense_lncRNA	Novel_lncRNA	chr3	37402538	37423238	+	2	1477	145
LNC_001272	XLOC_074852	antisense_lncRNA	Novel_lncRNA	chr3	33961097	34056858	+	2	519	84
LNC_001273	XLOC_074859	lincRNA	Novel_lncRNA	chr3	34114838	34176106	+	2	684	68
LNC_001270	XLOC_074744	antisense_lncRNA	Novel_lncRNA	chr3	30946452	31023461	+	2	338	62
LNC_001271	XLOC_074843	lincRNA	Novel_lncRNA	chr3	33700081	33702752	+	2	748	98
LNC_001903	XLOC_107851	lincRNA	Novel_lncRNA	chr7	4029778	4062778	+	2	892	64
LNC_000338	XLOC_019237	lincRNA	Novel_lncRNA	chr11	9967259	9988867	+	2	555	95
LNC_000339	XLOC_019316	lincRNA	Novel_lncRNA	chr11	13804984	13808672	+	2	393	70
LNC_000334	XLOC_018944	lincRNA	Novel_lncRNA	chr11	621956	635964	+	2	1582	186
LNC_000335	XLOC_019089	lincRNA	Novel_lncRNA	chr11	5102975	5106286	+	2	2984	96
LNC_000336	XLOC_019160	lincRNA	Novel_lncRNA	chr11	7137509	7163962	+	2	1013	92
LNC_000337	XLOC_019161	lincRNA	Novel_lncRNA	chr11	7142433	7144859	+	2	991	90
LNC_000330	XLOC_018721	lincRNA	Novel_lncRNA	chr10	62803812	62866523	-	2	677	86
LNC_000331	XLOC_018767	lincRNA	Novel_lncRNA	chr10	64695039	64765831	-	2	974	111
LNC_000332	XLOC_018830	lincRNA	Novel_lncRNA	chr10	66433250	66435985	-	3	1040	126
LNC_000333	XLOC_018908	lincRNA	Novel_lncRNA	chr10	68578573	68621321	-	4	2586	351
LNC_002040	XLOC_114284	lincRNA	Novel_lncRNA	chr7	86393585	86416102	-	2	914	71
LNC_001609	XLOC_092524	antisense_lncRNA	Novel_lncRNA	chr5	67596071	67615517	+	2	857	80
LNC_002041	XLOC_114329	lincRNA	Novel_lncRNA	chr7	87840644	87850749	-	2	540	112
LNC_001148	XLOC_066825	antisense_lncRNA	Novel_lncRNA	chr2	68536802	68570339	+	2	1284	98
LNC_001608	XLOC_092460	antisense_lncRNA	Novel_lncRNA	chr5	66065095	66143424	+	2	685	85
LNC_002042	XLOC_114337	lincRNA	Novel_lncRNA	chr7	87959335	87963192	-	2	1134	74
LNC_001149	XLOC_066968	lincRNA	Novel_lncRNA	chr2	71079300	71080837	+	2	933	126
LNC_000259	XLOC_015763	lincRNA	Novel_lncRNA	chr10	13566183	13599091	+	2	1233	98
LNC_000258	XLOC_015759	lincRNA	Novel_lncRNA	chr10	12988919	12992506	+	2	976	113
LNC_000253	XLOC_015409	antisense_lncRNA	Novel_lncRNA	chr1	270329303	270388841	-	2	1685	155
LNC_000252	XLOC_015322	lincRNA	Novel_lncRNA	chr1	268077093	268104656	-	2	527	70
LNC_000251	XLOC_015286	lincRNA	Novel_lncRNA	chr1	266799394	266833512	-	2	1703	169
LNC_000250	XLOC_015266	lincRNA	Novel_lncRNA	chr1	266032908	266046060	-	2	1083	88
LNC_000257	XLOC_015735	lincRNA	Novel_lncRNA	chr10	11018063	11035293	+	3	4170	170
LNC_000256	XLOC_015720	lincRNA	Novel_lncRNA	chr10	10764795	10844719	+	2	908	85
LNC_000255	XLOC_015647	lincRNA	Novel_lncRNA	chr10	8163887	8183344	+	2	937	85
LNC_000254	XLOC_015621	antisense_lncRNA	Novel_lncRNA	chr10	7003811	7091129	+	3	485	55
LNC_001302	XLOC_076270	intronic_lncRNA	Novel_lncRNA	chr3	72648212	72671288	+	4	1006	119
LNC_001303	XLOC_076271	antisense_lncRNA	Novel_lncRNA	chr3	72689371	72707799	+	2	895	81
LNC_001300	XLOC_076225	antisense_lncRNA	Novel_lncRNA	chr3	71589587	71654232	+	2	286	70
LNC_001301	XLOC_076265	lincRNA	Novel_lncRNA	chr3	72364109	72365061	+	2	472	97
LNC_001306	XLOC_076399	lincRNA	Novel_lncRNA	chr3	76740232	76794894	+	2	1373	89
LNC_001307	XLOC_076409	lincRNA	Novel_lncRNA	chr3	77066816	77068254	+	2	1141	104
LNC_001304	XLOC_076289	antisense_lncRNA	Novel_lncRNA	chr3	73586691	73648421	+	2	792	74
LNC_001305	XLOC_076321	lincRNA	Novel_lncRNA	chr3	74439858	74506355	+	2	435	122
LNC_001878	XLOC_106809	lincRNA	Novel_lncRNA	chr6	131569358	131594618	-	2	870	135
LNC_001603	XLOC_092358	lincRNA	Novel_lncRNA	chr5	63379968	63381517	+	2	1525	112
LNC_001308	XLOC_076495	antisense_lncRNA	Novel_lncRNA	chr3	79330229	79409185	+	2	931	89
LNC_001309	XLOC_076516	lincRNA	Novel_lncRNA	chr3	79610111	79621163	+	2	1256	167
LNC_001602	XLOC_092264	lincRNA	Novel_lncRNA	chr5	61105793	61114297	+	4	5705	205
LNC_002162	XLOC_122073	antisense_lncRNA	Novel_lncRNA	chr8	135603419	135656995	-	2	1533	81
LNC_001898	XLOC_107587	antisense_lncRNA	Novel_lncRNA	chr6	167958522	167960376	-	2	1534	115
LNC_001899	XLOC_107611	antisense_lncRNA	Novel_lncRNA	chr6	168228430	168275415	-	2	1993	232
LNC_001892	XLOC_107398	antisense_lncRNA	Novel_lncRNA	chr6	160625505	160675506	-	2	548	61
LNC_001893	XLOC_107399	lincRNA	Novel_lncRNA	chr6	160629651	160641808	-	2	1523	118
LNC_001890	XLOC_107340	antisense_lncRNA	Novel_lncRNA	chr6	158437788	158534808	-	2	1669	94
LNC_001891	XLOC_107342	lincRNA	Novel_lncRNA	chr6	158528812	158537385	-	2	2548	289
LNC_001896	XLOC_107521	lincRNA	Novel_lncRNA	chr6	165664007	165665644	-	2	1610	124
LNC_001897	XLOC_107561	lincRNA	Novel_lncRNA	chr6	167216749	167234229	-	2	1979	168
LNC_001894	XLOC_107458	lincRNA	Novel_lncRNA	chr6	163618229	163622978	-	3	2678	125
LNC_001895	XLOC_107476	lincRNA	Novel_lncRNA	chr6	164141587	164158152	-	2	623	111
LNC_002164	XLOC_122342	antisense_lncRNA	Novel_lncRNA	chr9	4378523	4386029	+	2	787	109
LNC_002127	XLOC_119063	lincRNA	Novel_lncRNA	chr8	9708431	9709339	-	2	889	77
LNC_002126	XLOC_119041	lincRNA	Novel_lncRNA	chr8	8565900	8586045	-	4	1472	119
LNC_002125	XLOC_118963	lincRNA	Novel_lncRNA	chr8	5739769	5740974	-	2	1182	141
LNC_002124	XLOC_118939	antisense_lncRNA	Novel_lncRNA	chr8	4637348	4676778	-	2	1602	128
LNC_002123	XLOC_118764	lincRNA	Novel_lncRNA	chr8	138492216	138493642	+	2	1407	79
LNC_002122	XLOC_118691	lincRNA	Novel_lncRNA	chr8	135962552	136012568	+	2	733	113
LNC_002121	XLOC_118687	lincRNA	Novel_lncRNA	chr8	135820580	135821919	+	2	1044	90
LNC_002120	XLOC_118648	lincRNA	Novel_lncRNA	chr8	134736975	134773582	+	2	690	151
LNC_002129	XLOC_119286	lincRNA	Novel_lncRNA	chr8	20375865	20414809	-	2	723	89
LNC_002128	XLOC_119147	lincRNA	Novel_lncRNA	chr8	13715700	13717174	-	2	1366	69
LNC_000929	XLOC_055350	lincRNA	Novel_lncRNA	chr16	4372211	4439373	-	2	862	77
LNC_000928	XLOC_055325	lincRNA	Novel_lncRNA	chr16	3366001	3398540	-	2	1201	97
LNC_002019	XLOC_113048	lincRNA	Novel_lncRNA	chr7	49608256	49621606	-	2	252	47
LNC_002018	XLOC_113042	antisense_lncRNA	Novel_lncRNA	chr7	49505624	49612920	-	2	619	71
LNC_000921	XLOC_055085	antisense_lncRNA	Novel_lncRNA	chr16	74379241	74441851	+	2	558	70
LNC_000920	XLOC_055035	lincRNA	Novel_lncRNA	chr16	72267580	72267915	+	2	312	74
LNC_000923	XLOC_055101	lincRNA	Novel_lncRNA	chr16	75009046	75062923	+	2	541	83
LNC_000922	XLOC_055098	antisense_lncRNA	Novel_lncRNA	chr16	74942469	75238284	+	2	1524	164
LNC_000925	XLOC_055151	lincRNA	Novel_lncRNA	chr16	76181689	76182369	+	2	648	68
LNC_000924	XLOC_055101	lincRNA	Novel_lncRNA	chr16	75061886	75093004	+	2	891	109
LNC_000927	XLOC_055288	antisense_lncRNA	Novel_lncRNA	chr16	143261	175716	-	2	1544	140
LNC_000926	XLOC_055172	lincRNA	Novel_lncRNA	chr16	77145849	77148128	+	2	1662	168
LNC_001474	XLOC_085134	lincRNA	Novel_lncRNA	chr4	92109664	92165564	+	2	504	93
LNC_001475	XLOC_085138	antisense_lncRNA	Novel_lncRNA	chr4	92148160	92216560	+	2	580	82
LNC_001476	XLOC_085141	antisense_lncRNA	Novel_lncRNA	chr4	92228890	92295422	+	2	1332	156
LNC_001477	XLOC_085151	lincRNA	Novel_lncRNA	chr4	92517843	92535863	+	5	1849	118
LNC_001470	XLOC_084832	antisense_lncRNA	Novel_lncRNA	chr4	82686037	82691782	+	2	759	119
LNC_001471	XLOC_084943	lincRNA	Novel_lncRNA	chr4	86919184	86929916	+	4	1514	129
LNC_001472	XLOC_084987	antisense_lncRNA	Novel_lncRNA	chr4	88730783	88782867	+	2	913	79
LNC_001473	XLOC_085042	lincRNA	Novel_lncRNA	chr4	90087740	90093674	+	2	917	119
LNC_002307	XLOC_132437	antisense_lncRNA	Novel_lncRNA	chrAEMK02000437.1	55212	72716	-	2	1052	97
LNC_002306	XLOC_132393	lincRNA	Novel_lncRNA	chrAEMK02000429.1	15739	38865	+	2	2188	186
LNC_002305	XLOC_132392	intronic_lncRNA	Novel_lncRNA	chrAEMK02000427.1	54016	55742	-	3	1304	153
LNC_002304	XLOC_132362	lincRNA	Novel_lncRNA	chrAEMK02000425.1	144230	149638	+	2	2070	118
LNC_001478	XLOC_085190	lincRNA	Novel_lncRNA	chr4	92947297	92961168	+	2	540	87
LNC_001479	XLOC_085284	lincRNA	Novel_lncRNA	chr4	95145201	95150819	+	2	591	91
LNC_002301	XLOC_132248	antisense_lncRNA	Novel_lncRNA	chrAEMK02000410.1	232206	245843	+	2	408	81
LNC_002300	XLOC_132099	lincRNA	Novel_lncRNA	chrAEMK02000407.1	82569	83800	-	2	228	75
LNC_000657	XLOC_038286	lincRNA	Novel_lncRNA	chr14	8447479	8449021	+	2	1523	84
LNC_000656	XLOC_038217	lincRNA	Novel_lncRNA	chr14	5723610	5729370	+	2	1745	140
LNC_000655	XLOC_038206	lincRNA	Novel_lncRNA	chr14	5467080	5569376	+	2	426	50
LNC_000654	XLOC_038157	lincRNA	Novel_lncRNA	chr14	4593246	4593763	+	2	468	76
LNC_000653	XLOC_038041	lincRNA	Novel_lncRNA	chr14	1610420	1631779	+	2	1187	97
LNC_000652	XLOC_038039	lincRNA	Novel_lncRNA	chr14	1572993	1612521	+	2	841	129
LNC_000651	XLOC_037969	lincRNA	Novel_lncRNA	chr14	193795	208418	+	2	686	120
LNC_000650	XLOC_037941	lincRNA	Novel_lncRNA	chr13	207672118	207676677	-	2	1020	131
LNC_001786	XLOC_101282	lincRNA	Novel_lncRNA	chr6	142443848	142452163	+	2	790	131
LNC_001787	XLOC_101288	antisense_lncRNA	Novel_lncRNA	chr6	142620031	142634393	+	2	1432	118
LNC_001784	XLOC_101199	lincRNA	Novel_lncRNA	chr6	137499270	137501437	+	2	1141	73
LNC_001785	XLOC_101247	lincRNA	Novel_lncRNA	chr6	140793172	140857323	+	2	1116	104
LNC_001782	XLOC_101163	antisense_lncRNA	Novel_lncRNA	chr6	135101965	135143938	+	2	553	83
LNC_001783	XLOC_101168	antisense_lncRNA	Novel_lncRNA	chr6	135477547	135483941	+	2	987	76
LNC_000659	XLOC_038468	lincRNA	Novel_lncRNA	chr14	15935071	15937801	+	2	2429	166
LNC_000658	XLOC_038392	lincRNA	Novel_lncRNA	chr14	13229613	13260693	+	4	1570	131
LNC_001864	XLOC_105681	lincRNA	Novel_lncRNA	chr6	94989718	94993670	-	2	525	77
LNC_001863	XLOC_105669	lincRNA	Novel_lncRNA	chr6	94870387	94875587	-	2	2135	88
LNC_001862	XLOC_105664	lincRNA	Novel_lncRNA	chr6	94627623	94702771	-	2	878	128
LNC_002273	XLOC_129912	lincRNA	Novel_lncRNA	chrAEMK02000135.1	3328	18456	-	4	13513	245
LNC_002272	XLOC_129912	lincRNA	Novel_lncRNA	chrAEMK02000135.1	3328	8711	-	2	5354	153
LNC_002271	XLOC_129708	lincRNA	Novel_lncRNA	chr9	136262059	136310556	-	2	1339	112
LNC_002270	XLOC_129655	lincRNA	Novel_lncRNA	chr9	134185379	134242985	-	2	724	77
LNC_002277	XLOC_130455	lincRNA	Novel_lncRNA	chrAEMK02000220.1	7139	8444	+	2	1275	69
LNC_001861	XLOC_105605	lincRNA	Novel_lncRNA	chr6	93438632	93518695	-	2	978	136
LNC_002275	XLOC_130087	lincRNA	Novel_lncRNA	chrAEMK02000170.1	63131	63758	+	2	601	81
LNC_002274	XLOC_130054	lincRNA	Novel_lncRNA	chrAEMK02000163.1	18	14251	-	2	1704	132
LNC_002279	XLOC_130458	lincRNA	Novel_lncRNA	chrAEMK02000220.1	7163	8527	-	2	1334	68
LNC_001860	XLOC_105560	lincRNA	Novel_lncRNA	chr6	92701110	92705708	-	2	479	49
LNC_001092	XLOC_063558	lincRNA	Novel_lncRNA	chr18	20749948	20759269	-	2	1324	132
LNC_001093	XLOC_063580	lincRNA	Novel_lncRNA	chr18	22339155	22629103	-	4	4415	159
LNC_001090	XLOC_063546	lincRNA	Novel_lncRNA	chr18	20141293	20147670	-	4	2814	105
LNC_001091	XLOC_063546	lincRNA	Novel_lncRNA	chr18	20146353	20149094	-	2	1149	99
LNC_001096	XLOC_063701	antisense_lncRNA	Novel_lncRNA	chr18	28563608	28572210	-	4	2507	111
LNC_001097	XLOC_063872	lincRNA	Novel_lncRNA	chr18	36704947	36716941	-	3	2498	144
LNC_001094	XLOC_063632	antisense_lncRNA	Novel_lncRNA	chr18	24836650	24938082	-	2	1079	87
LNC_001095	XLOC_063646	lincRNA	Novel_lncRNA	chr18	25355489	25413771	-	2	1137	84
LNC_001098	XLOC_063908	antisense_lncRNA	Novel_lncRNA	chr18	38699294	38730023	-	2	1262	98
LNC_001099	XLOC_063972	antisense_lncRNA	Novel_lncRNA	chr18	41113341	41135110	-	2	1340	110
LNC_000785	XLOC_046355	antisense_lncRNA	Novel_lncRNA	chr15	15218144	15278090	+	2	921	85
LNC_000784	XLOC_046317	lincRNA	Novel_lncRNA	chr15	12936581	12946900	+	2	1427	145
LNC_000787	XLOC_046456	lincRNA	Novel_lncRNA	chr15	18092762	18094366	+	2	1320	95
LNC_000786	XLOC_046444	lincRNA	Novel_lncRNA	chr15	17214955	17242205	+	2	1293	181
LNC_000781	XLOC_046091	antisense_lncRNA	Novel_lncRNA	chr15	799478	852208	+	2	911	85
LNC_000780	XLOC_046013	lincRNA	Novel_lncRNA	chr14	140359019	140360461	-	2	1414	186
LNC_000783	XLOC_046150	antisense_lncRNA	Novel_lncRNA	chr15	3225946	3291671	+	2	1085	131
LNC_000782	XLOC_046098	lincRNA	Novel_lncRNA	chr15	973527	1012088	+	2	1675	116
LNC_001654	XLOC_095014	lincRNA	Novel_lncRNA	chr5	52386342	52387750	-	2	1385	95
LNC_001655	XLOC_095124	lincRNA	Novel_lncRNA	chr5	56435733	56469073	-	2	645	54
LNC_001656	XLOC_095193	lincRNA	Novel_lncRNA	chr5	59273679	59306030	-	2	542	74
LNC_001657	XLOC_095230	lincRNA	Novel_lncRNA	chr5	60921459	60950171	-	2	1366	97
LNC_000789	XLOC_046610	lincRNA	Novel_lncRNA	chr15	24607851	24660761	+	2	596	72
LNC_000788	XLOC_046492	lincRNA	Novel_lncRNA	chr15	20047857	20101354	+	2	312	48
LNC_001652	XLOC_094904	antisense_lncRNA	Novel_lncRNA	chr5	48779519	48818987	-	2	644	75
LNC_001653	XLOC_094972	lincRNA	Novel_lncRNA	chr5	51184713	51198357	-	2	640	74
LNC_001405	XLOC_081925	lincRNA	Novel_lncRNA	chr3	124011485	124147604	-	4	4813	136
LNC_001404	XLOC_081836	lincRNA	Novel_lncRNA	chr3	120484859	120486299	-	2	1419	105
LNC_001407	XLOC_081958	lincRNA	Novel_lncRNA	chr3	124742173	124746456	-	3	2042	137
LNC_001406	XLOC_081958	lincRNA	Novel_lncRNA	chr3	124735620	124745986	-	4	3326	118
LNC_001401	XLOC_081495	lincRNA	Novel_lncRNA	chr3	108624791	108649497	-	2	600	110
LNC_001400	XLOC_081480	lincRNA	Novel_lncRNA	chr3	107939583	107969537	-	2	2126	156
LNC_001403	XLOC_081659	antisense_lncRNA	Novel_lncRNA	chr3	114741626	114770524	-	2	1283	95
LNC_000439	XLOC_024378	antisense_lncRNA	Novel_lncRNA	chr12	39375438	39388267	+	2	1686	153
LNC_000438	XLOC_024370	antisense_lncRNA	Novel_lncRNA	chr12	39100443	39165429	+	2	1396	187
LNC_000437	XLOC_024333	antisense_lncRNA	Novel_lncRNA	chr12	37700920	37725519	+	2	733	78
LNC_000436	XLOC_024323	antisense_lncRNA	Novel_lncRNA	chr12	37470551	37482363	+	2	1237	95
LNC_000435	XLOC_024314	lincRNA	Novel_lncRNA	chr12	36786382	36793878	+	2	786	79
LNC_000434	XLOC_024288	lincRNA	Novel_lncRNA	chr12	35666680	35718055	+	2	480	113
LNC_000433	XLOC_024277	antisense_lncRNA	Novel_lncRNA	chr12	35314918	35344621	+	2	1794	104
LNC_000432	XLOC_024276	antisense_lncRNA	Novel_lncRNA	chr12	35309412	35368132	+	2	937	134
LNC_000431	XLOC_024275	antisense_lncRNA	Novel_lncRNA	chr12	35273479	35288412	+	2	1343	65
LNC_000430	XLOC_024268	antisense_lncRNA	Novel_lncRNA	chr12	34877384	34894856	+	2	1033	164
LNC_002462	XLOC_145060	antisense_lncRNA	Novel_lncRNA	chrX	124949937	124952711	-	2	872	169
LNC_002463	XLOC_145145	lincRNA	Novel_lncRNA	chrY	4267351	4268228	+	2	631	90
[truncated: 467 more rows]
