# Supplementary material for: Exploration of Long Non-coding RNAs and Circular RNAs in Porcine Milk Exosomes
Source: Front Genet. 2020 Jul 2;11:652. doi: 10.3389/fgene.2020.00652 (PMC7343709; doi:10.3389/fgene.2020.00652)
Supplement: Supplementary file 3 [file Table_3.XLS]

Transcript_id	Gene_id	Official_Symbol	Gene_type	PMExos
LNC_000217	XLOC_012071	--	lincRNA	4.216853
LNC_000216	XLOC_012004	--	lincRNA	6.769892
LNC_000215	XLOC_011957	--	lincRNA	6.497476
LNC_000214	XLOC_011752	--	lincRNA	3.374215
LNC_000213	XLOC_011683	--	lincRNA	2.658314
LNC_000212	XLOC_011683	--	lincRNA	4.649647
LNC_000211	XLOC_011683	--	lincRNA	3.109064
LNC_000210	XLOC_011637	--	lincRNA	1.619237
LNC_001346	XLOC_078186	--	lincRNA	45.935955
LNC_001347	XLOC_078240	--	antisense_lncRNA	3.181589
LNC_001344	XLOC_078117	--	lincRNA	4.390807
LNC_001345	XLOC_078125	--	lincRNA	4.038656
LNC_001342	XLOC_077825	--	lincRNA	0
LNC_001343	XLOC_077911	--	antisense_lncRNA	4.159726
LNC_000219	XLOC_012688	--	antisense_lncRNA	2.192172
LNC_000218	XLOC_012239	--	lincRNA	1.779385
LNC_001188	XLOC_070588	--	lincRNA	4.788534
LNC_001189	XLOC_070937	--	antisense_lncRNA	5.321253
LNC_001180	XLOC_069383	--	lincRNA	2.171065
LNC_001181	XLOC_069611	--	antisense_lncRNA	2.044992
LNC_001182	XLOC_069678	--	antisense_lncRNA	2.689399
LNC_001183	XLOC_070003	--	lincRNA	5.575348
LNC_001184	XLOC_070030	--	lincRNA	3.744744
LNC_001185	XLOC_070150	--	antisense_lncRNA	4.083605
LNC_001186	XLOC_070460	--	lincRNA	3.497144
LNC_001187	XLOC_070517	--	antisense_lncRNA	5.616356
LNC_000109	XLOC_004956	--	lincRNA	2.289399
LNC_000108	XLOC_004942	--	lincRNA	4.73837
LNC_000103	XLOC_004449	--	antisense_lncRNA	4.979039
LNC_000102	XLOC_004391	--	antisense_lncRNA	3.15319
LNC_000101	XLOC_004381	--	antisense_lncRNA	7.596338
LNC_000100	XLOC_004347	--	antisense_lncRNA	6.117997
LNC_000107	XLOC_004926	--	antisense_lncRNA	2.292963
LNC_000106	XLOC_004625	--	lincRNA	2.867457
LNC_000105	XLOC_004505	--	lincRNA	4.161489
LNC_000104	XLOC_004504	--	lincRNA	2.507531
LNC_001980	XLOC_111286	--	antisense_lncRNA	3.406757
LNC_001981	XLOC_111415	--	lincRNA	0
LNC_001982	XLOC_111415	--	lincRNA	0.586557
LNC_001983	XLOC_111415	--	lincRNA	1.150571
LNC_001984	XLOC_111495	--	lincRNA	2.064497
LNC_001985	XLOC_111498	--	antisense_lncRNA	4.90484
LNC_001986	XLOC_111544	--	lincRNA	2.933201
LNC_001987	XLOC_111632	--	lincRNA	19.755701
LNC_001988	XLOC_111682	--	antisense_lncRNA	5.529703
LNC_001989	XLOC_111711	--	lincRNA	3.294708
LNC_001298	XLOC_076100	--	lincRNA	6.061489
LNC_001299	XLOC_076205	--	lincRNA	2.249844
LNC_001294	XLOC_075874	--	antisense_lncRNA	4.012693
LNC_001295	XLOC_075962	--	lincRNA	4.163271
LNC_001296	XLOC_076046	--	lincRNA	3.358526
LNC_001297	XLOC_076065	--	lincRNA	4.166431
LNC_001290	XLOC_075808	--	lincRNA	4.453774
LNC_001291	XLOC_075815	--	lincRNA	2.903401
LNC_001292	XLOC_075827	--	lincRNA	4.614568
LNC_001293	XLOC_075837	--	lincRNA	4.337246
LNC_001968	XLOC_110619	--	lincRNA	5.448885
LNC_001969	XLOC_110620	--	lincRNA	3.260514
LNC_001348	XLOC_078257	--	antisense_lncRNA	3.992628
LNC_001962	XLOC_110268	--	antisense_lncRNA	4.070454
LNC_001963	XLOC_110294	--	lincRNA	6.992194
LNC_001960	XLOC_110251	--	intronic_lncRNA	4.54487
LNC_001349	XLOC_078260	--	antisense_lncRNA	6.837165
LNC_001966	XLOC_110587	--	lincRNA	4.042585
LNC_001967	XLOC_110609	--	antisense_lncRNA	6.27819
LNC_001964	XLOC_110463	--	lincRNA	0.621653
LNC_001965	XLOC_110491	--	lincRNA	4.367815
LNC_001340	XLOC_077817	--	lincRNA	0.345107
LNC_001341	XLOC_077825	--	lincRNA	1.369278
LNC_000965	XLOC_057518	--	lincRNA	4.202192
LNC_000964	XLOC_057510	--	lincRNA	2.400769
LNC_000967	XLOC_057532	--	lincRNA	3.38921
LNC_000966	XLOC_057532	--	lincRNA	5.557168
LNC_000961	XLOC_056997	--	antisense_lncRNA	3.26648
LNC_000960	XLOC_056935	--	lincRNA	3.804267
LNC_000963	XLOC_057482	--	lincRNA	2.276861
LNC_000962	XLOC_057203	--	lincRNA	16.688549
LNC_000969	XLOC_057543	--	antisense_lncRNA	3.021105
LNC_000968	XLOC_057537	--	lincRNA	4.390999
LNC_002059	XLOC_115302	--	lincRNA	7.116755
LNC_002058	XLOC_115080	--	lincRNA	2.728621
LNC_001728	XLOC_098711	--	lincRNA	3.519575
LNC_001729	XLOC_098728	--	antisense_lncRNA	4.664493
LNC_000819	XLOC_048653	--	lincRNA	1.03726
LNC_000818	XLOC_048651	--	lincRNA	6.798028
LNC_001432	XLOC_083273	--	antisense_lncRNA	21.925882
LNC_001433	XLOC_083307	--	lincRNA	5.13681
LNC_001434	XLOC_083338	--	lincRNA	4.876208
LNC_001435	XLOC_083351	--	antisense_lncRNA	4.1101
LNC_001436	XLOC_083356	--	lincRNA	3.019283
LNC_001437	XLOC_083359	--	antisense_lncRNA	4.69313
LNC_000811	XLOC_047813	--	antisense_lncRNA	2.277214
LNC_000810	XLOC_047771	--	lincRNA	5.509378
LNC_000813	XLOC_048296	--	lincRNA	3.388415
LNC_000812	XLOC_047940	--	antisense_lncRNA	4.95756
LNC_000815	XLOC_048490	--	lincRNA	3.907793
LNC_000814	XLOC_048421	--	lincRNA	4.691343
LNC_000817	XLOC_048540	--	lincRNA	0.730444
LNC_000816	XLOC_048520	--	lincRNA	4.168043
LNC_001720	XLOC_098234	--	lincRNA	2.745595
LNC_001721	XLOC_098267	--	antisense_lncRNA	4.980509
LNC_002185	XLOC_123536	--	lincRNA	5.058393
LNC_002184	XLOC_123465	--	lincRNA	4.725022
LNC_002187	XLOC_123732	--	antisense_lncRNA	4.936941
LNC_002186	XLOC_123544	--	lincRNA	2.885323
LNC_002181	XLOC_123359	--	antisense_lncRNA	5.145131
LNC_002180	XLOC_123311	--	lincRNA	3.895504
LNC_002183	XLOC_123413	--	lincRNA	0.810399
LNC_002182	XLOC_123398	--	lincRNA	8.188828
LNC_002189	XLOC_123848	--	lincRNA	4.282258
LNC_002188	XLOC_123830	--	lincRNA	3.148152
LNC_001504	XLOC_086582	--	lincRNA	4.025827
LNC_001505	XLOC_086585	--	lincRNA	2.655247
LNC_001506	XLOC_086688	--	antisense_lncRNA	4.360879
LNC_001507	XLOC_086784	--	lincRNA	2.680602
LNC_001500	XLOC_086120	--	lincRNA	1.233199
LNC_001501	XLOC_086121	--	lincRNA	4.445959
LNC_001502	XLOC_086208	--	lincRNA	2.349889
LNC_001503	XLOC_086497	--	antisense_lncRNA	2.83015
LNC_002237	XLOC_127265	--	lincRNA	4.031541
LNC_002236	XLOC_127163	--	antisense_lncRNA	4.130994
LNC_002235	XLOC_127135	--	antisense_lncRNA	5.215378
LNC_002234	XLOC_127104	--	lincRNA	3.676322
LNC_001508	XLOC_086857	--	lincRNA	4.329692
LNC_001509	XLOC_086857	--	lincRNA	4.403636
LNC_002231	XLOC_126710	--	lincRNA	0.56014
LNC_002230	XLOC_126664	--	lincRNA	3.400915
LNC_002001	XLOC_112228	--	lincRNA	13.90626
LNC_000587	XLOC_032204	--	antisense_lncRNA	5.543445
LNC_000586	XLOC_032147	--	lincRNA	0.541702
LNC_000585	XLOC_032123	--	lincRNA	3.467244
LNC_000584	XLOC_032090	--	lincRNA	3.831025
LNC_000583	XLOC_032059	--	lincRNA	5.081053
LNC_000582	XLOC_032045	--	lincRNA	3.511625
LNC_000581	XLOC_032033	--	antisense_lncRNA	4.649245
LNC_000580	XLOC_032032	--	antisense_lncRNA	3.444272
LNC_000589	XLOC_032287	--	lincRNA	3.967657
LNC_000588	XLOC_032210	--	lincRNA	5.249377
LNC_000741	XLOC_043259	--	lincRNA	2.994143
LNC_000740	XLOC_043233	--	antisense_lncRNA	10.562173
LNC_000743	XLOC_043360	--	lincRNA	3.174516
LNC_000742	XLOC_043314	--	antisense_lncRNA	3.6562
LNC_000745	XLOC_043458	--	lincRNA	6.867435
LNC_000744	XLOC_043457	--	lincRNA	2.840173
LNC_000747	XLOC_043521	--	antisense_lncRNA	3.984684
LNC_000746	XLOC_043504	--	lincRNA	3.349903
LNC_000749	XLOC_043826	--	lincRNA	2.283845
LNC_000748	XLOC_043755	--	antisense_lncRNA	3.142887
LNC_001612	XLOC_092595	--	antisense_lncRNA	3.540277
LNC_001613	XLOC_092639	--	lincRNA	0.965866
LNC_001614	XLOC_092666	--	lincRNA	6.972101
LNC_001615	XLOC_092680	--	lincRNA	2.744764
LNC_001616	XLOC_092689	--	lincRNA	4.223568
LNC_001617	XLOC_092830	--	lincRNA	3.329766
LNC_002428	XLOC_141766	--	lincRNA	7.230406
LNC_002429	XLOC_141921	--	antisense_lncRNA	4.114147
LNC_002426	XLOC_141625	--	lincRNA	3.496293
LNC_002427	XLOC_141735	--	lincRNA	2.926185
LNC_002424	XLOC_141516	--	lincRNA	3.258608
LNC_002425	XLOC_141588	--	lincRNA	4.328443
LNC_002422	XLOC_141303	--	lincRNA	3.578081
LNC_002423	XLOC_141479	--	lincRNA	2.825509
LNC_002420	XLOC_140867	--	lincRNA	8.438663
LNC_002421	XLOC_140907	--	lincRNA	3.976843
LNC_001768	XLOC_100220	--	antisense_lncRNA	4.874904
LNC_001769	XLOC_100296	--	antisense_lncRNA	5.157423
LNC_001764	XLOC_100056	--	lincRNA	2.262059
LNC_001765	XLOC_100109	--	lincRNA	3.655167
LNC_001766	XLOC_100183	--	lincRNA	4.181999
LNC_001767	XLOC_100214	--	lincRNA	1.350172
LNC_001760	XLOC_099751	--	lincRNA	4.435038
LNC_001761	XLOC_099791	--	lincRNA	3.279946
LNC_001762	XLOC_099865	--	lincRNA	5.275353
LNC_001763	XLOC_100044	--	antisense_lncRNA	3.205711
LNC_000369	XLOC_020719	--	lincRNA	7.791506
LNC_000368	XLOC_020633	--	antisense_lncRNA	4.441464
LNC_000367	XLOC_020594	--	lincRNA	5.837657
LNC_000366	XLOC_020507	--	lincRNA	5.421183
LNC_000365	XLOC_020361	--	lincRNA	7.395702
LNC_000364	XLOC_020291	--	lincRNA	2.852727
LNC_000363	XLOC_020281	--	lincRNA	4.124679
LNC_000362	XLOC_020242	--	lincRNA	11.095144
LNC_000361	XLOC_020193	--	antisense_lncRNA	3.741758
LNC_000360	XLOC_020184	--	lincRNA	5.331693
LNC_000569	XLOC_031178	--	antisense_lncRNA	5.322626
LNC_000568	XLOC_031020	--	lincRNA	3.939276
LNC_000561	XLOC_030674	--	antisense_lncRNA	4.434125
LNC_000560	XLOC_030651	--	lincRNA	2.696163
LNC_000563	XLOC_030737	--	antisense_lncRNA	6.524947
LNC_000562	XLOC_030731	--	antisense_lncRNA	7.222801
LNC_000565	XLOC_030872	--	lincRNA	5.942226
LNC_000564	XLOC_030822	--	lincRNA	3.899533
LNC_000567	XLOC_030963	--	lincRNA	3.403979
LNC_000566	XLOC_030918	--	lincRNA	4.428782
LNC_002079	XLOC_116022	--	lincRNA	2.670639
LNC_001829	XLOC_103271	--	lincRNA	5.308241
LNC_001828	XLOC_103249	--	lincRNA	5.351696
LNC_001359	XLOC_078715	--	lincRNA	4.504596
LNC_001358	XLOC_078708	--	lincRNA	4.650089
LNC_001355	XLOC_078613	--	antisense_lncRNA	3.657523
LNC_001354	XLOC_078564	--	lincRNA	3.714361
LNC_001357	XLOC_078658	--	lincRNA	2.063318
LNC_001356	XLOC_078628	--	lincRNA	3.993112
LNC_001351	XLOC_078408	--	lincRNA	4.385037
LNC_001350	XLOC_078386	--	lincRNA	3.032833
LNC_001353	XLOC_078514	--	antisense_lncRNA	5.918299
LNC_001352	XLOC_078421	--	lincRNA	0.441685
LNC_001199	XLOC_071555	--	antisense_lncRNA	1.128077
LNC_001198	XLOC_071555	--	antisense_lncRNA	2.279073
LNC_001197	XLOC_071549	--	antisense_lncRNA	4.879414
LNC_001196	XLOC_071548	--	antisense_lncRNA	2.867869
LNC_001195	XLOC_071492	--	antisense_lncRNA	4.257496
LNC_001194	XLOC_071372	--	lincRNA	3.60727
LNC_001193	XLOC_071360	--	antisense_lncRNA	2.284036
LNC_001192	XLOC_071313	--	lincRNA	3.231688
LNC_001191	XLOC_071142	--	antisense_lncRNA	2.76503
LNC_001190	XLOC_071071	--	antisense_lncRNA	6.27748
LNC_001821	XLOC_102882	--	antisense_lncRNA	4.11237
LNC_001820	XLOC_102675	--	lincRNA	3.598846
LNC_000178	XLOC_009534	--	antisense_lncRNA	5.433797
LNC_000179	XLOC_009564	--	antisense_lncRNA	2.788955
LNC_000176	XLOC_009503	--	antisense_lncRNA	3.182892
LNC_000177	XLOC_009525	--	antisense_lncRNA	3.231512
LNC_000174	XLOC_009443	--	lincRNA	2.261377
LNC_000175	XLOC_009493	--	lincRNA	4.289939
LNC_000172	XLOC_009047	--	lincRNA	3.992492
LNC_000173	XLOC_009417	--	antisense_lncRNA	3.774106
LNC_000170	XLOC_008865	--	lincRNA	3.150934
LNC_000171	XLOC_008980	--	lincRNA	6.053284
LNC_001997	XLOC_111979	--	lincRNA	3.683614
LNC_001996	XLOC_111974	--	lincRNA	3.478342
LNC_001995	XLOC_111964	--	lincRNA	8417.77832
LNC_001994	XLOC_111936	--	lincRNA	2.527591
LNC_001993	XLOC_111936	--	lincRNA	0
LNC_001992	XLOC_111935	--	lincRNA	2.923926
LNC_001991	XLOC_111844	--	antisense_lncRNA	3.612182
LNC_001990	XLOC_111832	--	lincRNA	8.272286
LNC_001999	XLOC_112177	--	lincRNA	2.64829
LNC_001998	XLOC_111994	--	lincRNA	4.259075
LNC_001283	XLOC_075447	--	lincRNA	5.517874
LNC_001282	XLOC_075402	--	antisense_lncRNA	2.65697
LNC_001281	XLOC_075331	--	antisense_lncRNA	3.11515
LNC_001280	XLOC_075321	--	antisense_lncRNA	8.237596
LNC_001287	XLOC_075608	--	antisense_lncRNA	4.307804
LNC_001286	XLOC_075581	--	lincRNA	3.437876
LNC_001285	XLOC_075512	--	lincRNA	4.013682
LNC_001284	XLOC_075511	--	lincRNA	3.725932
LNC_001289	XLOC_075687	--	lincRNA	7.671607
LNC_001288	XLOC_075613	--	lincRNA	4.576968
LNC_001979	XLOC_111252	--	antisense_lncRNA	2.769194
LNC_001978	XLOC_111218	--	lincRNA	3.401877
LNC_001971	XLOC_110691	--	lincRNA	1.808286
LNC_001970	XLOC_110632	--	antisense_lncRNA	4.560185
LNC_001973	XLOC_110793	--	lincRNA	6.925288
LNC_001972	XLOC_110723	--	antisense_lncRNA	4.349812
LNC_001975	XLOC_110966	--	lincRNA	3.611307
LNC_001974	XLOC_110913	--	antisense_lncRNA	3.998969
LNC_001977	XLOC_111056	--	antisense_lncRNA	5.550993
LNC_001976	XLOC_110997	--	antisense_lncRNA	3.905557
LNC_000521	XLOC_027786	--	antisense_lncRNA	3.080806
LNC_000520	XLOC_027707	--	lincRNA	3.728107
LNC_000002	XLOC_000017	--	lincRNA	1.509733
LNC_000003	XLOC_000056	--	lincRNA	4.774876
LNC_000001	XLOC_000015	--	lincRNA	1.723125
LNC_000006	XLOC_000088	--	lincRNA	0.708327
LNC_000007	XLOC_000153	--	antisense_lncRNA	2.686196
LNC_000004	XLOC_000056	--	lincRNA	3.121172
LNC_000005	XLOC_000057	--	lincRNA	6.565099
LNC_000008	XLOC_000170	--	antisense_lncRNA	2.877092
LNC_000009	XLOC_000191	--	lincRNA	3.261278
LNC_000529	XLOC_028183	--	lincRNA	4.827138
LNC_001031	XLOC_061456	--	lincRNA	3.595235
LNC_002310	XLOC_132662	--	lincRNA	4.492597
LNC_002311	XLOC_132738	--	antisense_lncRNA	4.817232
LNC_001427	XLOC_083167	--	antisense_lncRNA	4.423578
LNC_001426	XLOC_083020	--	lincRNA	6.535863
LNC_001425	XLOC_082877	--	lincRNA	3.981863
LNC_001424	XLOC_082835	--	lincRNA	4.340246
LNC_000828	XLOC_049058	--	lincRNA	1.8787
LNC_000829	XLOC_049117	--	lincRNA	2.599661
LNC_001421	XLOC_082654	--	lincRNA	0.790183
LNC_001420	XLOC_082628	--	lincRNA	3.07128
LNC_000824	XLOC_048886	--	antisense_lncRNA	3.441646
LNC_000825	XLOC_048889	--	antisense_lncRNA	4.116644
LNC_000826	XLOC_048913	--	lincRNA	2.654298
LNC_000827	XLOC_048942	--	antisense_lncRNA	4.214212
LNC_000820	XLOC_048716	--	lincRNA	5.04923
LNC_000821	XLOC_048735	--	antisense_lncRNA	4.179741
LNC_000822	XLOC_048878	--	lincRNA	4.954777
LNC_000823	XLOC_048884	--	antisense_lncRNA	5.097344
LNC_000958	XLOC_056902	--	lincRNA	3.980219
LNC_000959	XLOC_056929	--	lincRNA	4.732869
LNC_000950	XLOC_056374	--	lincRNA	2.57987
LNC_000951	XLOC_056588	--	lincRNA	3.784191
LNC_000952	XLOC_056668	--	lincRNA	4.002139
LNC_000953	XLOC_056773	--	antisense_lncRNA	4.701602
LNC_000954	XLOC_056810	--	lincRNA	5.282218
LNC_000955	XLOC_056825	--	lincRNA	2.652393
LNC_000956	XLOC_056847	--	antisense_lncRNA	3.905609
LNC_000957	XLOC_056880	--	lincRNA	3.167046
LNC_001519	XLOC_087531	--	lincRNA	4.771
LNC_001518	XLOC_087501	--	lincRNA	3.62285
LNC_001513	XLOC_087315	--	lincRNA	5.106033
LNC_001512	XLOC_086943	--	lincRNA	4.816243
LNC_001511	XLOC_086888	--	antisense_lncRNA	3.698187
LNC_001510	XLOC_086885	--	lincRNA	7.023957
LNC_001517	XLOC_087500	--	antisense_lncRNA	3.511575
LNC_001516	XLOC_087488	--	antisense_lncRNA	5.226913
LNC_001515	XLOC_087356	--	lincRNA	2.483311
LNC_001514	XLOC_087351	--	antisense_lncRNA	3.2303
LNC_002088	XLOC_116553	--	lincRNA	2.447623
LNC_002089	XLOC_116713	--	antisense_lncRNA	3.990985
LNC_002084	XLOC_116376	--	antisense_lncRNA	2.576223
LNC_002085	XLOC_116492	--	antisense_lncRNA	2.492672
LNC_002086	XLOC_116530	--	lincRNA	4.612198
LNC_002087	XLOC_116535	--	antisense_lncRNA	3.970598
LNC_002080	XLOC_116034	--	lincRNA	4.420097
LNC_002081	XLOC_116038	--	antisense_lncRNA	5.189068
LNC_002082	XLOC_116121	--	lincRNA	4.146094
LNC_002083	XLOC_116202	--	lincRNA	2.869381
LNC_001902	XLOC_107704	--	lincRNA	2.297038
LNC_000774	XLOC_045453	--	lincRNA	3.241161
LNC_000775	XLOC_045513	--	lincRNA	3.870165
LNC_000776	XLOC_045528	--	lincRNA	2.366789
LNC_000777	XLOC_045672	--	antisense_lncRNA	4.630159
LNC_000770	XLOC_045274	--	antisense_lncRNA	4.955603
LNC_000771	XLOC_045279	--	lincRNA	3.786894
LNC_000772	XLOC_045291	--	lincRNA	4.349021
LNC_000773	XLOC_045322	--	antisense_lncRNA	3.990113
LNC_001607	XLOC_092440	--	antisense_lncRNA	5.576934
LNC_001606	XLOC_092407	--	lincRNA	4.824954
LNC_001605	XLOC_092361	--	antisense_lncRNA	5.490639
LNC_001604	XLOC_092360	--	antisense_lncRNA	4.548306
LNC_000778	XLOC_045769	--	antisense_lncRNA	1.956143
LNC_000779	XLOC_045863	--	lincRNA	3.118464
LNC_001601	XLOC_092232	--	antisense_lncRNA	8.734078
LNC_001600	XLOC_092183	--	lincRNA	7.100524
LNC_000488	XLOC_026323	--	antisense_lncRNA	5.773275
LNC_000489	XLOC_026359	--	lincRNA	4.843835
LNC_000486	XLOC_026272	--	antisense_lncRNA	8.85343
LNC_000487	XLOC_026291	--	antisense_lncRNA	3.229528
LNC_000484	XLOC_026247	--	antisense_lncRNA	2.712679
LNC_000485	XLOC_026268	--	antisense_lncRNA	7.648653
LNC_000482	XLOC_026032	--	lincRNA	4.407974
LNC_000483	XLOC_026184	--	lincRNA	1.889476
LNC_000480	XLOC_025887	--	antisense_lncRNA	4.360738
LNC_000481	XLOC_025912	--	lincRNA	4.247865
LNC_002439	XLOC_143684	--	lincRNA	3.918634
LNC_002438	XLOC_143654	--	lincRNA	2.314051
LNC_002435	XLOC_143467	--	lincRNA	4.519999
LNC_002434	XLOC_143361	--	lincRNA	4.117262
LNC_002437	XLOC_143649	--	lincRNA	3.823506
LNC_002436	XLOC_143567	--	antisense_lncRNA	3.644583
LNC_002431	XLOC_142182	--	antisense_lncRNA	6.8338
LNC_002430	XLOC_142004	--	lincRNA	3.737952
LNC_002433	XLOC_142291	--	lincRNA	3.492303
LNC_002432	XLOC_142265	--	lincRNA	5.032759
LNC_001773	XLOC_100402	--	antisense_lncRNA	5.457003
LNC_001772	XLOC_100392	--	lincRNA	2.2346
LNC_001771	XLOC_100375	--	lincRNA	7.396585
LNC_001770	XLOC_100320	--	lincRNA	3.732949
LNC_001777	XLOC_100520	--	lincRNA	4.983645
LNC_001776	XLOC_100462	--	antisense_lncRNA	5.13131
LNC_001775	XLOC_100412	--	lincRNA	3.847621
LNC_001774	XLOC_100403	--	antisense_lncRNA	4.944923
LNC_001779	XLOC_100637	--	lincRNA	6.443027
LNC_001778	XLOC_100538	--	antisense_lncRNA	2.965285
LNC_000392	XLOC_022440	--	lincRNA	3.411933
LNC_000393	XLOC_022560	--	lincRNA	3.745141
LNC_000390	XLOC_022247	--	lincRNA	3.462649
LNC_000391	XLOC_022285	--	lincRNA	7.039725
LNC_000396	XLOC_022835	--	lincRNA	2.778226
LNC_000397	XLOC_022971	--	lincRNA	1.309218
LNC_000394	XLOC_022755	--	antisense_lncRNA	5.64619
LNC_000395	XLOC_022762	--	antisense_lncRNA	6.521995
LNC_000398	XLOC_023010	--	lincRNA	4.301375
LNC_000399	XLOC_023032	--	antisense_lncRNA	6.390459
LNC_000558	XLOC_030458	--	lincRNA	3.781018
LNC_000559	XLOC_030582	--	lincRNA	5.887363
LNC_000554	XLOC_030217	--	lincRNA	4.587032
LNC_000555	XLOC_030236	--	lincRNA	3.534682
LNC_000556	XLOC_030286	--	antisense_lncRNA	3.48323
LNC_000557	XLOC_030337	--	lincRNA	3.119878
LNC_000550	XLOC_029942	--	lincRNA	11.58211
LNC_000551	XLOC_029967	--	lincRNA	5.174365
LNC_000552	XLOC_030005	--	lincRNA	3.623519
LNC_000553	XLOC_030182	--	lincRNA	3.867163
LNC_002057	XLOC_114875	--	lincRNA	8.107905
LNC_002056	XLOC_114787	--	lincRNA	4.160653
LNC_002055	XLOC_114693	--	lincRNA	4.021599
LNC_001360	XLOC_078725	--	lincRNA	4.367301
LNC_001361	XLOC_078775	--	antisense_lncRNA	2.818362
LNC_001362	XLOC_078834	--	antisense_lncRNA	4.293769
LNC_001363	XLOC_078852	--	lincRNA	5.700171
LNC_001364	XLOC_078874	--	lincRNA	2.304532
LNC_001365	XLOC_079093	--	lincRNA	1.575389
LNC_001366	XLOC_079093	--	lincRNA	1.631033
LNC_001367	XLOC_079094	--	lincRNA	4.720198
LNC_001368	XLOC_079161	--	lincRNA	4.154939
LNC_001369	XLOC_079258	--	antisense_lncRNA	3.556693
LNC_002052	XLOC_114661	--	antisense_lncRNA	2.77105
LNC_001162	XLOC_068066	--	lincRNA	3.058049
LNC_001163	XLOC_068194	--	lincRNA	2.59829
LNC_001160	XLOC_067538	--	lincRNA	3.939359
LNC_001161	XLOC_067604	--	lincRNA	4.855032
LNC_001166	XLOC_068255	--	lincRNA	6.259514
LNC_001167	XLOC_068287	--	lincRNA	7.335981
LNC_001164	XLOC_068245	--	antisense_lncRNA	7.987095
LNC_001165	XLOC_068252	--	antisense_lncRNA	4.888279
LNC_001168	XLOC_068312	--	antisense_lncRNA	6.676202
LNC_001169	XLOC_068541	--	lincRNA	4.897681
LNC_000169	XLOC_008852	--	lincRNA	2.616701
LNC_000168	XLOC_008717	--	lincRNA	3.55002
LNC_000165	XLOC_008482	--	lincRNA	2.600094
LNC_000164	XLOC_008464	--	lincRNA	3.750072
LNC_000167	XLOC_008685	--	antisense_lncRNA	6.892857
LNC_000166	XLOC_008483	--	lincRNA	3.976628
LNC_000161	XLOC_008332	--	lincRNA	5.363357
LNC_000160	XLOC_008246	--	lincRNA	4.284512
LNC_000163	XLOC_008410	--	lincRNA	5.962834
LNC_000162	XLOC_008336	--	antisense_lncRNA	6.79663
LNC_001948	XLOC_109491	--	antisense_lncRNA	3.281391
LNC_001949	XLOC_109535	--	antisense_lncRNA	5.270242
LNC_001944	XLOC_109315	--	lincRNA	8.666527
LNC_001945	XLOC_109343	--	lincRNA	1.922358
LNC_001946	XLOC_109397	--	antisense_lncRNA	3.08311
LNC_001947	XLOC_109404	--	lincRNA	2.845485
LNC_001940	XLOC_109210	--	lincRNA	2.950359
LNC_001941	XLOC_109243	--	lincRNA	2.414219
LNC_001942	XLOC_109275	--	lincRNA	3.013225
LNC_001943	XLOC_109296	--	lincRNA	4.607159
LNC_000011	XLOC_000218	--	lincRNA	5.032716
LNC_000010	XLOC_000207	--	lincRNA	4.046586
LNC_000013	XLOC_000237	--	antisense_lncRNA	5.512292
LNC_000012	XLOC_000234	--	lincRNA	1.883896
LNC_000015	XLOC_000360	--	lincRNA	3.555258
LNC_000014	XLOC_000245	--	lincRNA	2.779391
LNC_000017	XLOC_000539	--	lincRNA	3.96695
LNC_000016	XLOC_000409	--	antisense_lncRNA	4.724924
LNC_000019	XLOC_000621	--	lincRNA	4.113337
LNC_000018	XLOC_000604	--	lincRNA	4.252563
LNC_001388	XLOC_080317	--	antisense_lncRNA	4.369889
LNC_001389	XLOC_080364	--	lincRNA	3.212429
LNC_001382	XLOC_079912	--	lincRNA	4.630586
LNC_001383	XLOC_079918	--	lincRNA	0
LNC_001380	XLOC_079852	--	lincRNA	7.108092
LNC_001381	XLOC_079893	--	lincRNA	4.366944
LNC_001386	XLOC_080047	--	antisense_lncRNA	3.352576
LNC_001387	XLOC_080250	--	lincRNA	4.988359
LNC_001384	XLOC_079918	--	lincRNA	1.716022
LNC_001385	XLOC_080025	--	antisense_lncRNA	3.703069
LNC_001961	XLOC_110265	--	antisense_lncRNA	1.667828
LNC_000833	XLOC_049274	--	lincRNA	3.793639
LNC_000832	XLOC_049268	--	lincRNA	4.471869
LNC_000831	XLOC_049267	--	lincRNA	4.309772
LNC_000830	XLOC_049265	--	lincRNA	3.361036
LNC_000837	XLOC_049525	--	lincRNA	5.275507
LNC_000836	XLOC_049415	--	antisense_lncRNA	3.328166
LNC_000835	XLOC_049311	--	lincRNA	3.193953
LNC_000834	XLOC_049303	--	lincRNA	3.296067
LNC_000839	XLOC_049733	--	lincRNA	4.182204
LNC_000838	XLOC_049627	--	lincRNA	3.679912
LNC_000949	XLOC_056367	--	lincRNA	3.040444
LNC_000948	XLOC_056315	--	lincRNA	3.259959
LNC_000947	XLOC_056305	--	antisense_lncRNA	3.062582
LNC_000946	XLOC_056266	--	lincRNA	2.750264
LNC_000945	XLOC_056201	--	lincRNA	3.66528
LNC_000944	XLOC_056195	--	antisense_lncRNA	4.805561
LNC_000943	XLOC_056127	--	antisense_lncRNA	3.137443
LNC_000942	XLOC_056120	--	lincRNA	4.795638
LNC_000941	XLOC_056060	--	lincRNA	4.676185
LNC_000940	XLOC_056034	--	lincRNA	1.136792
LNC_001568	XLOC_090900	--	antisense_lncRNA	4.149709
LNC_001569	XLOC_090913	--	lincRNA	3.988482
LNC_001566	XLOC_090644	--	lincRNA	3.019302
LNC_001567	XLOC_090779	--	lincRNA	3.077215
LNC_001564	XLOC_090450	--	lincRNA	4.517361
LNC_001565	XLOC_090542	--	lincRNA	7.961195
LNC_001562	XLOC_090144	--	lincRNA	6.074135
LNC_001563	XLOC_090318	--	lincRNA	3.017387
LNC_001560	XLOC_090079	--	antisense_lncRNA	1.578139
LNC_001561	XLOC_090083	--	lincRNA	2.356408
LNC_002093	XLOC_116982	--	lincRNA	4.11207
LNC_002092	XLOC_116844	--	antisense_lncRNA	3.688388
LNC_002091	XLOC_116834	--	antisense_lncRNA	5.704294
LNC_002090	XLOC_116800	--	lincRNA	5.687269
LNC_002097	XLOC_117378	--	lincRNA	4.56356
LNC_002096	XLOC_117294	--	lincRNA	7.873773
LNC_002095	XLOC_117255	--	lincRNA	5.85399
LNC_002094	XLOC_117190	--	lincRNA	3.287583
LNC_002099	XLOC_117479	--	antisense_lncRNA	4.681879
LNC_002098	XLOC_117423	--	antisense_lncRNA	5.93672
LNC_001430	XLOC_083254	--	lincRNA	0.879971
LNC_000769	XLOC_045246	--	lincRNA	2.859613
LNC_000768	XLOC_045143	--	antisense_lncRNA	3.950163
LNC_001431	XLOC_083260	--	lincRNA	3.777424
LNC_000763	XLOC_044703	--	lincRNA	4.440229
LNC_000762	XLOC_044651	--	lincRNA	7.209298
LNC_000761	XLOC_044650	--	antisense_lncRNA	5.450799
LNC_000760	XLOC_044566	--	lincRNA	3.277007
LNC_000767	XLOC_045087	--	antisense_lncRNA	3.488358
LNC_000766	XLOC_045085	--	antisense_lncRNA	4.113666
LNC_000765	XLOC_045066	--	lincRNA	4.958389
LNC_000764	XLOC_044919	--	lincRNA	1.752717
LNC_001438	XLOC_083360	--	antisense_lncRNA	2.487341
LNC_001439	XLOC_083390	--	antisense_lncRNA	3.77665
LNC_001669	XLOC_095942	--	lincRNA	2.635373
LNC_000499	XLOC_026791	--	lincRNA	12.399486
LNC_000498	XLOC_026759	--	antisense_lncRNA	5.630954
LNC_001668	XLOC_095768	--	antisense_lncRNA	5.745217
LNC_000495	XLOC_026702	--	lincRNA	4.180518
LNC_000494	XLOC_026510	--	lincRNA	3.936438
LNC_000497	XLOC_026745	--	lincRNA	3.920083
LNC_000496	XLOC_026714	--	lincRNA	3.109292
LNC_000491	XLOC_026446	--	lincRNA	1.301673
LNC_000490	XLOC_026399	--	lincRNA	3.486922
LNC_000493	XLOC_026477	--	lincRNA	5.02844
LNC_000492	XLOC_026461	--	antisense_lncRNA	3.545048
LNC_002400	XLOC_140357	--	lincRNA	6.337939
LNC_002401	XLOC_140371	--	lincRNA	2.427574
LNC_002402	XLOC_140403	--	lincRNA	3.206492
LNC_002403	XLOC_140443	--	antisense_lncRNA	3.174788
LNC_002404	XLOC_140506	--	lincRNA	2.571788
LNC_002405	XLOC_140516	--	antisense_lncRNA	5.548633
LNC_002406	XLOC_140521	--	lincRNA	2.387877
LNC_002407	XLOC_140534	--	lincRNA	2.966703
LNC_002408	XLOC_140544	--	lincRNA	4.686685
LNC_002409	XLOC_140545	--	lincRNA	2.335872
LNC_001706	XLOC_097634	--	lincRNA	4.534788
LNC_001707	XLOC_097784	--	antisense_lncRNA	4.147096
LNC_001704	XLOC_097485	--	lincRNA	4.973118
LNC_001705	XLOC_097523	--	lincRNA	5.783647
LNC_001702	XLOC_097442	--	lincRNA	7.575253
LNC_001703	XLOC_097470	--	lincRNA	3.413457
LNC_001700	XLOC_097362	--	lincRNA	3.96887
LNC_001701	XLOC_097398	--	lincRNA	3.334692
LNC_001708	XLOC_097805	--	antisense_lncRNA	2.704766
LNC_001709	XLOC_097827	--	lincRNA	2.869528
LNC_000381	XLOC_021431	--	lincRNA	4.124882
LNC_000380	XLOC_021431	--	lincRNA	3.299532
LNC_000383	XLOC_021616	--	lincRNA	5.128385
LNC_000382	XLOC_021507	--	lincRNA	8.018419
LNC_000385	XLOC_021719	--	lincRNA	3.816348
LNC_000384	XLOC_021650	--	lincRNA	4.065448
LNC_000387	XLOC_021787	--	lincRNA	4.392177
LNC_000386	XLOC_021727	--	lincRNA	4.028007
LNC_000389	XLOC_022215	--	lincRNA	5.52141
LNC_000388	XLOC_022183	--	antisense_lncRNA	8.362305
LNC_001666	XLOC_095651	--	lincRNA	2.821881
LNC_000543	XLOC_029322	--	antisense_lncRNA	5.911105
LNC_000542	XLOC_029271	--	lincRNA	3.174445
LNC_001018	XLOC_060553	--	lincRNA	2.185504
LNC_000540	XLOC_029066	--	lincRNA	6.703466
LNC_000547	XLOC_029765	--	lincRNA	3.626957
LNC_000546	XLOC_029478	--	lincRNA	5.495564
LNC_000545	XLOC_029472	--	lincRNA	3.462878
LNC_000544	XLOC_029368	--	antisense_lncRNA	2.254171
LNC_001012	XLOC_060374	--	antisense_lncRNA	5.858746
LNC_001013	XLOC_060419	--	lincRNA	2.288422
LNC_001010	XLOC_060309	--	antisense_lncRNA	3.877535
LNC_001011	XLOC_060311	--	lincRNA	4.072236
LNC_001016	XLOC_060535	--	antisense_lncRNA	4.48098
LNC_001017	XLOC_060547	--	antisense_lncRNA	7.062509
LNC_001014	XLOC_060511	--	lincRNA	3.750461
LNC_001015	XLOC_060534	--	lincRNA	4.663506
LNC_001377	XLOC_079505	--	antisense_lncRNA	2.314342
LNC_001376	XLOC_079447	--	lincRNA	6.476975
LNC_001375	XLOC_079335	--	lincRNA	25.91131
LNC_001374	XLOC_079335	--	lincRNA	41.759312
LNC_001373	XLOC_079328	--	lincRNA	10.591945
LNC_001372	XLOC_079293	--	antisense_lncRNA	5.438488
LNC_001371	XLOC_079291	--	antisense_lncRNA	4.56393
LNC_001370	XLOC_079263	--	antisense_lncRNA	3.652405
LNC_001379	XLOC_079777	--	lincRNA	4.383143
LNC_001378	XLOC_079577	--	lincRNA	4.877762
LNC_001171	XLOC_068589	--	antisense_lncRNA	2.626719
LNC_001170	XLOC_068583	--	lincRNA	2.625046
LNC_001173	XLOC_068619	--	lincRNA	1.307957
LNC_001172	XLOC_068613	--	lincRNA	3.140807
LNC_001175	XLOC_068957	--	lincRNA	3.743273
LNC_001174	XLOC_068706	--	lincRNA	4.423094
LNC_001177	XLOC_069168	--	lincRNA	4.106178
LNC_001176	XLOC_069151	--	lincRNA	2.403322
LNC_001179	XLOC_069344	--	lincRNA	3.72565
LNC_001178	XLOC_069204	--	lincRNA	2.636163
LNC_000150	XLOC_007835	--	lincRNA	0.906696
LNC_000151	XLOC_007835	--	lincRNA	0.794389
LNC_000152	XLOC_007851	--	lincRNA	3.127956
LNC_000153	XLOC_007939	--	lincRNA	3.453484
LNC_000154	XLOC_008021	--	lincRNA	2.781592
LNC_000155	XLOC_008052	--	lincRNA	3.397285
LNC_000156	XLOC_008063	--	antisense_lncRNA	3.018241
LNC_000157	XLOC_008126	--	lincRNA	3.554278
LNC_000158	XLOC_008199	--	lincRNA	4.528676
LNC_000159	XLOC_008225	--	antisense_lncRNA	5.396088
LNC_001953	XLOC_109978	--	lincRNA	5.728087
LNC_001952	XLOC_109917	--	lincRNA	4.463209
LNC_001951	XLOC_109738	--	lincRNA	4.820468
LNC_001950	XLOC_109647	--	lincRNA	4.323109
LNC_001957	XLOC_110111	--	lincRNA	0.762132
LNC_001956	XLOC_109988	--	lincRNA	6.156198
LNC_001955	XLOC_109978	--	lincRNA	4.104207
LNC_001954	XLOC_109978	--	lincRNA	5.729252
LNC_001959	XLOC_110214	--	lincRNA	5.118301
LNC_001958	XLOC_110112	--	lincRNA	5.846526
LNC_000024	XLOC_000776	--	lincRNA	5.030339
LNC_000025	XLOC_000809	--	lincRNA	3.537463
LNC_000026	XLOC_000904	--	antisense_lncRNA	2.745288
LNC_000027	XLOC_000931	--	antisense_lncRNA	6.630165
LNC_000020	XLOC_000636	--	lincRNA	7.199417
LNC_000021	XLOC_000704	--	lincRNA	4.958555
LNC_000022	XLOC_000759	--	antisense_lncRNA	3.671566
LNC_000023	XLOC_000760	--	antisense_lncRNA	3.549183
LNC_000028	XLOC_001012	--	antisense_lncRNA	5.768045
LNC_000029	XLOC_001061	--	lincRNA	8.035668
LNC_001399	XLOC_081381	--	lincRNA	3.098459
LNC_001398	XLOC_081362	--	intronic_lncRNA	3.941866
LNC_001391	XLOC_080869	--	lincRNA	3.763274
LNC_001390	XLOC_080661	--	lincRNA	3.303193
LNC_001393	XLOC_081070	--	antisense_lncRNA	4.353513
LNC_001392	XLOC_081014	--	lincRNA	0.587465
LNC_001395	XLOC_081100	--	lincRNA	6.225538
LNC_001394	XLOC_081079	--	lincRNA	4.12076
LNC_001397	XLOC_081264	--	lincRNA	5.133886
LNC_001396	XLOC_081101	--	lincRNA	3.309878
LNC_000846	XLOC_050376	--	lincRNA	4.056241
LNC_000847	XLOC_050376	--	lincRNA	3.944086
LNC_000844	XLOC_050145	--	lincRNA	5.208869
LNC_000845	XLOC_050202	--	lincRNA	3.231143
LNC_000842	XLOC_050087	--	lincRNA	2.954021
LNC_000843	XLOC_050116	--	lincRNA	3.584722
LNC_000840	XLOC_049826	--	lincRNA	0.484945
LNC_000841	XLOC_049830	--	lincRNA	0.62746
LNC_002398	XLOC_140336	--	lincRNA	2.615645
LNC_002399	XLOC_140353	--	lincRNA	3.861286
LNC_000541	XLOC_029249	--	lincRNA	8.913839
LNC_000848	XLOC_050399	--	lincRNA	2.682163
LNC_000849	XLOC_050619	--	antisense_lncRNA	2.975538
LNC_002152	XLOC_121165	--	lincRNA	7.201578
LNC_002153	XLOC_121289	--	lincRNA	6.167503
LNC_002150	XLOC_120959	--	antisense_lncRNA	4.723563
LNC_001019	XLOC_060567	--	antisense_lncRNA	4.443498
LNC_002156	XLOC_121617	--	lincRNA	3.143733
LNC_002157	XLOC_121708	--	lincRNA	4.627347
LNC_002154	XLOC_121565	--	lincRNA	3.185262
LNC_002155	XLOC_121580	--	lincRNA	4.20759
LNC_002158	XLOC_121812	--	lincRNA	5.048797
LNC_002159	XLOC_121813	--	antisense_lncRNA	3.492821
LNC_002054	XLOC_114683	--	lincRNA	0.596272
LNC_000549	XLOC_029915	--	lincRNA	3.84836
LNC_000548	XLOC_029876	--	antisense_lncRNA	2.249624
LNC_001579	XLOC_091379	--	antisense_lncRNA	3.322052
LNC_001578	XLOC_091333	--	lincRNA	3.916492
LNC_001575	XLOC_091146	--	antisense_lncRNA	6.167503
LNC_001574	XLOC_091127	--	antisense_lncRNA	3.848243
LNC_001577	XLOC_091290	--	antisense_lncRNA	5.787316
LNC_001576	XLOC_091179	--	lincRNA	3.718603
LNC_001571	XLOC_090952	--	lincRNA	2.937487
LNC_001570	XLOC_090950	--	lincRNA	4.275837
LNC_001573	XLOC_091078	--	lincRNA	4.336693
LNC_001572	XLOC_090953	--	lincRNA	3.010608
LNC_002233	XLOC_127031	--	lincRNA	3.839657
LNC_002232	XLOC_126722	--	lincRNA	4.720227
LNC_002051	XLOC_114591	--	antisense_lncRNA	4.052017
LNC_000718	XLOC_041605	--	lincRNA	2.867857
LNC_000719	XLOC_041614	--	lincRNA	9.283113
LNC_000716	XLOC_041526	--	antisense_lncRNA	3.107693
LNC_000717	XLOC_041568	--	lincRNA	3.449701
LNC_000714	XLOC_041409	--	lincRNA	3.813754
LNC_000715	XLOC_041427	--	lincRNA	3.317872
LNC_000712	XLOC_041233	--	lincRNA	3.793052
LNC_000713	XLOC_041407	--	lincRNA	6.462292
LNC_000710	XLOC_041166	--	antisense_lncRNA	3.300285
LNC_000711	XLOC_041177	--	lincRNA	4.035377
LNC_002050	XLOC_114561	--	lincRNA	2.834928
LNC_002378	XLOC_138253	--	lincRNA	18.786516
LNC_002379	XLOC_138692	--	lincRNA	4.577497
LNC_002372	XLOC_136806	--	lincRNA	2.582772
LNC_002373	XLOC_137051	--	lincRNA	5.514019
LNC_002370	XLOC_136673	--	lincRNA	2.843482
LNC_002371	XLOC_136792	--	lincRNA	3.343404
LNC_002376	XLOC_137549	--	lincRNA	4.681746
LNC_002377	XLOC_137697	--	lincRNA	3.670981
LNC_002374	XLOC_137114	--	lincRNA	3.04398
LNC_002375	XLOC_137515	--	antisense_lncRNA	4.096744
LNC_000622	XLOC_035770	--	antisense_lncRNA	4.391642
LNC_000623	XLOC_035785	--	lincRNA	1.797032
LNC_000620	XLOC_035720	--	antisense_lncRNA	3.235642
LNC_000621	XLOC_035754	--	lincRNA	5.228517
LNC_000626	XLOC_035955	--	lincRNA	1.559538
LNC_000627	XLOC_035958	--	lincRNA	0.653412
LNC_000624	XLOC_035785	--	antisense_lncRNA	2.052109
LNC_000625	XLOC_035931	--	lincRNA	2.7605
LNC_000628	XLOC_035960	--	lincRNA	3.955576
LNC_000629	XLOC_035981	--	lincRNA	9.574919
LNC_002419	XLOC_140777	--	lincRNA	3.983255
LNC_002418	XLOC_140775	--	antisense_lncRNA	5.080475
LNC_001715	XLOC_098125	--	lincRNA	4.705203
LNC_001714	XLOC_098077	--	antisense_lncRNA	3.255073
LNC_001717	XLOC_098189	--	antisense_lncRNA	2.819427
LNC_001716	XLOC_098177	--	antisense_lncRNA	2.774805
LNC_001711	XLOC_097868	--	antisense_lncRNA	22.517454
LNC_001710	XLOC_097867	--	antisense_lncRNA	5.107774
LNC_001713	XLOC_097982	--	antisense_lncRNA	3.903866
LNC_001712	XLOC_097895	--	lincRNA	4.334324
LNC_001719	XLOC_098228	--	lincRNA	3.460974
LNC_001718	XLOC_098202	--	lincRNA	3.694444
LNC_000536	XLOC_028849	--	antisense_lncRNA	6.20039
LNC_000537	XLOC_028985	--	antisense_lncRNA	4.991217
LNC_000534	XLOC_028312	--	lincRNA	4.462094
LNC_000535	XLOC_028609	--	lincRNA	2.596847
LNC_000532	XLOC_028294	--	lincRNA	2.697135
LNC_000533	XLOC_028298	--	lincRNA	3.260815
LNC_000530	XLOC_028270	--	lincRNA	1.089936
LNC_000531	XLOC_028283	--	antisense_lncRNA	2.714269
LNC_001001	XLOC_059943	--	lincRNA	5.239648
LNC_001000	XLOC_059904	--	lincRNA	4.208138
LNC_001003	XLOC_059961	--	lincRNA	2.43932
LNC_001002	XLOC_059951	--	lincRNA	4.128407
LNC_001005	XLOC_060043	--	lincRNA	1.872069
LNC_001004	XLOC_060016	--	lincRNA	5.139911
LNC_000538	XLOC_028987	--	antisense_lncRNA	5.645718
LNC_000539	XLOC_029053	--	lincRNA	6.310174
LNC_002392	XLOC_139647	--	lincRNA	3.277065
LNC_001144	XLOC_066676	--	lincRNA	4.42808
LNC_001145	XLOC_066721	--	antisense_lncRNA	5.899318
LNC_001146	XLOC_066722	--	lincRNA	5.357094
LNC_001147	XLOC_066790	--	antisense_lncRNA	3.775421
LNC_001140	XLOC_066257	--	lincRNA	5.869053
LNC_001141	XLOC_066304	--	antisense_lncRNA	4.450421
LNC_001142	XLOC_066421	--	antisense_lncRNA	6.879029
LNC_001143	XLOC_066436	--	antisense_lncRNA	3.744524
LNC_000442	XLOC_024505	--	lincRNA	4.981688
LNC_000443	XLOC_024525	--	lincRNA	2.560289
LNC_000440	XLOC_024486	--	lincRNA	3.925476
LNC_000441	XLOC_024496	--	lincRNA	3.637116
LNC_000446	XLOC_024583	--	lincRNA	3.750679
LNC_000447	XLOC_024603	--	antisense_lncRNA	3.064523
LNC_000444	XLOC_024546	--	antisense_lncRNA	5.846381
LNC_000445	XLOC_024549	--	antisense_lncRNA	3.133279
LNC_002239	XLOC_127489	--	lincRNA	7.876397
LNC_000147	XLOC_007733	--	lincRNA	2.897087
LNC_000146	XLOC_007710	--	lincRNA	2.292752
LNC_000145	XLOC_007599	--	lincRNA	6.183712
LNC_000144	XLOC_007546	--	antisense_lncRNA	3.205162
LNC_000143	XLOC_007486	--	antisense_lncRNA	3.149588
LNC_000142	XLOC_007464	--	antisense_lncRNA	5.460635
LNC_000141	XLOC_007436	--	antisense_lncRNA	3.791068
LNC_000140	XLOC_007426	--	lincRNA	5.093359
LNC_000149	XLOC_007775	--	lincRNA	1.500323
LNC_000148	XLOC_007749	--	lincRNA	4.465588
LNC_001618	XLOC_092858	--	lincRNA	2.942716
LNC_001619	XLOC_092883	--	antisense_lncRNA	6.277259
LNC_001926	XLOC_108656	--	lincRNA	4.033068
LNC_001927	XLOC_108663	--	antisense_lncRNA	3.264006
LNC_001924	XLOC_108615	--	lincRNA	3.583698
LNC_001925	XLOC_108617	--	lincRNA	3.423622
LNC_001922	XLOC_108580	--	antisense_lncRNA	4.65029
LNC_001923	XLOC_108595	--	antisense_lncRNA	3.474673
LNC_001920	XLOC_108543	--	lincRNA	6.313639
LNC_001921	XLOC_108559	--	antisense_lncRNA	3.637984
LNC_001928	XLOC_108736	--	lincRNA	4.24614
LNC_001929	XLOC_108737	--	lincRNA	3.616754
LNC_001610	XLOC_092545	--	antisense_lncRNA	4.689748
LNC_000039	XLOC_001432	--	lincRNA	2.31004
LNC_000038	XLOC_001432	--	lincRNA	2.561497
LNC_002397	XLOC_140167	--	lincRNA	2.274756
LNC_001611	XLOC_092547	--	lincRNA	7.08197
LNC_000033	XLOC_001249	--	lincRNA	11.201204
LNC_000032	XLOC_001236	--	lincRNA	3.345491
LNC_000031	XLOC_001216	--	lincRNA	4.357663
LNC_000030	XLOC_001084	--	lincRNA	2.275616
LNC_000037	XLOC_001428	--	lincRNA	5.290519
LNC_000036	XLOC_001306	--	lincRNA	2.216243
LNC_000035	XLOC_001266	--	lincRNA	2.778954
LNC_000034	XLOC_001265	--	lincRNA	1.074377
LNC_001812	XLOC_102203	--	lincRNA	6.632176
LNC_001813	XLOC_102267	--	lincRNA	4.08209
LNC_001810	XLOC_102125	--	lincRNA	4.74465
LNC_001811	XLOC_102145	--	antisense_lncRNA	3.097403
LNC_001816	XLOC_102522	--	antisense_lncRNA	2.688897
LNC_001817	XLOC_102532	--	antisense_lncRNA	3.646088
LNC_001814	XLOC_102298	--	lincRNA	3.753453
LNC_001815	XLOC_102313	--	lincRNA	4.730828
LNC_001818	XLOC_102533	--	antisense_lncRNA	2.572364
LNC_001819	XLOC_102638	--	intronic_lncRNA	4.307766
LNC_002077	XLOC_115990	--	antisense_lncRNA	5.100384
LNC_002076	XLOC_115958	--	lincRNA	2.909756
LNC_002248	XLOC_127950	--	antisense_lncRNA	4.314787
LNC_002249	XLOC_127955	--	lincRNA	5.95787
LNC_002072	XLOC_115878	--	lincRNA	4.857591
LNC_002240	XLOC_127508	--	lincRNA	0.756504
LNC_000855	XLOC_051304	--	antisense_lncRNA	3.432921
LNC_000854	XLOC_051238	--	antisense_lncRNA	5.476857
LNC_000857	XLOC_051434	--	lincRNA	4.413862
LNC_000856	XLOC_051405	--	antisense_lncRNA	5.011375
LNC_000851	XLOC_050850	--	antisense_lncRNA	5.509387
LNC_000850	XLOC_050753	--	lincRNA	3.641912
LNC_000853	XLOC_051083	--	lincRNA	1.982443
LNC_000852	XLOC_051020	--	antisense_lncRNA	2.778952
LNC_000859	XLOC_051649	--	lincRNA	4.401332
LNC_000858	XLOC_051632	--	lincRNA	7.563661
LNC_002389	XLOC_139395	--	lincRNA	4.902478
LNC_002388	XLOC_139360	--	lincRNA	4.219909
LNC_002141	XLOC_120427	--	antisense_lncRNA	3.047838
LNC_002140	XLOC_120317	--	lincRNA	4.353432
LNC_002143	XLOC_120588	--	antisense_lncRNA	5.973162
LNC_002142	XLOC_120578	--	antisense_lncRNA	3.518793
LNC_002145	XLOC_120753	--	antisense_lncRNA	3.301477
LNC_002144	XLOC_120618	--	lincRNA	4.527882
LNC_002147	XLOC_120829	--	lincRNA	2.44045
LNC_002146	XLOC_120793	--	antisense_lncRNA	3.545724
LNC_002149	XLOC_120881	--	lincRNA	4.309546
LNC_002148	XLOC_120841	--	lincRNA	5.427206
LNC_002358	XLOC_135821	--	lincRNA	2.83038
LNC_001540	XLOC_088915	--	lincRNA	4.657027
LNC_001541	XLOC_089102	--	lincRNA	4.293711
LNC_001542	XLOC_089145	--	antisense_lncRNA	3.654732
LNC_001543	XLOC_089194	--	lincRNA	4.449642
LNC_001544	XLOC_089276	--	lincRNA	3.514498
LNC_001545	XLOC_089290	--	lincRNA	3.728859
LNC_001546	XLOC_089321	--	lincRNA	6.660047
LNC_001547	XLOC_089371	--	antisense_lncRNA	4.497019
LNC_001548	XLOC_089392	--	antisense_lncRNA	4.944438
LNC_001549	XLOC_089466	--	lincRNA	4.523546
LNC_002043	XLOC_114395	--	lincRNA	0.630378
LNC_002044	XLOC_114412	--	antisense_lncRNA	9.55488
LNC_000709	XLOC_041165	--	antisense_lncRNA	3.237854
LNC_000708	XLOC_041133	--	antisense_lncRNA	66.307587
LNC_000705	XLOC_041007	--	lincRNA	4.250764
LNC_000704	XLOC_040961	--	lincRNA	2.543463
LNC_000707	XLOC_041075	--	lincRNA	3.023848
LNC_000706	XLOC_041013	--	lincRNA	2.697831
LNC_000701	XLOC_040717	--	lincRNA	3.728597
LNC_000700	XLOC_040477	--	antisense_lncRNA	5.193185
LNC_000703	XLOC_040957	--	lincRNA	4.530039
LNC_000702	XLOC_040780	--	lincRNA	3.213674
LNC_002045	XLOC_114458	--	antisense_lncRNA	4.611499
LNC_001496	XLOC_086007	--	antisense_lncRNA	2.510856
LNC_001497	XLOC_086042	--	antisense_lncRNA	8.463418
LNC_001494	XLOC_085946	--	lincRNA	4.031647
LNC_001495	XLOC_085956	--	lincRNA	0.615799
LNC_001492	XLOC_085883	--	antisense_lncRNA	6.934431
LNC_001493	XLOC_085891	--	antisense_lncRNA	9.426408
LNC_001490	XLOC_085762	--	lincRNA	3.627316
LNC_001491	XLOC_085796	--	lincRNA	5.347933
LNC_002361	XLOC_136145	--	lincRNA	3.611976
LNC_002360	XLOC_136003	--	lincRNA	1.159811
LNC_002363	XLOC_136192	--	antisense_lncRNA	3.881445
LNC_002362	XLOC_136150	--	lincRNA	3.706635
LNC_002365	XLOC_136447	--	lincRNA	6.077381
LNC_002364	XLOC_136404	--	lincRNA	3.989681
LNC_001498	XLOC_086066	--	lincRNA	3.125847
LNC_001499	XLOC_086071	--	lincRNA	5.965523
LNC_001870	XLOC_106180	--	lincRNA	3.627857
LNC_001871	XLOC_106327	--	antisense_lncRNA	3.21246
LNC_002047	XLOC_114467	--	antisense_lncRNA	5.363791
LNC_001872	XLOC_106562	--	lincRNA	0.901936
LNC_000631	XLOC_036179	--	lincRNA	2.944621
LNC_000630	XLOC_036160	--	antisense_lncRNA	2.685994
LNC_000633	XLOC_036916	--	lincRNA	2.92349
LNC_000632	XLOC_036284	--	lincRNA	6.701576
LNC_000635	XLOC_037087	--	lincRNA	4.299289
LNC_000634	XLOC_036931	--	lincRNA	6.313433
LNC_000637	XLOC_037406	--	lincRNA	3.885053
LNC_000636	XLOC_037295	--	lincRNA	3.506728
LNC_000639	XLOC_037425	--	lincRNA	3.26871
LNC_000638	XLOC_037409	--	lincRNA	4.975208
LNC_001722	XLOC_098421	--	antisense_lncRNA	7.033288
LNC_001723	XLOC_098462	--	antisense_lncRNA	4.170739
LNC_001724	XLOC_098582	--	antisense_lncRNA	6.063121
LNC_001725	XLOC_098620	--	lincRNA	4.454008
LNC_001726	XLOC_098646	--	antisense_lncRNA	4.866605
LNC_001727	XLOC_098701	--	antisense_lncRNA	2.084763
LNC_001876	XLOC_106787	--	lincRNA	2.786764
LNC_001877	XLOC_106788	--	lincRNA	7.625057
LNC_001879	XLOC_106810	--	lincRNA	7.005329
LNC_002294	XLOC_131599	--	lincRNA	4.898802
LNC_000525	XLOC_027914	--	antisense_lncRNA	5.448323
LNC_000524	XLOC_027882	--	antisense_lncRNA	5.801569
LNC_000527	XLOC_028003	--	antisense_lncRNA	3.55101
LNC_000526	XLOC_027917	--	antisense_lncRNA	4.257449
LNC_001038	XLOC_061674	--	lincRNA	3.463115
LNC_001039	XLOC_061677	--	lincRNA	3.811992
LNC_000523	XLOC_027826	--	lincRNA	3.353424
LNC_000522	XLOC_027824	--	antisense_lncRNA	3.711418
LNC_001034	XLOC_061561	--	lincRNA	6.911895
LNC_001035	XLOC_061565	--	lincRNA	5.183978
LNC_001036	XLOC_061570	--	antisense_lncRNA	3.397766
LNC_001037	XLOC_061662	--	lincRNA	5.808784
LNC_001030	XLOC_061455	--	antisense_lncRNA	5.245138
LNC_000528	XLOC_028133	--	antisense_lncRNA	3.880166
LNC_001032	XLOC_061461	--	antisense_lncRNA	4.362621
LNC_001033	XLOC_061497	--	intronic_lncRNA	2.644644
LNC_001159	XLOC_067524	--	antisense_lncRNA	3.275069
LNC_001158	XLOC_067520	--	antisense_lncRNA	1.893106
LNC_002280	XLOC_130460	--	lincRNA	50.27137
LNC_001153	XLOC_067283	--	intronic_lncRNA	2.387224
LNC_001152	XLOC_067249	--	antisense_lncRNA	4.565818
LNC_001151	XLOC_067232	--	antisense_lncRNA	4.604912
LNC_001150	XLOC_067054	--	antisense_lncRNA	3.114984
LNC_001157	XLOC_067470	--	lincRNA	2.953163
LNC_001156	XLOC_067415	--	antisense_lncRNA	5.540225
LNC_001155	XLOC_067319	--	antisense_lncRNA	6.930096
LNC_001154	XLOC_067300	--	antisense_lncRNA	3.237802
LNC_000459	XLOC_025005	--	lincRNA	5.96275
LNC_000458	XLOC_024881	--	lincRNA	1.233643
LNC_000451	XLOC_024641	--	antisense_lncRNA	6.352672
LNC_000450	XLOC_024617	--	antisense_lncRNA	6.215666
LNC_000453	XLOC_024678	--	antisense_lncRNA	4.629531
LNC_000452	XLOC_024677	--	antisense_lncRNA	2.800963
LNC_000455	XLOC_024680	--	antisense_lncRNA	2.790565
LNC_000454	XLOC_024679	--	antisense_lncRNA	8.340792
LNC_000457	XLOC_024838	--	antisense_lncRNA	4.171538
LNC_000456	XLOC_024832	--	lincRNA	2.680166
LNC_002446	XLOC_144017	--	antisense_lncRNA	3.687536
LNC_001874	XLOC_106619	--	lincRNA	3.213681
LNC_002292	XLOC_131542	--	lincRNA	429.265656
LNC_001935	XLOC_109058	--	antisense_lncRNA	3.562621
LNC_001934	XLOC_109012	--	antisense_lncRNA	4.352609
LNC_001937	XLOC_109108	--	lincRNA	4.138959
LNC_001936	XLOC_109091	--	antisense_lncRNA	3.917511
LNC_001931	XLOC_108773	--	antisense_lncRNA	4.084428
LNC_001930	XLOC_108765	--	lincRNA	1.223625
LNC_001933	XLOC_108964	--	lincRNA	8.299889
LNC_001932	XLOC_108902	--	antisense_lncRNA	2.932929
LNC_001939	XLOC_109207	--	antisense_lncRNA	4.604918
LNC_001938	XLOC_109162	--	lincRNA	1.762044
LNC_000048	XLOC_001696	--	lincRNA	3.477255
LNC_000049	XLOC_001707	--	lincRNA	2.269463
LNC_000046	XLOC_001694	--	antisense_lncRNA	3.942665
LNC_000047	XLOC_001695	--	antisense_lncRNA	5.836634
LNC_000044	XLOC_001655	--	lincRNA	9.65884
LNC_000045	XLOC_001678	--	antisense_lncRNA	6.365549
LNC_000042	XLOC_001508	--	antisense_lncRNA	5.92438
LNC_000043	XLOC_001514	--	lincRNA	3.345667
LNC_000040	XLOC_001469	--	lincRNA	4.9232
LNC_000041	XLOC_001478	--	antisense_lncRNA	4.223583
LNC_000288	XLOC_016710	--	antisense_lncRNA	5.517176
LNC_000289	XLOC_016756	--	lincRNA	5.442556
LNC_000280	XLOC_016306	--	antisense_lncRNA	5.09498
LNC_000281	XLOC_016353	--	lincRNA	0.735211
LNC_000282	XLOC_016436	--	antisense_lncRNA	3.556451
LNC_000283	XLOC_016496	--	lincRNA	3.073618
LNC_000284	XLOC_016546	--	lincRNA	4.098465
LNC_000285	XLOC_016586	--	antisense_lncRNA	5.128871
LNC_000286	XLOC_016609	--	antisense_lncRNA	3.88105
LNC_000287	XLOC_016610	--	antisense_lncRNA	8.531748
LNC_001801	XLOC_101840	--	lincRNA	8.042452
LNC_001800	XLOC_101819	--	antisense_lncRNA	5.418188
LNC_001803	XLOC_101942	--	lincRNA	2.830166
LNC_001802	XLOC_101919	--	lincRNA	5.187956
LNC_001805	XLOC_101971	--	lincRNA	3.861638
LNC_001804	XLOC_101943	--	lincRNA	4.083344
LNC_001807	XLOC_102077	--	lincRNA	1.37577
LNC_001806	XLOC_101989	--	antisense_lncRNA	6.141361
LNC_001809	XLOC_102108	--	lincRNA	3.487559
LNC_001808	XLOC_102077	--	lincRNA	0.109182
LNC_002137	XLOC_120025	--	lincRNA	3.272177
LNC_001867	XLOC_105732	--	lincRNA	7.501084
LNC_001866	XLOC_105729	--	lincRNA	6.006429
LNC_000198	XLOC_010590	--	lincRNA	4.447802
LNC_000199	XLOC_010696	--	antisense_lncRNA	8.284675
LNC_000194	XLOC_010498	--	antisense_lncRNA	3.513172
LNC_000195	XLOC_010502	--	antisense_lncRNA	3.374015
LNC_000196	XLOC_010534	--	lincRNA	2.616147
LNC_000197	XLOC_010579	--	lincRNA	4.393814
LNC_000190	XLOC_010445	--	lincRNA	3.047137
LNC_000191	XLOC_010465	--	antisense_lncRNA	4.288825
LNC_000192	XLOC_010481	--	antisense_lncRNA	7.064262
LNC_000193	XLOC_010486	--	antisense_lncRNA	5.760991
LNC_002174	XLOC_122874	--	lincRNA	3.518078
LNC_002175	XLOC_122953	--	lincRNA	3.182711
LNC_002176	XLOC_123146	--	antisense_lncRNA	3.43937
LNC_002177	XLOC_123157	--	lincRNA	4.395541
LNC_002170	XLOC_122775	--	lincRNA	3.405632
LNC_002171	XLOC_122819	--	antisense_lncRNA	3.821369
LNC_002172	XLOC_122823	--	lincRNA	2.877993
LNC_002173	XLOC_122845	--	lincRNA	5.628419
LNC_002178	XLOC_123242	--	lincRNA	3.932215
LNC_002179	XLOC_123242	--	lincRNA	2.263272
LNC_000994	XLOC_059344	--	antisense_lncRNA	105.696854
LNC_000995	XLOC_059475	--	lincRNA	2.486706
LNC_000996	XLOC_059509	--	lincRNA	2.562228
LNC_000997	XLOC_059534	--	lincRNA	3.25003
LNC_000990	XLOC_058756	--	antisense_lncRNA	3.079031
LNC_000991	XLOC_058823	--	antisense_lncRNA	4.001299
LNC_000992	XLOC_058962	--	lincRNA	2.914077
LNC_000993	XLOC_059342	--	lincRNA	2.277917
LNC_000998	XLOC_059737	--	antisense_lncRNA	4.339507
LNC_000999	XLOC_059744	--	lincRNA	7.43364
LNC_001557	XLOC_089940	--	lincRNA	0.642182
LNC_001556	XLOC_089919	--	lincRNA	5.178852
LNC_001555	XLOC_089759	--	lincRNA	4.695123
LNC_001554	XLOC_089742	--	lincRNA	4.538286
LNC_001553	XLOC_089672	--	lincRNA	5.128362
LNC_001552	XLOC_089568	--	antisense_lncRNA	3.249759
LNC_001551	XLOC_089535	--	antisense_lncRNA	3.800348
LNC_001550	XLOC_089499	--	antisense_lncRNA	1.486109
LNC_002286	XLOC_131198	--	antisense_lncRNA	184.13208
LNC_002287	XLOC_131239	--	lincRNA	3.274176
LNC_002284	XLOC_131120	--	lincRNA	66.132034
LNC_002285	XLOC_131136	--	lincRNA	3.722884
LNC_002282	XLOC_130705	--	lincRNA	3.254841
LNC_002283	XLOC_131105	--	lincRNA	4.320527
LNC_001559	XLOC_090033	--	lincRNA	2.567002
LNC_001558	XLOC_089998	--	lincRNA	3.941866
LNC_000868	XLOC_052555	--	lincRNA	4.009849
LNC_000869	XLOC_052558	--	lincRNA	3.058529
LNC_000860	XLOC_051650	--	antisense_lncRNA	2.993079
LNC_000861	XLOC_051799	--	lincRNA	3.190824
LNC_000862	XLOC_051823	--	lincRNA	3.359252
LNC_000863	XLOC_051847	--	antisense_lncRNA	2.757284
LNC_000864	XLOC_052315	--	lincRNA	2.010974
LNC_000865	XLOC_052358	--	lincRNA	5.759489
LNC_000866	XLOC_052442	--	antisense_lncRNA	2.560238
LNC_000867	XLOC_052521	--	antisense_lncRNA	2.286797
LNC_000730	XLOC_042393	--	lincRNA	2.318313
LNC_000731	XLOC_042400	--	lincRNA	5.443832
LNC_000732	XLOC_042430	--	antisense_lncRNA	4.543808
LNC_000733	XLOC_042573	--	lincRNA	3.053528
LNC_000734	XLOC_042767	--	lincRNA	2.802068
LNC_000735	XLOC_042815	--	antisense_lncRNA	3.126696
LNC_000736	XLOC_042837	--	lincRNA	2.706157
LNC_000737	XLOC_042857	--	lincRNA	4.298093
LNC_000738	XLOC_043208	--	lincRNA	3.2531
LNC_000739	XLOC_043224	--	lincRNA	4.224359
LNC_001485	XLOC_085658	--	lincRNA	3.29113
LNC_001484	XLOC_085603	--	lincRNA	2.526504
LNC_001487	XLOC_085698	--	antisense_lncRNA	3.146195
LNC_001486	XLOC_085697	--	antisense_lncRNA	3.816646
LNC_001481	XLOC_085422	--	antisense_lncRNA	3.18169
LNC_001480	XLOC_085285	--	lincRNA	4.660357
LNC_001483	XLOC_085545	--	antisense_lncRNA	5.924735
LNC_001482	XLOC_085440	--	antisense_lncRNA	4.474309
LNC_002354	XLOC_135583	--	lincRNA	4.221848
LNC_002355	XLOC_135593	--	lincRNA	4.190775
LNC_002356	XLOC_135717	--	lincRNA	3.088689
LNC_002357	XLOC_135755	--	lincRNA	0.819687
LNC_001489	XLOC_085751	--	antisense_lncRNA	3.768987
LNC_001488	XLOC_085734	--	antisense_lncRNA	4.725996
LNC_002352	XLOC_135570	--	lincRNA	3.478775
LNC_002353	XLOC_135582	--	lincRNA	3.365945
LNC_002078	XLOC_116022	--	lincRNA	3.781155
LNC_000604	XLOC_034168	--	antisense_lncRNA	4.33103
LNC_000605	XLOC_034171	--	antisense_lncRNA	4.974693
LNC_000606	XLOC_034254	--	lincRNA	5.409491
LNC_000607	XLOC_034317	--	lincRNA	4.182593
LNC_000600	XLOC_034009	--	lincRNA	4.871748
LNC_000601	XLOC_034099	--	antisense_lncRNA	4.220199
LNC_000602	XLOC_034101	--	lincRNA	3.600417
LNC_000603	XLOC_034144	--	lincRNA	2.315132
LNC_001737	XLOC_099089	--	lincRNA	5.902495
LNC_001736	XLOC_099079	--	lincRNA	4.242484
LNC_001735	XLOC_099057	--	lincRNA	5.765445
LNC_001734	XLOC_099026	--	lincRNA	3.325116
LNC_000608	XLOC_034320	--	lincRNA	3.011539
LNC_000609	XLOC_034375	--	antisense_lncRNA	4.38626
LNC_001731	XLOC_098737	--	lincRNA	4.043809
LNC_001730	XLOC_098737	--	lincRNA	2.019716
LNC_002289	XLOC_131246	--	lincRNA	55.891171
LNC_000518	XLOC_027679	--	lincRNA	2.429307
LNC_000519	XLOC_027683	--	lincRNA	2.753056
LNC_000510	XLOC_027221	--	antisense_lncRNA	4.889149
LNC_000511	XLOC_027262	--	lincRNA	2.966511
LNC_000512	XLOC_027308	--	lincRNA	5.965091
LNC_000513	XLOC_027325	--	antisense_lncRNA	5.706294
LNC_000514	XLOC_027370	--	lincRNA	2.079638
LNC_000515	XLOC_027455	--	antisense_lncRNA	3.714355
LNC_000516	XLOC_027484	--	lincRNA	4.687102
LNC_000517	XLOC_027666	--	lincRNA	3.336854
LNC_001023	XLOC_060856	--	antisense_lncRNA	6.072228
LNC_001022	XLOC_060799	--	lincRNA	2.038858
LNC_001021	XLOC_060676	--	lincRNA	3.515053
LNC_001020	XLOC_060662	--	antisense_lncRNA	2.08507
LNC_001027	XLOC_061197	--	lincRNA	5.630534
LNC_001026	XLOC_061176	--	antisense_lncRNA	5.248943
LNC_001025	XLOC_061088	--	lincRNA	2.653147
LNC_001024	XLOC_060991	--	lincRNA	3.959576
LNC_001029	XLOC_061417	--	lincRNA	5.312234
LNC_001028	XLOC_061363	--	lincRNA	2.606709
LNC_002074	XLOC_115919	--	lincRNA	3.449912
LNC_002350	XLOC_135551	--	lincRNA	3.270678
LNC_002351	XLOC_135555	--	lincRNA	2.825427
LNC_001128	XLOC_065312	--	antisense_lncRNA	3.566708
LNC_001129	XLOC_065490	--	lincRNA	2.780383
LNC_001126	XLOC_065279	--	lincRNA	7.739784
LNC_001127	XLOC_065301	--	antisense_lncRNA	4.031897
LNC_001124	XLOC_065242	--	antisense_lncRNA	5.930642
LNC_001125	XLOC_065273	--	antisense_lncRNA	3.761434
LNC_001122	XLOC_065214	--	lincRNA	3.673357
LNC_001123	XLOC_065235	--	antisense_lncRNA	5.553792
LNC_001120	XLOC_065054	--	lincRNA	3.966444
LNC_001121	XLOC_065193	--	lincRNA	4.552391
LNC_000468	XLOC_025429	--	lincRNA	2.56915
LNC_000469	XLOC_025466	--	lincRNA	3.325293
LNC_000464	XLOC_025138	--	lincRNA	2.257795
LNC_000465	XLOC_025169	--	lincRNA	1.317237
LNC_000466	XLOC_025182	--	lincRNA	3.91754
LNC_000467	XLOC_025196	--	lincRNA	3.566064
LNC_000460	XLOC_025014	--	lincRNA	2.400548
LNC_000461	XLOC_025019	--	lincRNA	4.591409
LNC_000462	XLOC_025024	--	lincRNA	3.821141
LNC_000463	XLOC_025041	--	antisense_lncRNA	6.395282
LNC_002367	XLOC_136534	--	antisense_lncRNA	5.122835
LNC_002366	XLOC_136513	--	lincRNA	4.777974
LNC_001232	XLOC_073802	--	lincRNA	1.21873
LNC_001233	XLOC_073806	--	lincRNA	3.418772
LNC_001230	XLOC_073768	--	lincRNA	4.178747
LNC_001231	XLOC_073792	--	lincRNA	3.463374
LNC_001236	XLOC_073936	--	antisense_lncRNA	3.595471
LNC_001237	XLOC_074084	--	lincRNA	6.225085
LNC_001234	XLOC_073880	--	lincRNA	3.839033
LNC_001235	XLOC_073915	--	lincRNA	36.926479
LNC_001238	XLOC_074139	--	lincRNA	3.551446
LNC_001239	XLOC_074176	--	lincRNA	2.515248
LNC_000059	XLOC_002389	--	antisense_lncRNA	2.643519
LNC_000058	XLOC_002251	--	lincRNA	4.581741
LNC_000055	XLOC_002030	--	antisense_lncRNA	5.492055
LNC_000054	XLOC_002018	--	lincRNA	4.702226
LNC_000057	XLOC_002226	--	lincRNA	5.093218
LNC_000056	XLOC_002203	--	lincRNA	2.87444
LNC_000051	XLOC_001768	--	lincRNA	2.918957
LNC_000050	XLOC_001760	--	antisense_lncRNA	2.504206
LNC_000053	XLOC_001784	--	lincRNA	8.328716
LNC_000052	XLOC_001775	--	antisense_lncRNA	5.14046
LNC_000299	XLOC_017071	--	lincRNA	1.797067
LNC_000298	XLOC_017033	--	lincRNA	9.648743
LNC_000297	XLOC_017005	--	antisense_lncRNA	5.032477
LNC_000296	XLOC_016979	--	lincRNA	2.973946
LNC_000295	XLOC_016971	--	antisense_lncRNA	7.326613
LNC_000294	XLOC_016970	--	lincRNA	3.07643
LNC_000293	XLOC_016964	--	lincRNA	3.243537
LNC_000292	XLOC_016858	--	lincRNA	3.31949
LNC_000291	XLOC_016854	--	antisense_lncRNA	2.72986
LNC_000290	XLOC_016775	--	antisense_lncRNA	6.920903
LNC_001834	XLOC_103501	--	lincRNA	3.448078
LNC_001835	XLOC_103536	--	lincRNA	3.933712
LNC_001836	XLOC_103544	--	antisense_lncRNA	2.368494
LNC_001837	XLOC_103659	--	lincRNA	4.575992
LNC_001830	XLOC_103273	--	lincRNA	1.727896
LNC_001831	XLOC_103377	--	antisense_lncRNA	5.035514
LNC_001832	XLOC_103411	--	lincRNA	1.590632
LNC_001833	XLOC_103481	--	lincRNA	3.326586
LNC_001838	XLOC_103735	--	lincRNA	4.039235
LNC_001839	XLOC_103792	--	lincRNA	2.759737
LNC_001216	XLOC_072547	--	lincRNA	2.094155
LNC_001217	XLOC_072794	--	lincRNA	13.372476
LNC_000183	XLOC_009864	--	lincRNA	6.031921
LNC_000182	XLOC_009773	--	lincRNA	3.580347
LNC_000181	XLOC_009772	--	lincRNA	3.639794
LNC_000180	XLOC_009657	--	lincRNA	7.936548
LNC_000187	XLOC_010275	--	lincRNA	10.348122
LNC_000186	XLOC_010257	--	antisense_lncRNA	2.589744
LNC_000185	XLOC_010128	--	lincRNA	3.588888
LNC_000184	XLOC_009996	--	lincRNA	3.042361
LNC_001900	XLOC_107678	--	lincRNA	3.993794
LNC_001901	XLOC_107692	--	lincRNA	1.168178
LNC_000189	XLOC_010439	--	antisense_lncRNA	4.524305
LNC_000188	XLOC_010430	--	lincRNA	4.554812
LNC_001904	XLOC_107907	--	lincRNA	5.402699
LNC_001905	XLOC_107911	--	lincRNA	2.662687
LNC_001906	XLOC_107935	--	lincRNA	6.157202
LNC_001907	XLOC_108013	--	antisense_lncRNA	4.118632
LNC_002390	XLOC_139514	--	lincRNA	3.727965
LNC_002169	XLOC_122691	--	lincRNA	3.139441
LNC_002168	XLOC_122607	--	lincRNA	5.512304
LNC_001739	XLOC_099126	--	antisense_lncRNA	4.476367
LNC_002391	XLOC_139550	--	lincRNA	3.080428
LNC_002163	XLOC_122230	--	antisense_lncRNA	2.112399
LNC_001218	XLOC_072886	--	lincRNA	6.636745
LNC_002161	XLOC_121974	--	antisense_lncRNA	4.346015
LNC_001738	XLOC_099090	--	lincRNA	14.355304
LNC_002167	XLOC_122567	--	lincRNA	3.51995
LNC_002166	XLOC_122463	--	antisense_lncRNA	3.414974
LNC_002165	XLOC_122418	--	antisense_lncRNA	3.813724
LNC_001219	XLOC_072994	--	lincRNA	4.098927
LNC_002393	XLOC_139786	--	lincRNA	4.1193
LNC_002394	XLOC_139798	--	antisense_lncRNA	3.429333
LNC_002241	XLOC_127509	--	lincRNA	4.341272
LNC_002395	XLOC_139876	--	lincRNA	2.989474
LNC_000989	XLOC_058635	--	lincRNA	0.012679
LNC_000988	XLOC_058635	--	lincRNA	5.997192
LNC_002396	XLOC_140008	--	lincRNA	3.904217
LNC_000983	XLOC_058169	--	antisense_lncRNA	3.254678
LNC_000982	XLOC_058150	--	antisense_lncRNA	4.73809
LNC_000981	XLOC_058137	--	lincRNA	3.60538
LNC_000980	XLOC_058052	--	lincRNA	3.356608
LNC_000987	XLOC_058591	--	antisense_lncRNA	3.41776
LNC_000986	XLOC_058267	--	lincRNA	1.922831
LNC_000985	XLOC_058248	--	lincRNA	3.225545
LNC_000984	XLOC_058170	--	antisense_lncRNA	7.058585
LNC_002013	XLOC_112707	--	antisense_lncRNA	3.522032
LNC_002012	XLOC_112656	--	lincRNA	3.131456
LNC_002011	XLOC_112628	--	antisense_lncRNA	3.204786
LNC_002010	XLOC_112601	--	antisense_lncRNA	3.243431
LNC_002299	XLOC_132097	--	lincRNA	8.217799
LNC_002298	XLOC_131927	--	lincRNA	3.692668
LNC_002295	XLOC_131605	--	lincRNA	3.240597
LNC_002017	XLOC_113030	--	lincRNA	3.790994
LNC_002297	XLOC_131737	--	lincRNA	8.553164
LNC_002296	XLOC_131683	--	antisense_lncRNA	2.477459
LNC_002291	XLOC_131368	--	antisense_lncRNA	6.860254
LNC_002290	XLOC_131248	--	lincRNA	72.024101
LNC_002293	XLOC_131579	--	lincRNA	5.805919
LNC_002016	XLOC_112974	--	lincRNA	44.081432
LNC_002015	XLOC_112947	--	lincRNA	3.299192
LNC_001873	XLOC_106562	--	lincRNA	0.846097
LNC_002014	XLOC_112755	--	antisense_lncRNA	4.225347
LNC_002151	XLOC_121089	--	lincRNA	2.220793
LNC_000879	XLOC_052956	--	antisense_lncRNA	4.328308
LNC_000878	XLOC_052922	--	lincRNA	4.753064
LNC_000877	XLOC_052912	--	lincRNA	2.68435
LNC_000876	XLOC_052876	--	lincRNA	7.881848
LNC_000875	XLOC_052864	--	lincRNA	5.449889
LNC_000874	XLOC_052821	--	lincRNA	2.522982
LNC_000873	XLOC_052790	--	lincRNA	0.928585
LNC_000872	XLOC_052780	--	lincRNA	5.278954
LNC_000871	XLOC_052603	--	lincRNA	1.029229
LNC_000870	XLOC_052565	--	lincRNA	2.732686
LNC_000727	XLOC_042208	--	lincRNA	3.35905
LNC_000726	XLOC_042171	--	lincRNA	2.799901
LNC_000725	XLOC_042078	--	lincRNA	2.623127
LNC_000724	XLOC_042046	--	lincRNA	5.515625
LNC_000723	XLOC_042001	--	lincRNA	3.304173
LNC_000722	XLOC_041827	--	antisense_lncRNA	4.106267
LNC_000721	XLOC_041821	--	antisense_lncRNA	5.711541
LNC_000720	XLOC_041614	--	lincRNA	6.977845
LNC_000729	XLOC_042291	--	antisense_lncRNA	4.92069
LNC_000728	XLOC_042225	--	lincRNA	3.086951
LNC_001875	XLOC_106747	--	lincRNA	5.637896
LNC_002343	XLOC_135167	--	lincRNA	2.314671
LNC_002342	XLOC_135042	--	antisense_lncRNA	2.655667
LNC_002341	XLOC_134873	--	lincRNA	4.628909
LNC_002340	XLOC_134690	--	lincRNA	208.98288
LNC_002347	XLOC_135325	--	lincRNA	3.638735
LNC_002346	XLOC_135277	--	antisense_lncRNA	4.84614
LNC_002345	XLOC_135270	--	antisense_lncRNA	146888.5
LNC_002344	XLOC_135255	--	lincRNA	2.439185
LNC_002349	XLOC_135459	--	lincRNA	11.48936
LNC_002348	XLOC_135366	--	lincRNA	2.368409
LNC_000619	XLOC_035663	--	antisense_lncRNA	4.593041
LNC_000618	XLOC_035626	--	lincRNA	1.001698
LNC_000613	XLOC_034971	--	antisense_lncRNA	3.123743
LNC_000612	XLOC_034435	--	lincRNA	3.605691
LNC_000611	XLOC_034435	--	lincRNA	3.377773
LNC_000610	XLOC_034393	--	antisense_lncRNA	4.302366
LNC_000617	XLOC_035305	--	antisense_lncRNA	2.93934
LNC_000616	XLOC_035225	--	lincRNA	7.139868
LNC_000615	XLOC_035093	--	lincRNA	7.018806
LNC_000614	XLOC_034972	--	lincRNA	4.567413
LNC_001588	XLOC_091671	--	lincRNA	20.861179
LNC_001589	XLOC_091672	--	lincRNA	42.126026
LNC_001584	XLOC_091452	--	lincRNA	3.364139
LNC_001585	XLOC_091541	--	lincRNA	8.221102
LNC_001586	XLOC_091554	--	lincRNA	2.869793
LNC_001587	XLOC_091617	--	antisense_lncRNA	9.521471
LNC_001580	XLOC_091388	--	lincRNA	3.198978
LNC_001581	XLOC_091404	--	lincRNA	3.488361
LNC_001582	XLOC_091405	--	lincRNA	2.459724
LNC_001583	XLOC_091418	--	lincRNA	4.166917
LNC_002414	XLOC_140650	--	lincRNA	3.867472
LNC_000509	XLOC_027174	--	lincRNA	6.372177
LNC_000508	XLOC_027132	--	lincRNA	2.408032
LNC_000507	XLOC_027118	--	antisense_lncRNA	4.619866
LNC_000506	XLOC_027113	--	antisense_lncRNA	2.777685
LNC_000505	XLOC_027112	--	antisense_lncRNA	3.804873
LNC_000504	XLOC_027069	--	lincRNA	41.852787
LNC_000503	XLOC_027036	--	antisense_lncRNA	1.731112
LNC_000502	XLOC_026998	--	antisense_lncRNA	2.617465
LNC_000501	XLOC_026949	--	lincRNA	3.84692
LNC_000500	XLOC_026906	--	lincRNA	3.564134
LNC_001056	XLOC_062464	--	lincRNA	3.801319
LNC_001057	XLOC_062486	--	lincRNA	4.102758
LNC_001054	XLOC_062298	--	lincRNA	4.088089
LNC_001055	XLOC_062462	--	lincRNA	5.467402
LNC_001052	XLOC_062281	--	antisense_lncRNA	3.642605
LNC_001053	XLOC_062294	--	lincRNA	9.98786
LNC_001050	XLOC_061962	--	lincRNA	6.36709
LNC_001051	XLOC_062280	--	lincRNA	1.735761
LNC_001058	XLOC_062557	--	lincRNA	4.026509
LNC_001059	XLOC_062575	--	lincRNA	3.125563
LNC_001139	XLOC_065804	--	lincRNA	4.17758
LNC_001138	XLOC_065773	--	lincRNA	3.130735
LNC_001135	XLOC_065698	--	antisense_lncRNA	4.523174
LNC_001134	XLOC_065697	--	antisense_lncRNA	7.265118
LNC_001137	XLOC_065741	--	antisense_lncRNA	3.942023
LNC_001136	XLOC_065734	--	lincRNA	4.363816
LNC_001131	XLOC_065536	--	lincRNA	3.519163
LNC_001130	XLOC_065518	--	lincRNA	4.121235
LNC_001133	XLOC_065682	--	lincRNA	3.174723
LNC_001132	XLOC_065633	--	antisense_lncRNA	2.291032
LNC_000473	XLOC_025669	--	lincRNA	2.304779
LNC_000472	XLOC_025559	--	antisense_lncRNA	2.40438
LNC_000471	XLOC_025534	--	antisense_lncRNA	4.727106
LNC_000470	XLOC_025477	--	antisense_lncRNA	5.301961
LNC_000477	XLOC_025817	--	antisense_lncRNA	5.754023
LNC_000476	XLOC_025814	--	antisense_lncRNA	7.103142
LNC_000475	XLOC_025808	--	antisense_lncRNA	3.922636
LNC_000474	XLOC_025710	--	lincRNA	4.647798
LNC_000479	XLOC_025839	--	lincRNA	2.929042
LNC_000478	XLOC_025828	--	lincRNA	4.66733
LNC_001856	XLOC_105393	--	intronic_lncRNA	2.726683
LNC_001857	XLOC_105428	--	lincRNA	4.655138
LNC_001788	XLOC_101377	--	antisense_lncRNA	2.966188
LNC_001789	XLOC_101423	--	antisense_lncRNA	3.458532
LNC_001221	XLOC_073193	--	lincRNA	2.805901
LNC_001220	XLOC_073069	--	antisense_lncRNA	1.957538
LNC_001223	XLOC_073259	--	lincRNA	3.274248
LNC_001222	XLOC_073225	--	antisense_lncRNA	14.615004
LNC_001225	XLOC_073450	--	lincRNA	4.2363
LNC_001224	XLOC_073419	--	lincRNA	3.903806
LNC_001227	XLOC_073563	--	lincRNA	2.511971
LNC_001226	XLOC_073542	--	lincRNA	3.137391
LNC_001229	XLOC_073762	--	antisense_lncRNA	3.307068
LNC_001228	XLOC_073690	--	antisense_lncRNA	3.379617
LNC_002444	XLOC_144003	--	lincRNA	3.875366
LNC_002445	XLOC_144014	--	lincRNA	3.842887
LNC_001748	XLOC_099446	--	antisense_lncRNA	7.024284
LNC_000060	XLOC_002394	--	lincRNA	3.028386
LNC_000061	XLOC_002420	--	antisense_lncRNA	3.584064
LNC_000062	XLOC_002609	--	lincRNA	5.829455
LNC_000063	XLOC_002639	--	lincRNA	5.900022
LNC_000064	XLOC_002700	--	antisense_lncRNA	4.672411
LNC_000065	XLOC_002713	--	lincRNA	4.657166
LNC_000066	XLOC_002738	--	antisense_lncRNA	2.419997
LNC_000067	XLOC_002766	--	lincRNA	4.689548
LNC_000068	XLOC_002768	--	antisense_lncRNA	38.080261
LNC_000069	XLOC_002839	--	lincRNA	4.382194
LNC_002441	XLOC_143726	--	lincRNA	3.566583
LNC_000262	XLOC_015786	--	lincRNA	7.295278
LNC_000263	XLOC_015792	--	antisense_lncRNA	4.227623
LNC_000260	XLOC_015784	--	lincRNA	3.946214
LNC_000261	XLOC_015785	--	lincRNA	44.489014
LNC_000266	XLOC_015846	--	antisense_lncRNA	4.630069
LNC_000267	XLOC_015923	--	lincRNA	4.626514
LNC_000264	XLOC_015810	--	lincRNA	5.328031
LNC_000265	XLOC_015816	--	lincRNA	4.206939
LNC_001823	XLOC_102930	--	lincRNA	3.789906
LNC_001822	XLOC_102888	--	antisense_lncRNA	3.788648
LNC_000268	XLOC_015968	--	lincRNA	4.620503
LNC_000269	XLOC_016068	--	lincRNA	3.201024
LNC_001827	XLOC_103245	--	lincRNA	3.501206
LNC_001826	XLOC_103117	--	lincRNA	4.177555
LNC_001825	XLOC_103087	--	lincRNA	3.733198
LNC_001824	XLOC_103033	--	lincRNA	2.332654
LNC_001740	XLOC_099153	--	lincRNA	3.547442
LNC_001741	XLOC_099261	--	lincRNA	4.792959
LNC_002065	XLOC_115623	--	antisense_lncRNA	9.358266
LNC_002309	XLOC_132579	--	lincRNA	21.108051
LNC_002448	XLOC_144072	--	antisense_lncRNA	3.244268
LNC_001749	XLOC_099466	--	lincRNA	2.753943
LNC_002449	XLOC_144319	--	lincRNA	9.730776
LNC_001667	XLOC_095754	--	antisense_lncRNA	4.803741
LNC_002303	XLOC_132309	--	lincRNA	3.175768
LNC_002302	XLOC_132299	--	lincRNA	3.679949
LNC_001919	XLOC_108505	--	lincRNA	8.038211
LNC_001918	XLOC_108478	--	lincRNA	3.76379
LNC_001917	XLOC_108292	--	lincRNA	4.382929
LNC_001916	XLOC_108272	--	lincRNA	2.017385
LNC_001915	XLOC_108226	--	lincRNA	3.011167
LNC_001914	XLOC_108147	--	lincRNA	0.597732
LNC_001913	XLOC_108076	--	lincRNA	2.691469
LNC_001912	XLOC_108070	--	lincRNA	2.167442
LNC_001911	XLOC_108055	--	lincRNA	3.19502
LNC_001910	XLOC_108049	--	lincRNA	0
LNC_002118	XLOC_118556	--	lincRNA	6.41149
LNC_002119	XLOC_118576	--	antisense_lncRNA	4.761024
LNC_002116	XLOC_118374	--	lincRNA	4.565257
LNC_002117	XLOC_118540	--	antisense_lncRNA	6.708069
LNC_002114	XLOC_118213	--	lincRNA	1.857908
LNC_002115	XLOC_118214	--	lincRNA	3.601659
LNC_002112	XLOC_118091	--	lincRNA	7.135538
LNC_002113	XLOC_118200	--	antisense_lncRNA	5.606613
LNC_002110	XLOC_117984	--	lincRNA	2.893793
LNC_002111	XLOC_118047	--	antisense_lncRNA	3.498274
LNC_000088	XLOC_003759	--	antisense_lncRNA	4.6373
LNC_000089	XLOC_003782	--	lincRNA	3.922132
LNC_000082	XLOC_003374	--	antisense_lncRNA	4.482415
LNC_000083	XLOC_003534	--	antisense_lncRNA	3.942758
LNC_000080	XLOC_003366	--	antisense_lncRNA	3.105159
LNC_000081	XLOC_003367	--	antisense_lncRNA	8.006646
LNC_000086	XLOC_003717	--	antisense_lncRNA	4.937146
LNC_000087	XLOC_003748	--	lincRNA	1.267261
LNC_000084	XLOC_003664	--	antisense_lncRNA	2.982
LNC_000085	XLOC_003716	--	antisense_lncRNA	3.221418
LNC_002022	XLOC_113124	--	antisense_lncRNA	2.451871
LNC_002023	XLOC_113163	--	antisense_lncRNA	4.735065
LNC_002020	XLOC_113051	--	lincRNA	4.458867
LNC_002021	XLOC_113080	--	lincRNA	3.551529
LNC_002026	XLOC_113316	--	antisense_lncRNA	5.024736
LNC_002027	XLOC_113403	--	lincRNA	3.454038
LNC_002024	XLOC_113274	--	antisense_lncRNA	7.136689
LNC_002025	XLOC_113279	--	lincRNA	5.478518
LNC_002028	XLOC_113543	--	lincRNA	4.806557
LNC_002029	XLOC_113577	--	lincRNA	5.06445
LNC_000882	XLOC_053036	--	lincRNA	2.301761
LNC_000883	XLOC_053061	--	lincRNA	2.977545
LNC_000880	XLOC_052993	--	lincRNA	2.213654
LNC_000881	XLOC_052993	--	lincRNA	19.150574
LNC_000886	XLOC_053225	--	lincRNA	3.59463
LNC_000887	XLOC_053234	--	antisense_lncRNA	3.609272
LNC_000884	XLOC_053121	--	lincRNA	3.595837
LNC_000885	XLOC_053202	--	lincRNA	8.212643
LNC_000888	XLOC_053511	--	lincRNA	3.122583
LNC_000889	XLOC_053514	--	antisense_lncRNA	2.442507
LNC_002336	XLOC_134636	--	lincRNA	3.924172
LNC_002337	XLOC_134645	--	lincRNA	30.494909
LNC_002334	XLOC_134476	--	lincRNA	5.243899
LNC_002335	XLOC_134494	--	antisense_lncRNA	6.014544
LNC_002332	XLOC_134377	--	lincRNA	12.660445
LNC_002333	XLOC_134426	--	lincRNA	563.310547
LNC_002330	XLOC_134067	--	lincRNA	4.702415
LNC_002331	XLOC_134320	--	lincRNA	18.490654
LNC_002338	XLOC_134649	--	lincRNA	3.851657
LNC_002339	XLOC_134653	--	lincRNA	39.607433
LNC_000668	XLOC_038815	--	lincRNA	2.8044
LNC_000669	XLOC_038822	--	lincRNA	3.852597
LNC_000666	XLOC_038766	--	antisense_lncRNA	2.987482
LNC_000667	XLOC_038778	--	lincRNA	1.119912
LNC_000664	XLOC_038730	--	lincRNA	7.128045
LNC_000665	XLOC_038756	--	lincRNA	6.167918
LNC_000662	XLOC_038698	--	antisense_lncRNA	6.223248
LNC_000663	XLOC_038727	--	antisense_lncRNA	5.095718
LNC_000660	XLOC_038471	--	lincRNA	8.059835
LNC_000661	XLOC_038498	--	lincRNA	8.542753
LNC_002053	XLOC_114674	--	antisense_lncRNA	2.397181
LNC_001593	XLOC_091774	--	lincRNA	4.780626
LNC_001592	XLOC_091764	--	antisense_lncRNA	3.685633
LNC_001591	XLOC_091758	--	lincRNA	3.254775
LNC_001590	XLOC_091675	--	lincRNA	138.068146
LNC_001597	XLOC_092154	--	antisense_lncRNA	7.777961
LNC_001596	XLOC_092096	--	lincRNA	2.334285
LNC_001595	XLOC_091935	--	antisense_lncRNA	4.073754
LNC_001594	XLOC_091789	--	lincRNA	1.133431
LNC_002242	XLOC_127539	--	antisense_lncRNA	2.588971
LNC_002243	XLOC_127620	--	lincRNA	4.801717
LNC_001599	XLOC_092156	--	antisense_lncRNA	5.141813
LNC_001598	XLOC_092155	--	antisense_lncRNA	4.842456
LNC_002246	XLOC_127802	--	lincRNA	3.65231
LNC_002247	XLOC_127840	--	lincRNA	3.710763
LNC_002244	XLOC_127621	--	lincRNA	2.908989
LNC_002245	XLOC_127679	--	lincRNA	2.569915
LNC_001783	XLOC_101168	--	antisense_lncRNA	4.275905
LNC_002160	XLOC_121955	--	antisense_lncRNA	4.383882
LNC_001780	XLOC_100669	--	lincRNA	6.720964
LNC_001781	XLOC_101090	--	lincRNA	2.836247
LNC_001045	XLOC_061846	--	lincRNA	3.485118
LNC_001044	XLOC_061767	--	lincRNA	5.054908
LNC_001047	XLOC_061861	--	antisense_lncRNA	2.101131
LNC_001046	XLOC_061849	--	lincRNA	3.887989
LNC_001041	XLOC_061693	--	lincRNA	4.682185
LNC_001040	XLOC_061684	--	lincRNA	5.88716
LNC_001043	XLOC_061741	--	lincRNA	2.152044
LNC_001042	XLOC_061708	--	antisense_lncRNA	2.080996
LNC_001049	XLOC_061922	--	lincRNA	5.56683
LNC_001048	XLOC_061863	--	antisense_lncRNA	4.549062
LNC_001100	XLOC_064024	--	antisense_lncRNA	3.114345
LNC_001101	XLOC_064039	--	antisense_lncRNA	3.804852
LNC_001102	XLOC_064043	--	antisense_lncRNA	4.858784
LNC_001103	XLOC_064091	--	lincRNA	2.58754
LNC_001104	XLOC_064243	--	antisense_lncRNA	4.06237
LNC_001105	XLOC_064253	--	lincRNA	6.036597
LNC_001106	XLOC_064264	--	lincRNA	3.420391
LNC_001107	XLOC_064286	--	lincRNA	6.31123
LNC_001108	XLOC_064290	--	lincRNA	0.880653
LNC_001109	XLOC_064380	--	antisense_lncRNA	2.401866
LNC_000406	XLOC_023338	--	lincRNA	8.655832
LNC_000407	XLOC_023348	--	lincRNA	4.817542
LNC_000404	XLOC_023297	--	lincRNA	3.384362
LNC_000405	XLOC_023297	--	lincRNA	0.821542
LNC_000402	XLOC_023258	--	antisense_lncRNA	2.701325
LNC_000403	XLOC_023293	--	lincRNA	4.1726
LNC_000400	XLOC_023130	--	lincRNA	1.83655
LNC_000401	XLOC_023165	--	lincRNA	0.52721
LNC_000408	XLOC_023359	--	lincRNA	5.898197
LNC_000409	XLOC_023359	--	lincRNA	1.435114
LNC_001402	XLOC_081628	--	antisense_lncRNA	4.791392
LNC_002276	XLOC_130373	--	lincRNA	60.796982
LNC_001214	XLOC_072435	--	antisense_lncRNA	5.20629
LNC_001215	XLOC_072524	--	antisense_lncRNA	3.963924
LNC_000318	XLOC_018124	--	lincRNA	2.650195
LNC_000319	XLOC_018130	--	antisense_lncRNA	3.133083
LNC_001210	XLOC_072246	--	lincRNA	4.139103
LNC_001211	XLOC_072268	--	antisense_lncRNA	2.838704
LNC_001212	XLOC_072283	--	antisense_lncRNA	4.546856
LNC_001213	XLOC_072294	--	lincRNA	3.694091
LNC_000312	XLOC_017775	--	antisense_lncRNA	3.154786
LNC_000313	XLOC_017855	--	lincRNA	1.184909
LNC_000310	XLOC_017754	--	lincRNA	3.048661
LNC_000311	XLOC_017765	--	lincRNA	4.231111
LNC_000316	XLOC_018006	--	lincRNA	3.323586
LNC_000317	XLOC_018046	--	lincRNA	3.655646
LNC_000314	XLOC_017873	--	lincRNA	3.714745
LNC_000315	XLOC_017956	--	lincRNA	5.71835
LNC_002278	XLOC_130455	--	lincRNA	0.002914
LNC_000077	XLOC_003318	--	lincRNA	4.320648
LNC_000076	XLOC_003245	--	lincRNA	5.491374
LNC_000075	XLOC_003193	--	lincRNA	4.113853
LNC_000074	XLOC_003152	--	lincRNA	2.426935
LNC_000073	XLOC_003110	--	antisense_lncRNA	4.222817
LNC_000072	XLOC_003084	--	antisense_lncRNA	3.410234
LNC_000071	XLOC_003042	--	antisense_lncRNA	4.475345
LNC_000070	XLOC_002905	--	lincRNA	10.023992
LNC_000079	XLOC_003345	--	antisense_lncRNA	4.653036
LNC_000078	XLOC_003330	--	lincRNA	5.978478
LNC_000271	XLOC_016081	--	lincRNA	2.700217
LNC_000270	XLOC_016080	--	lincRNA	3.237111
LNC_000273	XLOC_016106	--	lincRNA	3.716501
LNC_000272	XLOC_016096	--	lincRNA	3.907588
LNC_000275	XLOC_016152	--	lincRNA	6.052993
LNC_000274	XLOC_016139	--	lincRNA	2.786524
LNC_000277	XLOC_016198	--	lincRNA	2.478715
LNC_000276	XLOC_016166	--	lincRNA	5.681204
LNC_000279	XLOC_016257	--	lincRNA	3.224737
LNC_000278	XLOC_016223	--	lincRNA	5.754834
LNC_001854	XLOC_105205	--	antisense_lncRNA	2.553058
LNC_001855	XLOC_105274	--	antisense_lncRNA	2.328227
LNC_001852	XLOC_105120	--	lincRNA	3.238276
LNC_001853	XLOC_105189	--	lincRNA	3.921983
LNC_001850	XLOC_105060	--	antisense_lncRNA	3.729575
LNC_001851	XLOC_105110	--	antisense_lncRNA	3.601074
LNC_001339	XLOC_077817	--	lincRNA	1.132305
LNC_001338	XLOC_077810	--	lincRNA	2.795528
LNC_002109	XLOC_117897	--	lincRNA	3.104117
LNC_002108	XLOC_117892	--	lincRNA	5.500295
LNC_002105	XLOC_117748	--	lincRNA	2.875498
LNC_002104	XLOC_117594	--	antisense_lncRNA	6.065103
LNC_002107	XLOC_117867	--	antisense_lncRNA	4.671498
LNC_002106	XLOC_117861	--	lincRNA	3.637757
LNC_002101	XLOC_117581	--	intronic_lncRNA	2.147909
LNC_002100	XLOC_117512	--	lincRNA	5.34702
LNC_002103	XLOC_117584	--	antisense_lncRNA	2.434957
LNC_002102	XLOC_117583	--	lincRNA	3.177804
LNC_001333	XLOC_077454	--	lincRNA	4.010782
LNC_001332	XLOC_077359	--	lincRNA	3.40297
LNC_000099	XLOC_004345	--	antisense_lncRNA	2.563604
LNC_000098	XLOC_004315	--	lincRNA	3.344429
LNC_000091	XLOC_003846	--	lincRNA	2.332535
LNC_000090	XLOC_003810	--	antisense_lncRNA	4.957872
LNC_000093	XLOC_003959	--	lincRNA	3.426737
LNC_000092	XLOC_003947	--	antisense_lncRNA	2.693146
LNC_000095	XLOC_004097	--	lincRNA	5.024362
LNC_000094	XLOC_004064	--	lincRNA	5.891697
LNC_000097	XLOC_004263	--	lincRNA	7.39796
LNC_000096	XLOC_004241	--	antisense_lncRNA	3.259094
LNC_002031	XLOC_113615	--	lincRNA	5.227291
LNC_002030	XLOC_113584	--	lincRNA	2.583376
LNC_002033	XLOC_113932	--	lincRNA	6.669117
LNC_002032	XLOC_113866	--	lincRNA	3.633976
LNC_002035	XLOC_114041	--	lincRNA	3.217811
LNC_002034	XLOC_113992	--	antisense_lncRNA	4.171904
LNC_002037	XLOC_114221	--	lincRNA	0.601861
LNC_002036	XLOC_114080	--	antisense_lncRNA	3.747478
LNC_002039	XLOC_114268	--	lincRNA	3.565814
LNC_002038	XLOC_114259	--	lincRNA	0.63419
LNC_002417	XLOC_140692	--	antisense_lncRNA	4.218562
LNC_002416	XLOC_140686	--	lincRNA	4.188777
LNC_002415	XLOC_140654	--	lincRNA	4.07033
LNC_000891	XLOC_053533	--	antisense_lncRNA	5.824241
LNC_000890	XLOC_053531	--	antisense_lncRNA	4.533146
LNC_000893	XLOC_053608	--	antisense_lncRNA	3.802465
LNC_000892	XLOC_053599	--	lincRNA	2.037367
LNC_000895	XLOC_053667	--	lincRNA	5.312092
LNC_000894	XLOC_053636	--	lincRNA	5.865496
LNC_000897	XLOC_053764	--	lincRNA	2.503397
LNC_000896	XLOC_053701	--	lincRNA	6.431981
LNC_000899	XLOC_053778	--	lincRNA	4.337075
LNC_000898	XLOC_053774	--	antisense_lncRNA	3.46342
LNC_002412	XLOC_140616	--	lincRNA	5.670582
LNC_001690	XLOC_096824	--	antisense_lncRNA	2.882583
LNC_001691	XLOC_096844	--	lincRNA	5.514151
LNC_001692	XLOC_096857	--	lincRNA	8.655272
LNC_001693	XLOC_096922	--	lincRNA	3.142499
LNC_001694	XLOC_096966	--	lincRNA	2.926349
LNC_001695	XLOC_097003	--	lincRNA	2.366618
LNC_001696	XLOC_097171	--	lincRNA	2.447487
LNC_001697	XLOC_097195	--	antisense_lncRNA	2.687388
LNC_001698	XLOC_097266	--	lincRNA	2.604376
LNC_001699	XLOC_097362	--	lincRNA	4.803565
LNC_002410	XLOC_140550	--	lincRNA	3.781004
LNC_001452	XLOC_084183	--	lincRNA	5.52021
LNC_001453	XLOC_084193	--	lincRNA	5.819168
LNC_001450	XLOC_084079	--	lincRNA	5.143411
LNC_001451	XLOC_084154	--	antisense_lncRNA	7.371361
LNC_001456	XLOC_084222	--	antisense_lncRNA	6.239982
LNC_001457	XLOC_084236	--	lincRNA	3.461799
LNC_001454	XLOC_084194	--	antisense_lncRNA	4.68314
LNC_001455	XLOC_084218	--	lincRNA	4.474671
LNC_001423	XLOC_082763	--	lincRNA	2.42941
LNC_001458	XLOC_084249	--	antisense_lncRNA	4.735465
LNC_001459	XLOC_084254	--	lincRNA	3.953413
LNC_001422	XLOC_082664	--	lincRNA	3.314008
LNC_002325	XLOC_133597	--	lincRNA	4.508097
LNC_002324	XLOC_133457	--	lincRNA	4.831903
LNC_002327	XLOC_133735	--	lincRNA	5.763176
LNC_002326	XLOC_133601	--	antisense_lncRNA	1.938094
LNC_002321	XLOC_133051	--	lincRNA	0.538491
LNC_002320	XLOC_133050	--	lincRNA	4.109765
LNC_002323	XLOC_133290	--	lincRNA	128.076569
LNC_002322	XLOC_133077	--	lincRNA	4.207636
LNC_002329	XLOC_133765	--	lincRNA	0
LNC_002328	XLOC_133765	--	lincRNA	14.824142
LNC_000679	XLOC_039238	--	antisense_lncRNA	3.377121
LNC_000678	XLOC_039236	--	antisense_lncRNA	4.31855
LNC_000675	XLOC_038970	--	lincRNA	2.671956
LNC_000674	XLOC_038970	--	lincRNA	3.458763
LNC_000677	XLOC_039087	--	lincRNA	3.104996
LNC_000676	XLOC_038983	--	antisense_lncRNA	6.04085
LNC_000671	XLOC_038920	--	antisense_lncRNA	3.850265
LNC_000670	XLOC_038892	--	antisense_lncRNA	5.902009
LNC_000673	XLOC_038958	--	lincRNA	8.4846
LNC_000672	XLOC_038921	--	lincRNA	3.838743
LNC_001429	XLOC_083244	--	lincRNA	4.19466
LNC_001658	XLOC_095285	--	antisense_lncRNA	3.53108
LNC_001428	XLOC_083224	--	antisense_lncRNA	7.861925
LNC_001659	XLOC_095362	--	lincRNA	3.931686
LNC_002259	XLOC_129205	--	lincRNA	3.930168
LNC_002258	XLOC_129006	--	lincRNA	3.062732
LNC_002251	XLOC_127967	--	lincRNA	4.235516
LNC_002250	XLOC_127963	--	antisense_lncRNA	4.462606
LNC_002253	XLOC_128096	--	lincRNA	3.726986
LNC_002252	XLOC_128077	--	lincRNA	4.160197
LNC_002255	XLOC_128491	--	lincRNA	3.930669
LNC_002254	XLOC_128103	--	antisense_lncRNA	2.817593
LNC_002257	XLOC_128883	--	antisense_lncRNA	4.123767
LNC_002256	XLOC_128860	--	lincRNA	2.381823
LNC_001650	XLOC_094878	--	antisense_lncRNA	3.991902
LNC_001651	XLOC_094902	--	antisense_lncRNA	5.485674
LNC_001078	XLOC_063032	--	lincRNA	6.269302
LNC_001079	XLOC_063055	--	lincRNA	5.230371
LNC_001070	XLOC_062780	--	antisense_lncRNA	3.589417
LNC_001071	XLOC_062782	--	antisense_lncRNA	5.454232
LNC_001072	XLOC_062798	--	antisense_lncRNA	4.095615
LNC_001073	XLOC_062839	--	lincRNA	1.048694
LNC_001074	XLOC_062880	--	antisense_lncRNA	7.659888
LNC_001075	XLOC_062882	--	lincRNA	2.461535
LNC_001076	XLOC_062884	--	lincRNA	4.804225
LNC_001077	XLOC_062966	--	antisense_lncRNA	2.937785
LNC_001678	XLOC_096450	--	lincRNA	18.849911
LNC_001679	XLOC_096450	--	lincRNA	8.125746
LNC_001672	XLOC_096113	--	lincRNA	4.551329
LNC_001673	XLOC_096172	--	lincRNA	6.153584
LNC_001670	XLOC_095968	--	antisense_lncRNA	3.081048
LNC_001671	XLOC_096054	--	lincRNA	1.71518
LNC_001676	XLOC_096296	--	antisense_lncRNA	3.112763
LNC_001677	XLOC_096367	--	antisense_lncRNA	5.606443
LNC_001674	XLOC_096210	--	lincRNA	5.132839
LNC_001675	XLOC_096218	--	lincRNA	2.614471
LNC_001117	XLOC_064725	--	lincRNA	5.104589
LNC_001116	XLOC_064723	--	antisense_lncRNA	4.065058
LNC_001115	XLOC_064633	--	lincRNA	2.517179
LNC_001114	XLOC_064631	--	lincRNA	3.900931
LNC_001113	XLOC_064595	--	antisense_lncRNA	4.213755
LNC_001112	XLOC_064582	--	lincRNA	4.638529
LNC_001111	XLOC_064562	--	antisense_lncRNA	5.569774
LNC_001110	XLOC_064504	--	lincRNA	9.711844
LNC_001119	XLOC_064916	--	lincRNA	4.126445
LNC_001118	XLOC_064781	--	lincRNA	4.207091
LNC_000415	XLOC_023600	--	antisense_lncRNA	9.47857
LNC_000414	XLOC_023599	--	antisense_lncRNA	2.889281
LNC_000417	XLOC_023669	--	lincRNA	2.808347
LNC_000416	XLOC_023617	--	lincRNA	3.314749
LNC_000411	XLOC_023471	--	antisense_lncRNA	3.527039
LNC_000410	XLOC_023432	--	lincRNA	2.135915
LNC_000413	XLOC_023594	--	antisense_lncRNA	6.896495
LNC_000412	XLOC_023487	--	antisense_lncRNA	3.433309
LNC_000419	XLOC_023849	--	lincRNA	2.478198
LNC_000418	XLOC_023790	--	antisense_lncRNA	4.024299
LNC_001209	XLOC_072179	--	lincRNA	2.516752
LNC_001208	XLOC_072120	--	lincRNA	1.68255
LNC_001203	XLOC_071929	--	lincRNA	2.612854
LNC_001202	XLOC_071823	--	antisense_lncRNA	3.565324
LNC_001201	XLOC_071806	--	antisense_lncRNA	3.632066
LNC_001200	XLOC_071636	--	lincRNA	5.633901
LNC_001207	XLOC_072027	--	lincRNA	4.220469
LNC_001206	XLOC_072021	--	antisense_lncRNA	3.263162
LNC_001205	XLOC_071995	--	antisense_lncRNA	2.950201
LNC_001204	XLOC_071992	--	antisense_lncRNA	4.486771
LNC_000309	XLOC_017721	--	antisense_lncRNA	5.436935
LNC_000308	XLOC_017680	--	lincRNA	2.28307
LNC_000301	XLOC_017147	--	lincRNA	3.513542
LNC_000300	XLOC_017139	--	lincRNA	3.263318
LNC_000303	XLOC_017307	--	lincRNA	8.779177
LNC_000302	XLOC_017298	--	lincRNA	5.454434
LNC_000305	XLOC_017452	--	antisense_lncRNA	3.45013
LNC_000304	XLOC_017309	--	lincRNA	2.626989
LNC_000307	XLOC_017611	--	lincRNA	2.37053
LNC_000306	XLOC_017529	--	lincRNA	3.506356
LNC_000244	XLOC_014972	--	lincRNA	3.471895
LNC_000245	XLOC_015065	--	lincRNA	5.392962
LNC_000246	XLOC_015084	--	lincRNA	8.699239
LNC_000247	XLOC_015127	--	antisense_lncRNA	2.907303
LNC_000240	XLOC_014895	--	lincRNA	3.035913
LNC_000241	XLOC_014910	--	lincRNA	3.26975
LNC_000242	XLOC_014923	--	lincRNA	3.217707
LNC_000243	XLOC_014927	--	antisense_lncRNA	2.504332
LNC_001845	XLOC_104606	--	lincRNA	2.721542
LNC_001844	XLOC_104304	--	antisense_lncRNA	6.376401
LNC_001847	XLOC_104903	--	lincRNA	3.891504
LNC_001846	XLOC_104884	--	lincRNA	4.563404
LNC_000248	XLOC_015233	--	antisense_lncRNA	7.457357
LNC_000249	XLOC_015264	--	antisense_lncRNA	5.813151
LNC_001843	XLOC_104190	--	antisense_lncRNA	4.488996
LNC_001842	XLOC_104155	--	lincRNA	2.748141
LNC_002130	XLOC_119319	--	lincRNA	4.533249
LNC_001009	XLOC_060238	--	lincRNA	3.166869
LNC_002132	XLOC_119621	--	lincRNA	4.180629
LNC_002133	XLOC_119691	--	antisense_lncRNA	3.900149
LNC_002134	XLOC_119709	--	lincRNA	4.280523
LNC_002135	XLOC_119781	--	lincRNA	5.837286
LNC_002136	XLOC_119928	--	lincRNA	3.905631
LNC_001008	XLOC_060173	--	lincRNA	2.875587
LNC_002138	XLOC_120252	--	antisense_lncRNA	4.675992
LNC_002139	XLOC_120256	--	antisense_lncRNA	3.929303
LNC_000938	XLOC_055924	--	antisense_lncRNA	2.390378
LNC_000939	XLOC_055988	--	antisense_lncRNA	2.831156
LNC_000932	XLOC_055677	--	antisense_lncRNA	2.375986
LNC_000933	XLOC_055695	--	lincRNA	3.55825
LNC_000930	XLOC_055516	--	lincRNA	4.963639
LNC_000931	XLOC_055600	--	lincRNA	1.805488
LNC_000936	XLOC_055844	--	lincRNA	5.262265
LNC_000937	XLOC_055912	--	antisense_lncRNA	3.990427
LNC_000934	XLOC_055723	--	antisense_lncRNA	4.944149
LNC_000935	XLOC_055731	--	lincRNA	3.565922
LNC_002004	XLOC_112373	--	lincRNA	6.042817
LNC_002005	XLOC_112373	--	lincRNA	6.189136
LNC_002006	XLOC_112440	--	lincRNA	2.946008
LNC_002007	XLOC_112470	--	antisense_lncRNA	2.817071
LNC_002000	XLOC_112201	--	lincRNA	3.435589
LNC_001007	XLOC_060166	--	lincRNA	4.694351
LNC_002002	XLOC_112298	--	antisense_lncRNA	3.41119
LNC_002003	XLOC_112360	--	antisense_lncRNA	3.285153
LNC_001006	XLOC_060099	--	lincRNA	6.829212
LNC_002008	XLOC_112511	--	lincRNA	3.412282
LNC_002009	XLOC_112524	--	lincRNA	3.645554
LNC_001687	XLOC_096789	--	lincRNA	5.688985
LNC_001686	XLOC_096741	--	lincRNA	4.597353
LNC_001685	XLOC_096644	--	lincRNA	3.999348
LNC_001684	XLOC_096635	--	antisense_lncRNA	1.902057
LNC_001683	XLOC_096580	--	antisense_lncRNA	2.782494
LNC_001682	XLOC_096571	--	lincRNA	1.515414
LNC_001681	XLOC_096469	--	lincRNA	2.484376
LNC_001680	XLOC_096451	--	lincRNA	3.727856
LNC_001689	XLOC_096818	--	lincRNA	2.721948
LNC_001688	XLOC_096806	--	antisense_lncRNA	4.013057
LNC_001441	XLOC_083401	--	lincRNA	10.171319
LNC_001440	XLOC_083396	--	lincRNA	4.943443
LNC_001443	XLOC_083504	--	lincRNA	3.407233
LNC_001442	XLOC_083453	--	lincRNA	3.996631
LNC_001445	XLOC_083558	--	lincRNA	3.836277
LNC_001444	XLOC_083536	--	lincRNA	11.122764
LNC_001447	XLOC_084033	--	antisense_lncRNA	3.753462
LNC_001446	XLOC_083561	--	lincRNA	2.618804
LNC_001449	XLOC_084072	--	lincRNA	0.259256
LNC_001448	XLOC_084042	--	lincRNA	3.309327
LNC_002312	XLOC_132774	--	lincRNA	3.966446
LNC_002313	XLOC_132821	--	lincRNA	3.287477
LNC_002314	XLOC_132830	--	lincRNA	2.856665
LNC_002315	XLOC_132841	--	lincRNA	0.762415
LNC_002316	XLOC_132884	--	lincRNA	4.737993
LNC_002317	XLOC_132889	--	antisense_lncRNA	2.653826
LNC_000640	XLOC_037534	--	lincRNA	3.058631
LNC_000641	XLOC_037596	--	lincRNA	3.178301
LNC_000642	XLOC_037692	--	antisense_lncRNA	1.906804
LNC_000643	XLOC_037697	--	antisense_lncRNA	2.660173
LNC_000644	XLOC_037765	--	lincRNA	3.223207
LNC_000645	XLOC_037770	--	lincRNA	3.245077
LNC_000646	XLOC_037773	--	lincRNA	5.661537
LNC_000647	XLOC_037852	--	lincRNA	8.713191
LNC_000648	XLOC_037873	--	lincRNA	4.109784
LNC_000649	XLOC_037899	--	lincRNA	2.843056
LNC_002268	XLOC_129544	--	antisense_lncRNA	1.882396
LNC_002269	XLOC_129562	--	antisense_lncRNA	8.208196
LNC_002264	XLOC_129366	--	antisense_lncRNA	3.476825
LNC_002265	XLOC_129400	--	lincRNA	3.398036
LNC_002266	XLOC_129473	--	lincRNA	4.361778
LNC_002267	XLOC_129521	--	lincRNA	2.224452
LNC_002260	XLOC_129269	--	lincRNA	4.67517
LNC_002261	XLOC_129296	--	lincRNA	5.313055
LNC_002262	XLOC_129306	--	antisense_lncRNA	6.516107
LNC_002263	XLOC_129325	--	antisense_lncRNA	3.008649
LNC_002288	XLOC_131239	--	lincRNA	0
LNC_001069	XLOC_062756	--	lincRNA	2.546509
LNC_001068	XLOC_062699	--	lincRNA	5.258398
LNC_001067	XLOC_062686	--	lincRNA	5.616723
LNC_001066	XLOC_062677	--	antisense_lncRNA	2.435891
LNC_001065	XLOC_062649	--	lincRNA	0.371856
LNC_001064	XLOC_062641	--	lincRNA	4.177392
LNC_001063	XLOC_062640	--	lincRNA	3.774593
LNC_001062	XLOC_062604	--	antisense_lncRNA	4.787979
LNC_001061	XLOC_062602	--	lincRNA	0.984297
LNC_001060	XLOC_062602	--	lincRNA	0.036832
LNC_000796	XLOC_046872	--	lincRNA	3.558346
LNC_000797	XLOC_046909	--	lincRNA	10.042493
LNC_000794	XLOC_046807	--	lincRNA	5.020874
LNC_000795	XLOC_046866	--	lincRNA	2.642317
LNC_000792	XLOC_046732	--	lincRNA	4.014373
LNC_000793	XLOC_046798	--	lincRNA	4.637965
LNC_000790	XLOC_046628	--	lincRNA	3.210924
LNC_000791	XLOC_046711	--	lincRNA	4.074709
LNC_001661	XLOC_095446	--	lincRNA	3.193675
LNC_001660	XLOC_095407	--	lincRNA	3.62402
LNC_001663	XLOC_095526	--	lincRNA	4.213399
LNC_001662	XLOC_095522	--	lincRNA	4.037526
LNC_001665	XLOC_095601	--	lincRNA	3.989632
LNC_001664	XLOC_095553	--	lincRNA	5.392548
LNC_000798	XLOC_047039	--	lincRNA	4.436546
LNC_000799	XLOC_047211	--	lincRNA	5.770444
LNC_002359	XLOC_135967	--	antisense_lncRNA	3.929938
LNC_000428	XLOC_024263	--	antisense_lncRNA	5.288182
LNC_000429	XLOC_024267	--	antisense_lncRNA	4.998776
LNC_000420	XLOC_023851	--	lincRNA	3.229812
LNC_000421	XLOC_023864	--	lincRNA	5.010301
LNC_000422	XLOC_023892	--	lincRNA	3.020582
LNC_000423	XLOC_023912	--	antisense_lncRNA	4.078811
LNC_000424	XLOC_024007	--	antisense_lncRNA	3.393984
LNC_000425	XLOC_024160	--	lincRNA	4.640012
LNC_000426	XLOC_024214	--	lincRNA	6.581345
LNC_000427	XLOC_024235	--	lincRNA	2.34595
LNC_001908	XLOC_108038	--	lincRNA	3.483483
LNC_001909	XLOC_108049	--	lincRNA	1.250196
LNC_000448	XLOC_024603	--	antisense_lncRNA	1.862738
LNC_000449	XLOC_024610	--	antisense_lncRNA	7.336239
LNC_001278	XLOC_075120	--	lincRNA	5.418893
LNC_001279	XLOC_075253	--	antisense_lncRNA	3.902312
LNC_001276	XLOC_075055	--	antisense_lncRNA	3.224511
LNC_001277	XLOC_075078	--	antisense_lncRNA	4.008458
LNC_001274	XLOC_074988	--	lincRNA	4.454228
LNC_001275	XLOC_075041	--	antisense_lncRNA	1.996501
LNC_001272	XLOC_074852	--	antisense_lncRNA	4.584413
LNC_001273	XLOC_074859	--	lincRNA	7.341898
LNC_001270	XLOC_074744	--	antisense_lncRNA	3.683701
LNC_001271	XLOC_074843	--	lincRNA	4.185123
LNC_001903	XLOC_107851	--	lincRNA	3.6951
LNC_000338	XLOC_019237	--	lincRNA	10.617042
LNC_000339	XLOC_019316	--	lincRNA	6.465543
LNC_000334	XLOC_018944	--	lincRNA	5.223595
LNC_000335	XLOC_019089	--	lincRNA	3.301021
LNC_000336	XLOC_019160	--	lincRNA	3.955096
LNC_000337	XLOC_019161	--	lincRNA	4.214733
LNC_000330	XLOC_018721	--	lincRNA	4.183851
LNC_000331	XLOC_018767	--	lincRNA	3.886501
LNC_000332	XLOC_018830	--	lincRNA	3.161433
LNC_000333	XLOC_018908	--	lincRNA	1.491522
LNC_002040	XLOC_114284	--	lincRNA	2.273572
LNC_001609	XLOC_092524	--	antisense_lncRNA	4.325105
LNC_002041	XLOC_114329	--	lincRNA	4.713548
LNC_001148	XLOC_066825	--	antisense_lncRNA	3.257594
LNC_001608	XLOC_092460	--	antisense_lncRNA	6.915125
LNC_002042	XLOC_114337	--	lincRNA	3.205045
LNC_001149	XLOC_066968	--	lincRNA	3.945414
LNC_000259	XLOC_015763	--	lincRNA	3.915395
LNC_000258	XLOC_015759	--	lincRNA	2.949614
LNC_000253	XLOC_015409	--	antisense_lncRNA	4.873971
LNC_000252	XLOC_015322	--	lincRNA	6.629514
LNC_000251	XLOC_015286	--	lincRNA	3.469767
LNC_000250	XLOC_015266	--	lincRNA	4.238658
LNC_000257	XLOC_015735	--	lincRNA	1.448051
LNC_000256	XLOC_015720	--	lincRNA	4.001428
LNC_000255	XLOC_015647	--	lincRNA	3.118827
LNC_000254	XLOC_015621	--	antisense_lncRNA	5.173027
LNC_001302	XLOC_076270	--	intronic_lncRNA	3.92243
LNC_001303	XLOC_076271	--	antisense_lncRNA	3.305685
LNC_001300	XLOC_076225	--	antisense_lncRNA	13.902931
LNC_001301	XLOC_076265	--	lincRNA	7.099032
LNC_001306	XLOC_076399	--	lincRNA	3.497552
LNC_001307	XLOC_076409	--	lincRNA	2.484101
LNC_001304	XLOC_076289	--	antisense_lncRNA	3.854666
LNC_001305	XLOC_076321	--	lincRNA	7.729664
LNC_001878	XLOC_106809	--	lincRNA	2.445587
LNC_001603	XLOC_092358	--	lincRNA	4.253802
LNC_001308	XLOC_076495	--	antisense_lncRNA	4.06578
LNC_001309	XLOC_076516	--	lincRNA	2.710849
LNC_001602	XLOC_092264	--	lincRNA	60.055702
LNC_002162	XLOC_122073	--	antisense_lncRNA	4.040296
LNC_001898	XLOC_107587	--	antisense_lncRNA	3.97044
LNC_001899	XLOC_107611	--	antisense_lncRNA	2.530547
LNC_001892	XLOC_107398	--	antisense_lncRNA	3.856699
LNC_001893	XLOC_107399	--	lincRNA	3.174819
LNC_001890	XLOC_107340	--	antisense_lncRNA	3.626206
LNC_001891	XLOC_107342	--	lincRNA	2.056823
LNC_001896	XLOC_107521	--	lincRNA	3.52153
LNC_001897	XLOC_107561	--	lincRNA	30.147799
LNC_001894	XLOC_107458	--	lincRNA	2.9742
LNC_001895	XLOC_107476	--	lincRNA	2.882181
LNC_002164	XLOC_122342	--	antisense_lncRNA	2.326051
LNC_002127	XLOC_119063	--	lincRNA	2.859426
LNC_002126	XLOC_119041	--	lincRNA	1.622596
LNC_002125	XLOC_118963	--	lincRNA	2.401136
LNC_002124	XLOC_118939	--	antisense_lncRNA	3.492046
LNC_002123	XLOC_118764	--	lincRNA	2.709044
LNC_002122	XLOC_118691	--	lincRNA	4.04941
LNC_002121	XLOC_118687	--	lincRNA	3.605674
LNC_002120	XLOC_118648	--	lincRNA	4.265879
LNC_002129	XLOC_119286	--	lincRNA	3.071628
LNC_002128	XLOC_119147	--	lincRNA	1.868548
LNC_000929	XLOC_055350	--	lincRNA	2.522062
LNC_000928	XLOC_055325	--	lincRNA	3.997663
LNC_002019	XLOC_113048	--	lincRNA	6.584793
LNC_002018	XLOC_113042	--	antisense_lncRNA	4.902941
LNC_000921	XLOC_055085	--	antisense_lncRNA	4.169436
LNC_000920	XLOC_055035	--	lincRNA	9.457445
LNC_000923	XLOC_055101	--	lincRNA	5.018115
LNC_000922	XLOC_055098	--	antisense_lncRNA	2.782274
LNC_000925	XLOC_055151	--	lincRNA	4.743377
LNC_000924	XLOC_055101	--	lincRNA	4.185238
LNC_000927	XLOC_055288	--	antisense_lncRNA	2.482762
LNC_000926	XLOC_055172	--	lincRNA	9.77241
LNC_001474	XLOC_085134	--	lincRNA	4.91874
LNC_001475	XLOC_085138	--	antisense_lncRNA	7.974529
LNC_001476	XLOC_085141	--	antisense_lncRNA	3.336736
LNC_001477	XLOC_085151	--	lincRNA	1.575977
LNC_001470	XLOC_084832	--	antisense_lncRNA	4.427353
LNC_001471	XLOC_084943	--	lincRNA	0.930211
LNC_001472	XLOC_084987	--	antisense_lncRNA	5.083582
LNC_001473	XLOC_085042	--	lincRNA	4.040046
LNC_002307	XLOC_132437	--	antisense_lncRNA	2.821057
LNC_002306	XLOC_132393	--	lincRNA	4.1729
LNC_002305	XLOC_132392	--	intronic_lncRNA	2.987595
LNC_002304	XLOC_132362	--	lincRNA	5.519526
LNC_001478	XLOC_085190	--	lincRNA	4.671037
LNC_001479	XLOC_085284	--	lincRNA	5.17765
LNC_002301	XLOC_132248	--	antisense_lncRNA	6.805514
LNC_002300	XLOC_132099	--	lincRNA	1053.552002
LNC_000657	XLOC_038286	--	lincRNA	2.398973
LNC_000656	XLOC_038217	--	lincRNA	3.536732
LNC_000655	XLOC_038206	--	lincRNA	4.07289
LNC_000654	XLOC_038157	--	lincRNA	8.219296
LNC_000653	XLOC_038041	--	lincRNA	3.996991
LNC_000652	XLOC_038039	--	lincRNA	2.529534
LNC_000651	XLOC_037969	--	lincRNA	5.077766
LNC_000650	XLOC_037941	--	lincRNA	4.160755
LNC_001786	XLOC_101282	--	lincRNA	3.85724
LNC_001787	XLOC_101288	--	antisense_lncRNA	2.271261
LNC_001784	XLOC_101199	--	lincRNA	4.945234
LNC_001785	XLOC_101247	--	lincRNA	2.889288
LNC_001782	XLOC_101163	--	antisense_lncRNA	3.85262
LNC_001865	XLOC_105696	--	antisense_lncRNA	4.548443
LNC_000659	XLOC_038468	--	lincRNA	3.057226
LNC_000658	XLOC_038392	--	lincRNA	1.053196
LNC_001864	XLOC_105681	--	lincRNA	8.155232
LNC_001863	XLOC_105669	--	lincRNA	3.029568
LNC_001862	XLOC_105664	--	lincRNA	5.219426
LNC_002273	XLOC_129912	--	lincRNA	10.522157
LNC_002272	XLOC_129912	--	lincRNA	62.186203
LNC_002271	XLOC_129708	--	lincRNA	2.713531
LNC_002270	XLOC_129655	--	lincRNA	2.899558
LNC_002277	XLOC_130455	--	lincRNA	58.319328
LNC_001861	XLOC_105605	--	lincRNA	4.61416
LNC_002275	XLOC_130087	--	lincRNA	4.100283
LNC_002274	XLOC_130054	--	lincRNA	5.490204
LNC_002279	XLOC_130458	--	lincRNA	41.026131
LNC_001860	XLOC_105560	--	lincRNA	5.344479
LNC_001092	XLOC_063558	--	lincRNA	3.622349
LNC_001093	XLOC_063580	--	lincRNA	0.514272
LNC_001090	XLOC_063546	--	lincRNA	2.045276
LNC_001091	XLOC_063546	--	lincRNA	0.24701
LNC_001096	XLOC_063701	--	antisense_lncRNA	13.687597
LNC_001097	XLOC_063872	--	lincRNA	0.926262
LNC_001094	XLOC_063632	--	antisense_lncRNA	1.633445
LNC_001095	XLOC_063646	--	lincRNA	3.571184
LNC_001098	XLOC_063908	--	antisense_lncRNA	4.281203
LNC_001099	XLOC_063972	--	antisense_lncRNA	5.761359
LNC_000785	XLOC_046355	--	antisense_lncRNA	4.719966
LNC_000784	XLOC_046317	--	lincRNA	3.241888
LNC_000787	XLOC_046456	--	lincRNA	3.274615
LNC_000786	XLOC_046444	--	lincRNA	2.349388
LNC_000781	XLOC_046091	--	antisense_lncRNA	4.683507
LNC_000780	XLOC_046013	--	lincRNA	2.888322
LNC_000783	XLOC_046150	--	antisense_lncRNA	3.57667
LNC_000782	XLOC_046098	--	lincRNA	3.042177
LNC_001654	XLOC_095014	--	lincRNA	2.608633
LNC_001655	XLOC_095124	--	lincRNA	6.271049
LNC_001656	XLOC_095193	--	lincRNA	4.752977
LNC_001657	XLOC_095230	--	lincRNA	3.483789
LNC_000789	XLOC_046610	--	lincRNA	5.465171
LNC_000788	XLOC_046492	--	lincRNA	5.179005
LNC_001652	XLOC_094904	--	antisense_lncRNA	4.674415
LNC_001653	XLOC_094972	--	lincRNA	3.540288
LNC_001405	XLOC_081925	--	lincRNA	1.178763
LNC_001404	XLOC_081836	--	lincRNA	2.682135
LNC_001407	XLOC_081958	--	lincRNA	0
LNC_001406	XLOC_081958	--	lincRNA	1.329545
LNC_001401	XLOC_081495	--	lincRNA	4.178378
LNC_001400	XLOC_081480	--	lincRNA	4.120602
LNC_001403	XLOC_081659	--	antisense_lncRNA	5.608448
LNC_000439	XLOC_024378	--	antisense_lncRNA	4.260769
LNC_000438	XLOC_024370	--	antisense_lncRNA	2.665333
LNC_000437	XLOC_024333	--	antisense_lncRNA	5.601428
LNC_000436	XLOC_024323	--	antisense_lncRNA	2.550581
LNC_000435	XLOC_024314	--	lincRNA	3.207655
LNC_000434	XLOC_024288	--	lincRNA	3.939623
LNC_000433	XLOC_024277	--	antisense_lncRNA	3.611554
LNC_000432	XLOC_024276	--	antisense_lncRNA	6.094284
LNC_000431	XLOC_024275	--	antisense_lncRNA	4.156128
LNC_000430	XLOC_024268	--	antisense_lncRNA	5.148859
LNC_002462	XLOC_145060	--	antisense_lncRNA	3.361073
LNC_002463	XLOC_145145	--	lincRNA	2.131263
[truncated: 467 more rows]
