# Supplementary material for: Exploration of Long Non-coding RNAs and Circular RNAs in Porcine Milk Exosomes
Source: Front Genet. 2020 Jul 2;11:652. doi: 10.3389/fgene.2020.00652 (PMC7343709; doi:10.3389/fgene.2020.00652)
Supplement: Supplementary file 4 [file Table_4.XLS]

Annotated_lncRNA_ID	Annotated_lncRNA_Gene_ID	Annotated_lncRNA_Gene_Name	Annotated_lncRNA_Gene_Description	Gene_Type	Status	Chromosome	Start	End	Strand	Exon_number	Length	ORF
ALDBSSCT0000007997	ALDBSSCG0000004850	--	--	lincRNA	Annotated_lncRNA	chr4	80147946	80151819	-	2	1548	89
ALDBSSCT0000005039	ALDBSSCG0000003038	--	--	lincRNA	Annotated_lncRNA	chr16	68764964	68770133	-	2	1697	172
ALDBSSCT0000005781	ALDBSSCG0000003512	--	--	lincRNA	Annotated_lncRNA	chr2	4260264	4263098	+	2	2365	148
ALDBSSCT0000005782	ALDBSSCG0000003513	--	--	lincRNA	Annotated_lncRNA	chr2	4448046	4450437	+	2	300	100
ALDBSSCT0000002738	ALDBSSCG0000001659	--	--	lincRNA	Annotated_lncRNA	chr13	97961211	97965293	+	2	512	65
ALDBSSCT0000005528	ALDBSSCG0000003351	--	--	lincRNA	Annotated_lncRNA	chr18	42892100	42914690	+	10	5447	114
ALDBSSCT0000009495	ALDBSSCG0000005791	--	--	lincRNA	Annotated_lncRNA	chr6	108492238	108496084	-	2	646	80
ALDBSSCT0000009497	ALDBSSCG0000005793	--	--	lincRNA	Annotated_lncRNA	chr6	111146685	111306200	-	2	1137	263
ALDBSSCT0000011568	ALDBSSCG0000007023	--	--	lincRNA	Annotated_lncRNA	chr9	66411592	66418959	-	2	597	87
ALDBSSCT0000010813	ALDBSSCG0000006544	--	--	lincRNA	Annotated_lncRNA	chr8	29722943	29746166	-	2	568	63
ALDBSSCT0000001673	ALDBSSCG0000001010	--	--	lincRNA	Annotated_lncRNA	chr11	6518477	6521554	+	2	2803	187
ALDBSSCT0000006323	ALDBSSCG0000003866	--	--	lincRNA	Annotated_lncRNA	chr2	71293781	71297692	-	2	506	168
ALDBSSCT0000011062	ALDBSSCG0000006715	--	--	lincRNA	Annotated_lncRNA	chr9	7798648	7802506	+	3	2127	289
ALDBSSCT0000004922	ALDBSSCG0000002984	--	--	lincRNA	Annotated_lncRNA	chr16	30600968	30607963	-	3	1788	74
ALDBSSCT0000009394	ALDBSSCG0000005728	--	--	lincRNA	Annotated_lncRNA	chr6	63340090	63342611	-	2	2143	157
ALDBSSCT0000000335	ALDBSSCG0000000198	--	--	lincRNA	Annotated_lncRNA	chr1	169031579	169034834	+	3	935	64
ALDBSSCT0000010782	ALDBSSCG0000006522	--	--	lincRNA	Annotated_lncRNA	chr8	16540892	16695120	-	3	3589	152
ALDBSSCT0000008014	ALDBSSCG0000004860	--	--	lincRNA	Annotated_lncRNA	chr4	83612372	83614501	-	2	1396	82
ALDBSSCT0000008012	ALDBSSCG0000004858	--	--	lincRNA	Annotated_lncRNA	chr4	82787916	82812066	-	2	550	57
ALDBSSCT0000006985	ALDBSSCG0000004240	--	--	lincRNA	Annotated_lncRNA	chr3	404189	408343	-	2	1764	244
ALDBSSCT0000007514	ALDBSSCG0000004559	--	--	lincRNA	Annotated_lncRNA	chr4	42260225	42287685	+	2	956	78
ALDBSSCT0000005553	ALDBSSCG0000003361	--	--	lincRNA	Annotated_lncRNA	chr18	50987038	50991384	+	4	1154	255
ALDBSSCT0000007633	ALDBSSCG0000004630	--	--	lincRNA	Annotated_lncRNA	chr4	98355808	98356839	+	2	753	98
ALDBSSCT0000004219	ALDBSSCG0000002552	--	--	lincRNA	Annotated_lncRNA	chr15	76473861	76478627	+	2	3499	144
ALDBSSCT0000001637	ALDBSSCG0000000991	--	--	lincRNA	Annotated_lncRNA	chr11	1108858	1121863	+	5	3161	224
ALDBSSCT0000001633	ALDBSSCG0000000989	--	--	lincRNA	Annotated_lncRNA	chr11	664273	674041	+	2	9636	171
ALDBSSCT0000003138	ALDBSSCG0000001885	--	--	lincRNA	Annotated_lncRNA	chr13	50962472	51022915	-	4	652	85
ALDBSSCT0000011310	ALDBSSCG0000006869	--	--	lincRNA	Annotated_lncRNA	chr9	122515450	122516834	+	2	782	164
ALDBSSCT0000001954	ALDBSSCG0000001178	--	--	lincRNA	Annotated_lncRNA	chr11	22115249	22125791	-	2	1314	101
ALDBSSCT0000000722	ALDBSSCG0000000432	--	--	lincRNA	Annotated_lncRNA	chr1	50470387	50496685	-	6	1265	87
ALDBSSCT0000003642	ALDBSSCG0000002179	--	--	lincRNA	Annotated_lncRNA	chr14	72368630	72404386	+	5	1341	105
ALDBSSCT0000003136	ALDBSSCG0000001883	--	--	lincRNA	Annotated_lncRNA	chr13	49033672	49036889	-	2	644	81
ALDBSSCT0000000808	ALDBSSCG0000000492	--	--	lincRNA	Annotated_lncRNA	chr1	130447899	130470955	-	2	506	103
ALDBSSCT0000009456	ALDBSSCG0000005765	--	--	lincRNA	Annotated_lncRNA	chr6	85613131	85616099	-	2	628	88
ALDBSSCT0000009163	ALDBSSCG0000005585	--	--	lincRNA	Annotated_lncRNA	chr6	152245246	152249667	+	2	4323	240
ALDBSSCT0000000800	ALDBSSCG0000000486	--	--	lincRNA	Annotated_lncRNA	chr1	123444336	123451403	-	2	742	103
ALDBSSCT0000006128	ALDBSSCG0000003744	--	--	lincRNA	Annotated_lncRNA	chr2	3109187	3158281	-	2	787	86
ALDBSSCT0000000807	ALDBSSCG0000000491	--	--	lincRNA	Annotated_lncRNA	chr1	129055522	129059075	-	3	673	71
ALDBSSCT0000008301	ALDBSSCG0000005042	--	--	lincRNA	Annotated_lncRNA	chr5	36313617	36323666	+	4	1343	128
ALDBSSCT0000005853	ALDBSSCG0000003559	--	--	lincRNA	Annotated_lncRNA	chr2	29390067	29396863	+	3	450	63
ALDBSSCT0000010964	ALDBSSCG0000006648	--	--	lincRNA	Annotated_lncRNA	chr8	119601612	119606932	-	2	441	52
ALDBSSCT0000011719	ALDBSSCG0000007113	--	--	lincRNA	Annotated_lncRNA	chr9	136971064	136972979	-	2	878	119
ALDBSSCT0000007820	ALDBSSCG0000004735	--	--	lincRNA	Annotated_lncRNA	chr4	687933	694380	-	3	2678	497
ALDBSSCT0000004504	ALDBSSCG0000002741	--	--	lincRNA	Annotated_lncRNA	chr15	75538410	75586248	-	5	3170	173
ALDBSSCT0000008781	ALDBSSCG0000005361	--	--	lincRNA	Annotated_lncRNA	chr6	28875136	28883721	+	3	889	184
ALDBSSCT0000001706	ALDBSSCG0000001029	--	--	lincRNA	Annotated_lncRNA	chr11	16390095	16391186	+	2	921	74
ALDBSSCT0000009696	ALDBSSCG0000005919	--	--	lincRNA	Annotated_lncRNA	chr7	30914687	30927607	+	2	2212	151
ALDBSSCT0000007619	ALDBSSCG0000004618	--	--	lincRNA	Annotated_lncRNA	chr4	89844334	89845887	+	2	482	61
ALDBSSCT0000000655	ALDBSSCG0000000391	--	--	lincRNA	Annotated_lncRNA	chr1	15268625	15291190	-	4	928	106
ALDBSSCT0000001316	ALDBSSCG0000000802	--	--	lincRNA	Annotated_lncRNA	chr10	68608598	68621049	+	2	709	125
ALDBSSCT0000000657	ALDBSSCG0000000393	--	--	lincRNA	Annotated_lncRNA	chr1	16908387	16918832	-	2	1337	126
ALDBSSCT0000008515	ALDBSSCG0000005180	--	--	lincRNA	Annotated_lncRNA	chr5	18690255	18700648	-	3	629	79
ALDBSSCT0000000152	ALDBSSCG0000000089	--	--	lincRNA	Annotated_lncRNA	chr1	66419392	66420184	+	2	261	63
ALDBSSCT0000010128	ALDBSSCG0000006168	--	--	lincRNA	Annotated_lncRNA	chr7	37205911	37241112	-	4	2277	134
ALDBSSCT0000002600	ALDBSSCG0000001581	--	--	lincRNA	Annotated_lncRNA	chr13	27598897	27618140	+	3	989	133
ALDBSSCT0000008512	ALDBSSCG0000005177	--	--	lincRNA	Annotated_lncRNA	chr5	15435883	15436735	-	2	731	87
ALDBSSCT0000002350	ALDBSSCG0000001423	--	--	lincRNA	Annotated_lncRNA	chr12	6270091	6271985	-	2	1462	119
ALDBSSCT0000010147	ALDBSSCG0000006178	--	--	lincRNA	Annotated_lncRNA	chr7	42438415	42458623	-	3	1234	91
ALDBSSCT0000000158	ALDBSSCG0000000094	--	--	lincRNA	Annotated_lncRNA	chr1	75057514	75063572	+	2	1877	120
ALDBSSCT0000000090	ALDBSSCG0000000053	--	--	lincRNA	Annotated_lncRNA	chr1	31297859	31301239	+	2	2318	185
ALDBSSCT0000009689	ALDBSSCG0000005913	--	--	lincRNA	Annotated_lncRNA	chr7	27236122	27239222	+	2	2391	108
ALDBSSCT0000005926	ALDBSSCG0000003619	--	--	lincRNA	Annotated_lncRNA	chr2	75803140	75810437	+	2	7169	196
ALDBSSCT0000008946	ALDBSSCG0000005475	--	--	lincRNA	Annotated_lncRNA	chr6	77154617	77163350	+	3	427	111
ALDBSSCT0000005920	ALDBSSCG0000003616	--	--	lincRNA	Annotated_lncRNA	chr2	74317121	74321624	+	2	1231	112
ALDBSSCT0000002327	ALDBSSCG0000001405	--	--	lincRNA	Annotated_lncRNA	chr12	952107	957120	-	3	4656	326
ALDBSSCT0000004436	ALDBSSCG0000002702	--	--	lincRNA	Annotated_lncRNA	chr15	50318872	50391284	-	3	3834	225
ALDBSSCT0000005929	ALDBSSCG0000003621	--	--	lincRNA	Annotated_lncRNA	chr2	76342385	76356236	+	2	727	84
ALDBSSCT0000010465	ALDBSSCG0000006357	--	--	lincRNA	Annotated_lncRNA	chr8	55301696	55308596	+	2	6528	171
ALDBSSCT0000010540	ALDBSSCG0000006390	--	--	lincRNA	Annotated_lncRNA	chr8	82629254	82654608	+	3	628	100
ALDBSSCT0000006813	ALDBSSCG0000004155	--	--	lincRNA	Annotated_lncRNA	chr3	101778063	101784467	+	2	703	44
ALDBSSCT0000003351	ALDBSSCG0000002015	--	--	lincRNA	Annotated_lncRNA	chr13	161256043	161273648	-	3	14104	335
ALDBSSCT0000006347	ALDBSSCG0000003882	--	--	lincRNA	Annotated_lncRNA	chr2	84081866	84144597	-	3	1751	123
ALDBSSCT0000002823	ALDBSSCG0000001717	--	--	lincRNA	Annotated_lncRNA	chr13	137096994	137097993	+	2	863	119
ALDBSSCT0000003823	ALDBSSCG0000002299	--	--	lincRNA	Annotated_lncRNA	chr14	21242329	21256436	-	3	4227	106
ALDBSSCT0000009247	ALDBSSCG0000005632	--	--	lincRNA	Annotated_lncRNA	chr6	15056160	15057194	-	2	748	71
ALDBSSCT0000003459	ALDBSSCG0000002085	--	--	lincRNA	Annotated_lncRNA	chr14	6520479	6527517	+	2	836	111
ALDBSSCT0000002514	ALDBSSCG0000001522	--	--	lincRNA	Annotated_lncRNA	chr12	58920149	58923570	-	3	943	181
ALDBSSCT0000000660	ALDBSSCG0000000396	--	--	lincRNA	Annotated_lncRNA	chr1	17461095	17484781	-	4	1004	102
ALDBSSCT0000002516	ALDBSSCG0000001523	--	--	lincRNA	Annotated_lncRNA	chr12	59560107	59606859	-	2	564	98
ALDBSSCT0000009268	ALDBSSCG0000005650	--	--	lincRNA	Annotated_lncRNA	chr6	29859761	29860774	-	2	730	123
ALDBSSCT0000009344	ALDBSSCG0000005700	--	--	lincRNA	Annotated_lncRNA	chr6	52542223	52592231	-	2	1274	109
ALDBSSCT0000003981	ALDBSSCG0000002394	--	--	lincRNA	Annotated_lncRNA	chr14	77935930	77941531	-	2	2864	189
ALDBSSCT0000008920	ALDBSSCG0000005452	--	--	lincRNA	Annotated_lncRNA	chr6	64231178	64269575	+	2	953	149
ALDBSSCT0000002451	ALDBSSCG0000001485	--	--	lincRNA	Annotated_lncRNA	chr12	44211706	44248432	-	2	4360	115
ALDBSSCT0000008518	ALDBSSCG0000005182	--	--	lincRNA	Annotated_lncRNA	chr5	18862176	18872768	-	3	1342	73
ALDBSSCT0000008345	ALDBSSCG0000005063	--	--	lincRNA	Annotated_lncRNA	chr5	62418306	62426206	+	2	629	65
ALDBSSCT0000004721	ALDBSSCG0000002873	--	--	lincRNA	Annotated_lncRNA	chr16	22314726	22317947	+	3	1152	93
ALDBSSCT0000002211	ALDBSSCG0000001324	--	--	lincRNA	Annotated_lncRNA	chr12	19493376	19497630	+	2	3750	134
ALDBSSCT0000002217	ALDBSSCG0000001330	--	--	lincRNA	Annotated_lncRNA	chr12	24000281	24002525	+	2	845	106
ALDBSSCT0000010000	ALDBSSCG0000006083	--	--	lincRNA	Annotated_lncRNA	chr7	213883	216722	-	2	2087	290
ALDBSSCT0000006587	ALDBSSCG0000004024	--	--	lincRNA	Annotated_lncRNA	chr3	18207925	18219447	+	3	752	96
ALDBSSCT0000003745	ALDBSSCG0000002243	--	--	lincRNA	Annotated_lncRNA	chr14	128962317	129398386	+	4	562	187
ALDBSSCT0000010791	ALDBSSCG0000006528	--	--	lincRNA	Annotated_lncRNA	chr8	19591663	19597114	-	2	1867	191
ALDBSSCT0000006581	ALDBSSCG0000004018	--	--	lincRNA	Annotated_lncRNA	chr3	14025793	14250025	+	4	1826	119
ALDBSSCT0000001556	ALDBSSCG0000000949	--	--	lincRNA	Annotated_lncRNA	chr10	63518436	63522457	-	2	1467	122
ALDBSSCT0000001418	ALDBSSCG0000000858	--	--	lincRNA	Annotated_lncRNA	chr10	14415359	14421037	-	2	423	108
ALDBSSCT0000008882	ALDBSSCG0000005429	--	--	lincRNA	Annotated_lncRNA	chr6	56555866	56568111	+	2	867	87
ALDBSSCT0000007118	ALDBSSCG0000004331	--	--	lincRNA	Annotated_lncRNA	chr3	42334120	42343960	-	3	7288	294
ALDBSSCT0000008928	ALDBSSCG0000005459	--	--	lincRNA	Annotated_lncRNA	chr6	70788505	70803959	+	2	1584	85
ALDBSSCT0000003578	ALDBSSCG0000002143	--	--	lincRNA	Annotated_lncRNA	chr14	47115545	47134302	+	5	11406	285
ALDBSSCT0000004310	ALDBSSCG0000002608	--	--	lincRNA	Annotated_lncRNA	chr15	124803904	124815012	+	3	2853	138
ALDBSSCT0000006825	ALDBSSCG0000004162	--	--	lincRNA	Annotated_lncRNA	chr3	108034545	108038216	+	3	940	72
ALDBSSCT0000006826	ALDBSSCG0000004163	--	--	lincRNA	Annotated_lncRNA	chr3	108165021	108167145	+	2	876	84
ALDBSSCT0000004314	ALDBSSCG0000002609	--	--	lincRNA	Annotated_lncRNA	chr15	127175059	127176866	+	2	1748	139
ALDBSSCT0000006230	ALDBSSCG0000003806	--	--	lincRNA	Annotated_lncRNA	chr2	27866957	27872873	-	2	1140	92
ALDBSSCT0000011681	ALDBSSCG0000007094	--	--	lincRNA	Annotated_lncRNA	chr9	130300008	130320558	-	2	3544	103
ALDBSSCT0000001009	ALDBSSCG0000000622	--	--	lincRNA	Annotated_lncRNA	chr1	271525259	271530089	-	3	752	155
ALDBSSCT0000005178	ALDBSSCG0000003125	--	--	lincRNA	Annotated_lncRNA	chr17	47139522	47142376	+	2	2438	156
ALDBSSCT0000011524	ALDBSSCG0000007002	--	--	lincRNA	Annotated_lncRNA	chr9	46852304	46890768	-	6	15532	264
ALDBSSCT0000009863	ALDBSSCG0000006001	--	--	lincRNA	Annotated_lncRNA	chr7	91484689	91497534	+	3	12018	288
ALDBSSCT0000005174	ALDBSSCG0000003124	--	--	lincRNA	Annotated_lncRNA	chr17	47119459	47122536	+	3	622	109
ALDBSSCT0000009864	ALDBSSCG0000006002	--	--	lincRNA	Annotated_lncRNA	chr7	91625656	91666129	+	5	7529	130
ALDBSSCT0000005774	ALDBSSCG0000003508	--	--	lincRNA	Annotated_lncRNA	chr2	2394630	2398295	+	2	2474	175
ALDBSSCT0000010724	ALDBSSCG0000006490	--	--	lincRNA	Annotated_lncRNA	chr8	894503	898082	-	2	2189	357
ALDBSSCT0000011631	ALDBSSCG0000007062	--	--	lincRNA	Annotated_lncRNA	chr9	102418342	102487146	-	3	9250	94
ALDBSSCT0000011144	ALDBSSCG0000006760	--	--	lincRNA	Annotated_lncRNA	chr9	38101222	38127667	+	4	605	78
ALDBSSCT0000005778	ALDBSSCG0000003511	--	--	lincRNA	Annotated_lncRNA	chr2	3411073	3415423	+	5	805	119
ALDBSSCT0000011228	ALDBSSCG0000006814	--	--	lincRNA	Annotated_lncRNA	chr9	66184510	66186484	+	3	680	120
ALDBSSCT0000001216	ALDBSSCG0000000745	--	--	lincRNA	Annotated_lncRNA	chr10	41427710	41429315	+	2	983	105
ALDBSSCT0000003850	ALDBSSCG0000002313	--	--	lincRNA	Annotated_lncRNA	chr14	33669152	33681096	-	3	6060	188
ALDBSSCT0000003913	ALDBSSCG0000002352	--	--	lincRNA	Annotated_lncRNA	chr14	50936506	50961427	-	2	473	116
ALDBSSCT0000002587	ALDBSSCG0000001572	--	--	lincRNA	Annotated_lncRNA	chr13	23997902	24008577	+	3	489	125
ALDBSSCT0000000756	ALDBSSCG0000000453	--	--	lincRNA	Annotated_lncRNA	chr1	86444087	86469817	-	2	1614	114
ALDBSSCT0000007410	ALDBSSCG0000004490	--	--	lincRNA	Annotated_lncRNA	chr4	1390980	1393025	+	2	874	143
ALDBSSCT0000005454	ALDBSSCG0000003303	--	--	lincRNA	Annotated_lncRNA	chr18	9677340	9684184	+	4	999	94
ALDBSSCT0000000292	ALDBSSCG0000000167	--	--	lincRNA	Annotated_lncRNA	chr1	140799935	140817539	+	2	639	110
ALDBSSCT0000006738	ALDBSSCG0000004112	--	--	lincRNA	Annotated_lncRNA	chr3	58847852	58912933	+	2	1512	104
ALDBSSCT0000008018	ALDBSSCG0000004862	--	--	lincRNA	Annotated_lncRNA	chr4	83869312	83872458	-	4	1042	101
ALDBSSCT0000007062	ALDBSSCG0000004293	--	--	lincRNA	Annotated_lncRNA	chr3	24085106	24120929	-	3	1712	93
ALDBSSCT0000001173	ALDBSSCG0000000726	--	--	lincRNA	Annotated_lncRNA	chr10	29076622	29083257	+	2	4866	107
ALDBSSCT0000005938	ALDBSSCG0000003628	--	--	lincRNA	Annotated_lncRNA	chr2	80072715	80074384	+	2	1173	95
ALDBSSCT0000001176	ALDBSSCG0000000727	--	--	lincRNA	Annotated_lncRNA	chr10	30668953	30677367	+	2	1462	158
ALDBSSCT0000001853	ALDBSSCG0000001117	--	--	lincRNA	Annotated_lncRNA	chr11	1137406	1149618	-	2	932	122
ALDBSSCT0000003074	ALDBSSCG0000001845	--	--	lincRNA	Annotated_lncRNA	chr13	23792633	23793527	-	2	890	165
ALDBSSCT0000001179	ALDBSSCG0000000730	--	--	lincRNA	Annotated_lncRNA	chr10	31316717	31319631	+	2	2807	95
ALDBSSCT0000003077	ALDBSSCG0000001847	--	--	lincRNA	Annotated_lncRNA	chr13	25222468	25223292	-	2	454	71
ALDBSSCT0000005294	ALDBSSCG0000003204	--	--	lincRNA	Annotated_lncRNA	chr17	18626098	18627764	-	2	533	75
ALDBSSCT0000005584	ALDBSSCG0000003378	--	--	lincRNA	Annotated_lncRNA	chr18	55799103	55805865	+	3	719	96
ALDBSSCT0000005583	ALDBSSCG0000003377	--	--	lincRNA	Annotated_lncRNA	chr18	55401734	55403082	+	3	837	124
ALDBSSCT0000004910	ALDBSSCG0000002976	--	--	lincRNA	Annotated_lncRNA	chr16	27934021	27934717	-	2	690	79
ALDBSSCT0000004184	ALDBSSCG0000002531	--	--	lincRNA	Annotated_lncRNA	chr15	57066317	57083003	+	2	1364	90
ALDBSSCT0000006164	ALDBSSCG0000003769	--	--	lincRNA	Annotated_lncRNA	chr2	8608039	8608578	-	2	523	78
ALDBSSCT0000006166	ALDBSSCG0000003770	--	--	lincRNA	Annotated_lncRNA	chr2	8740494	8789043	-	3	829	123
ALDBSSCT0000006161	ALDBSSCG0000003767	--	--	lincRNA	Annotated_lncRNA	chr2	8226936	8229484	-	3	974	133
ALDBSSCT0000006163	ALDBSSCG0000003768	--	--	lincRNA	Annotated_lncRNA	chr2	8529442	8531815	-	3	1046	99
ALDBSSCT0000009516	ALDBSSCG0000005798	--	--	lincRNA	Annotated_lncRNA	chr6	117853464	117856177	-	2	801	82
ALDBSSCT0000000202	ALDBSSCG0000000114	--	--	lincRNA	Annotated_lncRNA	chr1	94389420	94392111	+	2	2611	112
ALDBSSCT0000000200	ALDBSSCG0000000112	--	--	lincRNA	Annotated_lncRNA	chr1	92416665	92441089	+	5	1026	90
ALDBSSCT0000007521	ALDBSSCG0000004564	--	--	lincRNA	Annotated_lncRNA	chr4	44646077	44651760	+	3	1758	116
ALDBSSCT0000005898	ALDBSSCG0000003597	--	--	lincRNA	Annotated_lncRNA	chr2	59569719	59581350	+	3	1048	113
ALDBSSCT0000001980	ALDBSSCG0000001195	--	--	lincRNA	Annotated_lncRNA	chr11	49268518	49275334	-	2	677	88
ALDBSSCT0000010886	ALDBSSCG0000006595	--	--	lincRNA	Annotated_lncRNA	chr8	73273481	73320571	-	6	4998	103
ALDBSSCT0000009681	ALDBSSCG0000005907	--	--	lincRNA	Annotated_lncRNA	chr7	23062785	23070260	+	3	2654	110
ALDBSSCT0000000611	ALDBSSCG0000000364	--	--	lincRNA	Annotated_lncRNA	chr1	4976953	4978757	-	2	583	84
ALDBSSCT0000005896	ALDBSSCG0000003595	--	--	lincRNA	Annotated_lncRNA	chr2	59265009	59273861	+	3	2683	161
ALDBSSCT0000004260	ALDBSSCG0000002579	--	--	lincRNA	Annotated_lncRNA	chr15	95179325	95284446	+	3	696	85
ALDBSSCT0000010090	ALDBSSCG0000006143	--	--	lincRNA	Annotated_lncRNA	chr7	25015487	25020478	-	5	3601	92
ALDBSSCT0000005893	ALDBSSCG0000003593	--	--	lincRNA	Annotated_lncRNA	chr2	58598200	58601067	+	3	1600	91
ALDBSSCT0000005200	ALDBSSCG0000003139	--	--	lincRNA	Annotated_lncRNA	chr17	54104183	54109962	+	4	3079	109
ALDBSSCT0000002285	ALDBSSCG0000001379	--	--	lincRNA	Annotated_lncRNA	chr12	56043891	56046091	+	2	1998	240
ALDBSSCT0000000754	ALDBSSCG0000000452	--	--	lincRNA	Annotated_lncRNA	chr1	86087972	86105308	-	2	3029	143
ALDBSSCT0000003573	ALDBSSCG0000002140	--	--	lincRNA	Annotated_lncRNA	chr14	46679245	46680085	+	2	419	80
ALDBSSCT0000001213	ALDBSSCG0000000743	--	--	lincRNA	Annotated_lncRNA	chr10	40768229	40795658	+	3	1099	51
ALDBSSCT0000003677	ALDBSSCG0000002199	--	--	lincRNA	Annotated_lncRNA	chr14	89159579	89203586	+	2	3460	211
ALDBSSCT0000004187	ALDBSSCG0000002534	--	--	lincRNA	Annotated_lncRNA	chr15	59735229	59792303	+	2	896	125
ALDBSSCT0000004186	ALDBSSCG0000002533	--	--	lincRNA	Annotated_lncRNA	chr15	59479256	59482247	+	2	2627	164
ALDBSSCT0000004181	ALDBSSCG0000002529	--	--	lincRNA	Annotated_lncRNA	chr15	55489831	55498301	+	2	950	112
ALDBSSCT0000008613	ALDBSSCG0000005241	--	--	lincRNA	Annotated_lncRNA	chr5	71557020	71560891	-	4	850	88
ALDBSSCT0000003670	ALDBSSCG0000002194	--	--	lincRNA	Annotated_lncRNA	chr14	87723872	87759038	+	4	2096	96
ALDBSSCT0000000619	ALDBSSCG0000000372	--	--	lincRNA	Annotated_lncRNA	chr1	6907196	6907683	-	2	347	57
ALDBSSCT0000003174	ALDBSSCG0000001910	--	--	lincRNA	Annotated_lncRNA	chr13	73148368	73153144	-	2	1825	220
ALDBSSCT0000003176	ALDBSSCG0000001912	--	--	lincRNA	Annotated_lncRNA	chr13	73751779	73763738	-	4	929	87
ALDBSSCT0000000855	ALDBSSCG0000000518	--	--	lincRNA	Annotated_lncRNA	chr1	158097655	158107924	-	4	2193	145
ALDBSSCT0000007939	ALDBSSCG0000004810	--	--	lincRNA	Annotated_lncRNA	chr4	38901450	38914167	-	3	836	121
ALDBSSCT0000000859	ALDBSSCG0000000521	--	--	lincRNA	Annotated_lncRNA	chr1	161904816	162056361	-	3	3035	140
ALDBSSCT0000005800	ALDBSSCG0000003525	--	--	lincRNA	Annotated_lncRNA	chr2	9104046	9114267	+	2	8173	171
ALDBSSCT0000008334	ALDBSSCG0000005057	--	--	lincRNA	Annotated_lncRNA	chr5	56856810	56864700	+	2	1520	90
ALDBSSCT0000005194	ALDBSSCG0000003134	--	--	lincRNA	Annotated_lncRNA	chr17	52149773	52157232	+	3	605	57
ALDBSSCT0000006602	ALDBSSCG0000004035	--	--	lincRNA	Annotated_lncRNA	chr3	24977907	24979905	+	2	1689	106
ALDBSSCT0000006603	ALDBSSCG0000004036	--	--	lincRNA	Annotated_lncRNA	chr3	25739030	25742484	+	3	1737	202
ALDBSSCT0000010426	ALDBSSCG0000006332	--	--	lincRNA	Annotated_lncRNA	chr8	20583219	20587848	+	2	2883	120
ALDBSSCT0000011298	ALDBSSCG0000006861	--	--	lincRNA	Annotated_lncRNA	chr9	115582814	115602155	+	2	390	48
ALDBSSCT0000007664	ALDBSSCG0000004654	--	--	lincRNA	Annotated_lncRNA	chr4	107840539	107845035	+	2	459	113
ALDBSSCT0000001180	ALDBSSCG0000000731	--	--	lincRNA	Annotated_lncRNA	chr10	31477947	31488137	+	4	5890	141
ALDBSSCT0000007666	ALDBSSCG0000004656	--	--	lincRNA	Annotated_lncRNA	chr4	108910364	108913439	+	3	774	136
ALDBSSCT0000000109	ALDBSSCG0000000068	--	--	lincRNA	Annotated_lncRNA	chr1	45162757	45173464	+	2	604	168
ALDBSSCT0000003708	ALDBSSCG0000002216	--	--	lincRNA	Annotated_lncRNA	chr14	108872419	108905004	+	3	831	81
ALDBSSCT0000007983	ALDBSSCG0000004840	--	--	lincRNA	Annotated_lncRNA	chr4	74941939	74947507	-	2	901	136
ALDBSSCT0000003319	ALDBSSCG0000001998	--	--	lincRNA	Annotated_lncRNA	chr13	149272126	149274162	-	2	1249	94
ALDBSSCT0000003318	ALDBSSCG0000001997	--	--	lincRNA	Annotated_lncRNA	chr13	147719742	147720712	-	2	894	117
ALDBSSCT0000007986	ALDBSSCG0000004842	--	--	lincRNA	Annotated_lncRNA	chr4	77200618	77206897	-	4	878	107
ALDBSSCT0000003253	ALDBSSCG0000001962	--	--	lincRNA	Annotated_lncRNA	chr13	121736518	121758747	-	2	2950	211
ALDBSSCT0000003700	ALDBSSCG0000002212	--	--	lincRNA	Annotated_lncRNA	chr14	104995416	105004864	+	3	2319	109
ALDBSSCT0000006548	ALDBSSCG0000004002	--	--	lincRNA	Annotated_lncRNA	chr3	8501117	8511984	+	3	4952	238
ALDBSSCT0000002381	ALDBSSCG0000001441	--	--	lincRNA	Annotated_lncRNA	chr12	14865083	14877405	-	2	827	88
ALDBSSCT0000006426	ALDBSSCG0000003924	--	--	lincRNA	Annotated_lncRNA	chr2	129918656	129921851	-	2	1033	89
ALDBSSCT0000002559	ALDBSSCG0000001553	--	--	lincRNA	Annotated_lncRNA	chr13	12359299	12391786	+	3	636	89
ALDBSSCT0000003496	ALDBSSCG0000002103	--	--	lincRNA	Annotated_lncRNA	chr14	21161683	21185106	+	2	1087	114
ALDBSSCT0000002317	ALDBSSCG0000001399	--	--	lincRNA	Annotated_lncRNA	chr12	647059	650654	-	2	2166	301
ALDBSSCT0000004442	ALDBSSCG0000002706	--	--	lincRNA	Annotated_lncRNA	chr15	51562031	51577777	-	2	719	87
ALDBSSCT0000002258	ALDBSSCG0000001360	--	--	lincRNA	Annotated_lncRNA	chr12	44673323	44674258	+	2	829	101
ALDBSSCT0000002257	ALDBSSCG0000001359	--	--	lincRNA	Annotated_lncRNA	chr12	44151633	44153461	+	2	1822	129
ALDBSSCT0000004766	ALDBSSCG0000002903	--	--	lincRNA	Annotated_lncRNA	chr16	41360129	41363022	+	4	1622	126
ALDBSSCT0000004760	ALDBSSCG0000002897	--	--	lincRNA	Annotated_lncRNA	chr16	38491013	38492742	+	2	1185	111
ALDBSSCT0000004763	ALDBSSCG0000002900	--	--	lincRNA	Annotated_lncRNA	chr16	40110437	40111581	+	2	567	81
ALDBSSCT0000010107	ALDBSSCG0000006156	--	--	lincRNA	Annotated_lncRNA	chr7	29699362	29747333	-	4	8057	176
ALDBSSCT0000007018	ALDBSSCG0000004267	--	--	lincRNA	Annotated_lncRNA	chr3	10914326	10921517	-	5	1644	109
ALDBSSCT0000002865	ALDBSSCG0000001739	--	--	lincRNA	Annotated_lncRNA	chr13	158190989	158208654	+	6	1023	59
ALDBSSCT0000002867	ALDBSSCG0000001740	--	--	lincRNA	Annotated_lncRNA	chr13	158296771	158303688	+	3	1270	66
ALDBSSCT0000008727	ALDBSSCG0000005324	--	--	lincRNA	Annotated_lncRNA	chr6	7427764	7438110	+	2	1251	156
ALDBSSCT0000011249	ALDBSSCG0000006831	--	--	lincRNA	Annotated_lncRNA	chr9	74914992	74920416	+	2	1567	83
ALDBSSCT0000012010	ALDBSSCG0000007316	--	--	lincRNA	Annotated_lncRNA	chrX	15323595	15332020	-	2	4446	152
ALDBSSCT0000002427	ALDBSSCG0000001469	--	--	lincRNA	Annotated_lncRNA	chr12	37654142	37658228	-	4	1047	83
ALDBSSCT0000008858	ALDBSSCG0000005413	--	--	lincRNA	Annotated_lncRNA	chr6	51288967	51292633	+	2	3220	170
ALDBSSCT0000007597	ALDBSSCG0000004606	--	--	lincRNA	Annotated_lncRNA	chr4	82595829	82604801	+	2	876	86
ALDBSSCT0000002032	ALDBSSCG0000001228	--	--	lincRNA	Annotated_lncRNA	chr11	75619057	75631080	-	2	1076	73
ALDBSSCT0000007599	ALDBSSCG0000004608	--	--	lincRNA	Annotated_lncRNA	chr4	83972549	83975861	+	2	2354	107
ALDBSSCT0000011275	ALDBSSCG0000006845	--	--	lincRNA	Annotated_lncRNA	chr9	93709494	93939120	+	4	2480	98
ALDBSSCT0000005703	ALDBSSCG0000003463	--	--	lincRNA	Annotated_lncRNA	chr18	41931918	41937973	-	3	1454	126
ALDBSSCT0000007080	ALDBSSCG0000004304	--	--	lincRNA	Annotated_lncRNA	chr3	32185610	32188937	-	2	2895	153
ALDBSSCT0000004616	ALDBSSCG0000002808	--	--	lincRNA	Annotated_lncRNA	chr15	136656569	136664763	-	2	2134	249
ALDBSSCT0000007123	ALDBSSCG0000004333	--	--	lincRNA	Annotated_lncRNA	chr3	44144072	44147424	-	2	1952	104
ALDBSSCT0000005636	ALDBSSCG0000003415	--	--	lincRNA	Annotated_lncRNA	chr18	7687766	7701609	-	3	670	111
ALDBSSCT0000010848	ALDBSSCG0000006573	--	--	lincRNA	Annotated_lncRNA	chr8	56017247	56239967	-	2	288	68
ALDBSSCT0000007244	ALDBSSCG0000004394	--	--	lincRNA	Annotated_lncRNA	chr3	85161436	85211951	-	6	3040	111
ALDBSSCT0000011672	ALDBSSCG0000007086	--	--	lincRNA	Annotated_lncRNA	chr9	126433144	126450358	-	3	2318	88
ALDBSSCT0000009250	ALDBSSCG0000005635	--	--	lincRNA	Annotated_lncRNA	chr6	17414410	17419674	-	3	3118	99
ALDBSSCT0000010385	ALDBSSCG0000006307	--	--	lincRNA	Annotated_lncRNA	chr8	2959045	2962101	+	3	1042	122
ALDBSSCT0000006332	ALDBSSCG0000003874	--	--	lincRNA	Annotated_lncRNA	chr2	81282238	81300060	-	4	2346	229
ALDBSSCT0000006333	ALDBSSCG0000003875	--	--	lincRNA	Annotated_lncRNA	chr2	81456985	81460632	-	3	891	82
ALDBSSCT0000005798	ALDBSSCG0000003523	--	--	lincRNA	Annotated_lncRNA	chr2	9001366	9002476	+	2	560	168
ALDBSSCT0000002044	ALDBSSCG0000001233	--	--	lincRNA	Annotated_lncRNA	chr11	78785836	78953441	-	4	6010	186
ALDBSSCT0000002722	ALDBSSCG0000001649	--	--	lincRNA	Annotated_lncRNA	chr13	90584088	90590015	+	2	1110	125
ALDBSSCT0000002726	ALDBSSCG0000001652	--	--	lincRNA	Annotated_lncRNA	chr13	92583458	92584376	+	2	830	111
ALDBSSCT0000005026	ALDBSSCG0000003032	--	--	lincRNA	Annotated_lncRNA	chr16	61508547	61605751	-	2	724	92
ALDBSSCT0000009890	ALDBSSCG0000006015	--	--	lincRNA	Annotated_lncRNA	chr7	99671210	99672333	+	3	693	125
ALDBSSCT0000005147	ALDBSSCG0000003102	--	--	lincRNA	Annotated_lncRNA	chr17	33238700	33243922	+	2	1097	176
ALDBSSCT0000005142	ALDBSSCG0000003097	--	--	lincRNA	Annotated_lncRNA	chr17	30437748	30444014	+	2	5908	173
ALDBSSCT0000009330	ALDBSSCG0000005690	--	--	lincRNA	Annotated_lncRNA	chr6	50406058	50407178	-	2	1013	251
ALDBSSCT0000001131	ALDBSSCG0000000703	--	--	lincRNA	Annotated_lncRNA	chr10	14763409	14810188	+	4	5931	133
ALDBSSCT0000009648	ALDBSSCG0000005888	--	--	lincRNA	Annotated_lncRNA	chr7	11463548	11468351	+	2	1632	136
ALDBSSCT0000009797	ALDBSSCG0000005974	--	--	lincRNA	Annotated_lncRNA	chr7	63192283	63193994	+	2	722	87
ALDBSSCT0000009826	ALDBSSCG0000005988	--	--	lincRNA	Annotated_lncRNA	chr7	78718386	78977705	+	11	5202	102
ALDBSSCT0000011072	ALDBSSCG0000006720	--	--	lincRNA	Annotated_lncRNA	chr9	9601217	9624257	+	3	344	52
ALDBSSCT0000006046	ALDBSSCG0000003701	--	--	lincRNA	Annotated_lncRNA	chr2	142140976	142152198	+	2	885	89
ALDBSSCT0000009557	ALDBSSCG0000005828	--	--	lincRNA	Annotated_lncRNA	chr6	145891789	145892556	-	2	349	87
ALDBSSCT0000011483	ALDBSSCG0000006990	--	--	lincRNA	Annotated_lncRNA	chr9	42929699	42933916	-	2	1031	93
ALDBSSCT0000000242	ALDBSSCG0000000140	--	--	lincRNA	Annotated_lncRNA	chr1	122667013	122672915	+	2	1872	116
ALDBSSCT0000006647	ALDBSSCG0000004066	--	--	lincRNA	Annotated_lncRNA	chr3	40137437	40139808	+	2	1096	119
ENSSSCT00000046056	ENSSSCG00000040030	KCNQ1OT1_1	KCNQ1 overlapping transcript 1 conserved region 1 [Source:RFAM;Acc:RF01946]	misc_RNA	Annotated_lncRNA	chr2	1814899	1815370	+	1	472	74
ALDBSSCT0000001964	ALDBSSCG0000001183	--	--	lincRNA	Annotated_lncRNA	chr11	24585228	24588543	-	2	1985	118
ALDBSSCT0000011305	ALDBSSCG0000006867	--	--	lincRNA	Annotated_lncRNA	chr9	120246024	120249072	+	2	1361	78
ALDBSSCT0000001780	ALDBSSCG0000001075	--	--	lincRNA	Annotated_lncRNA	chr11	68272866	68279115	+	3	1603	124
ALDBSSCT0000003107	ALDBSSCG0000001864	--	--	lincRNA	Annotated_lncRNA	chr13	32955235	32968430	-	3	1126	113
ALDBSSCT0000001969	ALDBSSCG0000001187	--	--	lincRNA	Annotated_lncRNA	chr11	25665578	25667673	-	2	1406	93
ALDBSSCT0000003102	ALDBSSCG0000001863	--	--	lincRNA	Annotated_lncRNA	chr13	32827623	32829206	-	2	919	153
ALDBSSCT0000002388	ALDBSSCG0000001447	--	--	lincRNA	Annotated_lncRNA	chr12	19055801	19078135	-	3	4024	163
ALDBSSCT0000009188	ALDBSSCG0000005595	--	--	lincRNA	Annotated_lncRNA	chr6	157053626	157055864	+	2	479	94
ALDBSSCT0000005438	ALDBSSCG0000003293	--	--	lincRNA	Annotated_lncRNA	chr18	6072886	6075036	+	2	656	110
ALDBSSCT0000001457	ALDBSSCG0000000878	--	--	lincRNA	Annotated_lncRNA	chr10	19977072	19980163	-	2	441	76
ALDBSSCT0000000813	ALDBSSCG0000000494	--	--	lincRNA	Annotated_lncRNA	chr1	133570529	133615570	-	5	7490	116
ALDBSSCT0000006050	ALDBSSCG0000003704	--	--	lincRNA	Annotated_lncRNA	chr2	143690799	143695335	+	3	2598	116
ALDBSSCT0000009671	ALDBSSCG0000005902	--	--	lincRNA	Annotated_lncRNA	chr7	20677735	20691764	+	5	1397	117
ALDBSSCT0000006768	ALDBSSCG0000004133	--	--	lincRNA	Annotated_lncRNA	chr3	81262771	81264771	+	2	992	147
ALDBSSCT0000006886	ALDBSSCG0000004197	--	--	lincRNA	Annotated_lncRNA	chr3	126848179	127113693	+	5	1064	96
ALDBSSCT0000009675	ALDBSSCG0000005903	--	--	lincRNA	Annotated_lncRNA	chr7	20990217	20999437	+	3	2034	185
ENSSSCT00000019996	ENSSSCG00000018401	7SK	7SK RNA [Source:RFAM;Acc:RF00100]	misc_RNA	Annotated_lncRNA	chr9	97899067	97899388	+	1	322	70
ALDBSSCT0000006761	ALDBSSCG0000004130	--	--	lincRNA	Annotated_lncRNA	chr3	79727328	79734358	+	6	1515	103
ALDBSSCT0000002387	ALDBSSCG0000001446	--	--	lincRNA	Annotated_lncRNA	chr12	18663528	18671417	-	3	1322	103
ALDBSSCT0000008378	ALDBSSCG0000005090	--	--	lincRNA	Annotated_lncRNA	chr5	76612507	76649679	+	5	867	87
ALDBSSCT0000007057	ALDBSSCG0000004290	--	--	lincRNA	Annotated_lncRNA	chr3	22227017	22233489	-	4	3915	127
ALDBSSCT0000007944	ALDBSSCG0000004815	--	--	lincRNA	Annotated_lncRNA	chr4	46216959	46235131	-	2	686	84
ALDBSSCT0000001248	ALDBSSCG0000000756	--	--	lincRNA	Annotated_lncRNA	chr10	47712356	47727977	+	7	3132	120
ALDBSSCT0000003622	ALDBSSCG0000002172	--	--	lincRNA	Annotated_lncRNA	chr14	65774083	65781203	+	3	1527	169
ALDBSSCT0000002824	ALDBSSCG0000001718	--	--	lincRNA	Annotated_lncRNA	chr13	138649081	138674419	+	2	1263	84
ALDBSSCT0000000661	ALDBSSCG0000000397	--	--	lincRNA	Annotated_lncRNA	chr1	18931323	18946348	-	3	592	77
ALDBSSCT0000009501	ALDBSSCG0000005796	--	--	lincRNA	Annotated_lncRNA	chr6	116082844	116111672	-	5	2520	109
ALDBSSCT0000000146	ALDBSSCG0000000086	--	--	lincRNA	Annotated_lncRNA	chr1	62928678	63018614	+	5	5063	125
ALDBSSCT0000003215	ALDBSSCG0000001933	--	--	lincRNA	Annotated_lncRNA	chr13	84137515	84149115	-	3	1359	90
ALDBSSCT0000002340	ALDBSSCG0000001416	--	--	lincRNA	Annotated_lncRNA	chr12	3814602	3819783	-	3	4380	223
ALDBSSCT0000002613	ALDBSSCG0000001588	--	--	lincRNA	Annotated_lncRNA	chr13	34299949	34344157	+	6	1793	106
ALDBSSCT0000002344	ALDBSSCG0000001418	--	--	lincRNA	Annotated_lncRNA	chr12	4288200	4294690	-	2	1027	162
ALDBSSCT0000004159	ALDBSSCG0000002510	--	--	lincRNA	Annotated_lncRNA	chr15	32344828	32345724	+	2	708	135
ALDBSSCT0000008619	ALDBSSCG0000005246	--	--	lincRNA	Annotated_lncRNA	chr5	80686428	80696383	-	2	9687	243
ALDBSSCT0000005933	ALDBSSCG0000003624	--	--	lincRNA	Annotated_lncRNA	chr2	77839217	77840164	+	2	764	137
ALDBSSCT0000008617	ALDBSSCG0000005245	--	--	lincRNA	Annotated_lncRNA	chr5	79885604	79887983	-	3	1042	111
ALDBSSCT0000001398	ALDBSSCG0000000851	--	--	lincRNA	Annotated_lncRNA	chr10	12249038	12249722	-	3	674	83
ALDBSSCT0000005936	ALDBSSCG0000003626	--	--	lincRNA	Annotated_lncRNA	chr2	78372077	78376327	+	2	613	75
ALDBSSCT0000005935	ALDBSSCG0000003625	--	--	lincRNA	Annotated_lncRNA	chr2	78292573	78293517	+	2	614	66
ALDBSSCT0000007690	ALDBSSCG0000004669	--	--	lincRNA	Annotated_lncRNA	chr4	118317523	118319664	+	3	1614	120
ALDBSSCT0000010522	ALDBSSCG0000006382	--	--	lincRNA	Annotated_lncRNA	chr8	78376778	78379499	+	2	2120	170
ALDBSSCT0000004405	ALDBSSCG0000002681	--	--	lincRNA	Annotated_lncRNA	chr15	31951995	31956721	-	2	608	99
ALDBSSCT0000008108	ALDBSSCG0000004921	--	--	lincRNA	Annotated_lncRNA	chr4	115164802	115199221	-	10	1737	83
ALDBSSCT0000001560	ALDBSSCG0000000951	--	--	lincRNA	Annotated_lncRNA	chr10	64843891	64848946	-	4	2857	143
ALDBSSCT0000007579	ALDBSSCG0000004598	--	--	lincRNA	Annotated_lncRNA	chr4	78113834	78115634	+	3	795	141
ALDBSSCT0000009358	ALDBSSCG0000005711	--	--	lincRNA	Annotated_lncRNA	chr6	56802933	56804760	-	2	1260	128
ALDBSSCT0000008853	ALDBSSCG0000005408	--	--	lincRNA	Annotated_lncRNA	chr6	48817061	48821940	+	2	2324	183
ALDBSSCT0000010526	ALDBSSCG0000006386	--	--	lincRNA	Annotated_lncRNA	chr8	81084317	81088640	+	2	1048	76
ALDBSSCT0000006372	ALDBSSCG0000003902	--	--	lincRNA	Annotated_lncRNA	chr2	102568976	102575690	-	2	5452	116
ALDBSSCT0000008857	ALDBSSCG0000005412	--	--	lincRNA	Annotated_lncRNA	chr6	51174375	51180357	+	2	5578	274
ALDBSSCT0000009352	ALDBSSCG0000005706	--	--	lincRNA	Annotated_lncRNA	chr6	54681471	54683873	-	2	1993	255
ALDBSSCT0000008854	ALDBSSCG0000005409	--	--	lincRNA	Annotated_lncRNA	chr6	49323149	49326546	+	2	2959	232
ALDBSSCT0000008257	ALDBSSCG0000005010	--	--	lincRNA	Annotated_lncRNA	chr5	7737474	7741619	+	2	1075	99
ALDBSSCT0000010241	ALDBSSCG0000006231	--	--	lincRNA	Annotated_lncRNA	chr7	91335984	91446434	-	4	1642	132
ALDBSSCT0000002460	ALDBSSCG0000001489	--	--	lincRNA	Annotated_lncRNA	chr12	45147537	45152031	-	4	952	153
ALDBSSCT0000000919	ALDBSSCG0000000565	--	--	lincRNA	Annotated_lncRNA	chr1	211413562	211465693	-	2	590	60
ALDBSSCT0000009693	ALDBSSCG0000005916	--	--	lincRNA	Annotated_lncRNA	chr7	28534135	28537774	+	2	1448	151
ALDBSSCT0000003752	ALDBSSCG0000002248	--	--	lincRNA	Annotated_lncRNA	chr14	131966952	131968194	+	2	883	67
ALDBSSCT0000008053	ALDBSSCG0000004888	--	--	lincRNA	Annotated_lncRNA	chr4	100629885	100647782	-	3	2808	180
ALDBSSCT0000002264	ALDBSSCG0000001366	--	--	lincRNA	Annotated_lncRNA	chr12	46206556	46209795	+	3	445	104
ALDBSSCT0000010529	ALDBSSCG0000006389	--	--	lincRNA	Annotated_lncRNA	chr8	81462430	81476280	+	5	1308	139
ALDBSSCT0000002261	ALDBSSCG0000001363	--	--	lincRNA	Annotated_lncRNA	chr12	45608240	45615632	+	2	1081	68
ALDBSSCT0000002187	ALDBSSCG0000001309	--	--	lincRNA	Annotated_lncRNA	chr12	15416498	15420892	+	4	1852	103
ALDBSSCT0000000927	ALDBSSCG0000000570	--	--	lincRNA	Annotated_lncRNA	chr1	213266146	213279941	-	2	13701	220
ALDBSSCT0000010158	ALDBSSCG0000006184	--	--	lincRNA	Annotated_lncRNA	chr7	48803698	48816163	-	4	1780	127
ALDBSSCT0000002183	ALDBSSCG0000001305	--	--	lincRNA	Annotated_lncRNA	chr12	14864324	14869427	+	2	2257	92
ALDBSSCT0000002182	ALDBSSCG0000001304	--	--	lincRNA	Annotated_lncRNA	chr12	14719055	14729163	+	3	662	163
ALDBSSCT0000009894	ALDBSSCG0000006017	--	--	lincRNA	Annotated_lncRNA	chr7	100864492	100867060	+	2	2467	220
ALDBSSCT0000001408	ALDBSSCG0000000854	--	--	lincRNA	Annotated_lncRNA	chr10	13203991	13419102	-	5	1545	134
ALDBSSCT0000006572	ALDBSSCG0000004014	--	--	lincRNA	Annotated_lncRNA	chr3	12061671	12186698	+	5	1746	103
ALDBSSCT0000001404	ALDBSSCG0000000854	--	--	lincRNA	Annotated_lncRNA	chr10	13117133	13422754	-	6	2879	120
ALDBSSCT0000011506	ALDBSSCG0000006997	--	--	lincRNA	Annotated_lncRNA	chr9	44838339	44839079	-	2	554	93
ALDBSSCT0000008530	ALDBSSCG0000005190	--	--	lincRNA	Annotated_lncRNA	chr5	23100501	23102266	-	4	1152	100
ALDBSSCT0000008531	ALDBSSCG0000005191	--	--	lincRNA	Annotated_lncRNA	chr5	23107664	23109752	-	2	1152	100
ALDBSSCT0000004304	ALDBSSCG0000002604	--	--	lincRNA	Annotated_lncRNA	chr15	120923891	120930412	+	3	6113	249
ALDBSSCT0000005340	ALDBSSCG0000003229	--	--	lincRNA	Annotated_lncRNA	chr17	37718594	37719776	-	3	719	147
ALDBSSCT0000003220	ALDBSSCG0000001936	--	--	lincRNA	Annotated_lncRNA	chr13	86560421	86562722	-	2	1659	104
ALDBSSCT0000011282	ALDBSSCG0000006850	--	--	lincRNA	Annotated_lncRNA	chr9	97324328	97325148	+	2	735	182
ALDBSSCT0000002764	ALDBSSCG0000001676	--	--	lincRNA	Annotated_lncRNA	chr13	113331608	113361281	+	3	7389	102
ALDBSSCT0000010746	ALDBSSCG0000006501	--	--	lincRNA	Annotated_lncRNA	chr8	5375865	5381490	-	2	1362	86
ALDBSSCT0000008351	ALDBSSCG0000005068	--	--	lincRNA	Annotated_lncRNA	chr5	64392530	64399161	+	2	394	90
ALDBSSCT0000011697	ALDBSSCG0000007102	--	--	lincRNA	Annotated_lncRNA	chr9	133204635	133206387	-	3	1437	165
ALDBSSCT0000005749	ALDBSSCG0000003487	--	--	lincRNA	Annotated_lncRNA	chr18	54847999	54850821	-	2	2368	147
ALDBSSCT0000011237	ALDBSSCG0000006822	--	--	lincRNA	Annotated_lncRNA	chr9	70867594	70868740	+	2	657	80
ALDBSSCT0000005667	ALDBSSCG0000003440	--	--	lincRNA	Annotated_lncRNA	chr18	24762216	25117863	-	4	13479	146
ALDBSSCT0000011230	ALDBSSCG0000006816	--	--	lincRNA	Annotated_lncRNA	chr9	67080295	67085049	+	3	294	97
ALDBSSCT0000006544	ALDBSSCG0000004000	--	--	lincRNA	Annotated_lncRNA	chr3	6572301	6573154	+	2	531	163
ALDBSSCT0000011232	ALDBSSCG0000006818	--	--	lincRNA	Annotated_lncRNA	chr9	67189656	67196275	+	2	861	80
ALDBSSCT0000007178	ALDBSSCG0000004363	--	--	lincRNA	Annotated_lncRNA	chr3	59512427	59513326	-	2	867	85
ALDBSSCT0000011239	ALDBSSCG0000006824	--	--	lincRNA	Annotated_lncRNA	chr9	72046908	72055167	+	2	5512	121
ALDBSSCT0000005746	ALDBSSCG0000003485	--	--	lincRNA	Annotated_lncRNA	chr18	54539999	54540854	-	2	738	139
ALDBSSCT0000006481	ALDBSSCG0000003957	--	--	lincRNA	Annotated_lncRNA	chr2	147224764	147228951	-	3	1366	98
ALDBSSCT0000009753	ALDBSSCG0000005951	--	--	lincRNA	Annotated_lncRNA	chr7	46105544	46120195	+	2	926	92
ALDBSSCT0000007408	ALDBSSCG0000004488	--	--	lincRNA	Annotated_lncRNA	chr4	971429	973783	+	2	1371	211
ALDBSSCT0000000043	ALDBSSCG0000000026	--	--	lincRNA	Annotated_lncRNA	chr1	11448364	11453528	+	3	2560	150
ALDBSSCT0000009327	ALDBSSCG0000005687	--	--	lincRNA	Annotated_lncRNA	chr6	46598149	46604608	-	2	3852	177
ALDBSSCT0000009324	ALDBSSCG0000005685	--	--	lincRNA	Annotated_lncRNA	chr6	46525874	46534555	-	3	2484	157
ALDBSSCT0000005882	ALDBSSCG0000003584	--	--	lincRNA	Annotated_lncRNA	chr2	50170883	50193872	+	2	2088	85
ALDBSSCT0000004270	ALDBSSCG0000002585	--	--	lincRNA	Annotated_lncRNA	chr15	106813582	106814925	+	2	624	79
ALDBSSCT0000004275	ALDBSSCG0000002589	--	--	lincRNA	Annotated_lncRNA	chr15	108550043	108552579	+	2	1499	97
ALDBSSCT0000006684	ALDBSSCG0000004083	--	--	lincRNA	Annotated_lncRNA	chr3	42723326	42735638	+	3	1018	119
ALDBSSCT0000009388	ALDBSSCG0000005723	--	--	lincRNA	Annotated_lncRNA	chr6	60918214	60920675	-	3	876	180
ALDBSSCT0000004572	ALDBSSCG0000002778	--	--	lincRNA	Annotated_lncRNA	chr15	110030210	110367642	-	4	1119	79
ALDBSSCT0000005152	ALDBSSCG0000003107	--	--	lincRNA	Annotated_lncRNA	chr17	36371339	36381154	+	2	2869	132
ALDBSSCT0000004577	ALDBSSCG0000002781	--	--	lincRNA	Annotated_lncRNA	chr15	115548781	115598899	-	3	2987	93
ALDBSSCT0000001100	ALDBSSCG0000000682	--	--	lincRNA	Annotated_lncRNA	chr10	1008985	1037950	+	2	937	119
ALDBSSCT0000005281	ALDBSSCG0000003191	--	--	lincRNA	Annotated_lncRNA	chr17	11156241	11209221	-	2	1669	135
ALDBSSCT0000003739	ALDBSSCG0000002238	--	--	lincRNA	Annotated_lncRNA	chr14	121740298	121742697	+	2	1624	113
ALDBSSCT0000004904	ALDBSSCG0000002972	--	--	lincRNA	Annotated_lncRNA	chr16	21402013	21402736	-	2	709	82
ALDBSSCT0000006259	ALDBSSCG0000003825	--	--	lincRNA	Annotated_lncRNA	chr2	44424305	44424690	-	2	381	51
ALDBSSCT0000009037	ALDBSSCG0000005517	--	--	lincRNA	Annotated_lncRNA	chr6	105519721	105541134	+	2	1639	135
ALDBSSCT0000008837	ALDBSSCG0000005399	--	--	lincRNA	Annotated_lncRNA	chr6	46563183	46604364	+	3	1486	129
ALDBSSCT0000000210	ALDBSSCG0000000119	--	--	lincRNA	Annotated_lncRNA	chr1	98135580	98176116	+	4	1510	141
ALDBSSCT0000006152	ALDBSSCG0000003760	--	--	lincRNA	Annotated_lncRNA	chr2	5934247	5945085	-	4	10036	162
ALDBSSCT0000007071	ALDBSSCG0000004298	--	--	lincRNA	Annotated_lncRNA	chr3	26353842	26378160	-	5	914	102
ALDBSSCT0000002488	ALDBSSCG0000001506	--	--	lincRNA	Annotated_lncRNA	chr12	54029279	54030201	-	2	472	157
ALDBSSCT0000008038	ALDBSSCG0000004876	--	--	lincRNA	Annotated_lncRNA	chr4	91123510	91124332	-	2	567	92
ALDBSSCT0000006991	ALDBSSCG0000004245	--	--	lincRNA	Annotated_lncRNA	chr3	985255	1010423	-	2	751	145
ALDBSSCT0000005235	ALDBSSCG0000003159	--	--	lincRNA	Annotated_lncRNA	chr17	61580708	61591504	+	2	1715	232
ALDBSSCT0000001209	ALDBSSCG0000000741	--	--	lincRNA	Annotated_lncRNA	chr10	39479788	39543216	+	5	1318	88
ALDBSSCT0000007713	ALDBSSCG0000004685	--	--	lincRNA	Annotated_lncRNA	chr4	130649252	130649845	+	2	586	64
ALDBSSCT0000003099	ALDBSSCG0000001860	--	--	lincRNA	Annotated_lncRNA	chr13	31135058	31135601	-	2	537	170
ALDBSSCT0000007818	ALDBSSCG0000004734	--	--	lincRNA	Annotated_lncRNA	chr4	502175	507879	-	2	3743	401
ALDBSSCT0000003547	ALDBSSCG0000002126	--	--	lincRNA	Annotated_lncRNA	chr14	37579896	37598303	+	11	3131	167
ALDBSSCT0000009739	ALDBSSCG0000005939	--	--	lincRNA	Annotated_lncRNA	chr7	40188550	40191309	+	2	1389	111
ALDBSSCT0000008391	ALDBSSCG0000005101	--	--	lincRNA	Annotated_lncRNA	chr5	83702688	83703477	+	2	680	115
ENSSSCT00000029022	ENSSSCG00000027271	Metazoa_SRP	Metazoan signal recognition particle RNA [Source:RFAM;Acc:RF00017]	misc_RNA	Annotated_lncRNA	chr6	159512908	159513205	+	1	298	71
ALDBSSCT0000008496	ALDBSSCG0000005168	--	--	lincRNA	Annotated_lncRNA	chr5	10120078	10138167	-	4	978	117
ALDBSSCT0000000749	ALDBSSCG0000000447	--	--	lincRNA	Annotated_lncRNA	chr1	81610477	81655669	-	3	664	108
ALDBSSCT0000003669	ALDBSSCG0000002193	--	--	lincRNA	Annotated_lncRNA	chr14	87307102	87683587	+	3	946	167
ALDBSSCT0000000627	ALDBSSCG0000000376	--	--	lincRNA	Annotated_lncRNA	chr1	8736406	8739212	-	3	656	110
ALDBSSCT0000008329	ALDBSSCG0000005055	--	--	lincRNA	Annotated_lncRNA	chr5	53006722	53196500	+	6	827	91
ALDBSSCT0000009143	ALDBSSCG0000005572	--	--	lincRNA	Annotated_lncRNA	chr6	144805198	144806694	+	2	760	152
ALDBSSCT0000001926	ALDBSSCG0000001163	--	--	lincRNA	Annotated_lncRNA	chr11	15407770	15410872	-	3	1957	213
ALDBSSCT0000001927	ALDBSSCG0000001164	--	--	lincRNA	Annotated_lncRNA	chr11	16091204	16097503	-	3	712	87
ALDBSSCT0000005876	ALDBSSCG0000003578	--	--	lincRNA	Annotated_lncRNA	chr2	45413276	45421384	+	2	4280	136
ALDBSSCT0000004285	ALDBSSCG0000002595	--	--	lincRNA	Annotated_lncRNA	chr15	116493490	116515827	+	2	883	79
ALDBSSCT0000006028	ALDBSSCG0000003688	--	--	lincRNA	Annotated_lncRNA	chr2	133859153	133864808	+	3	938	116
ALDBSSCT0000003145	ALDBSSCG0000001891	--	--	lincRNA	Annotated_lncRNA	chr13	55994366	56114933	-	2	2437	91
ALDBSSCT0000004280	ALDBSSCG0000002592	--	--	lincRNA	Annotated_lncRNA	chr15	113170742	113247812	+	2	420	73
ALDBSSCT0000000829	ALDBSSCG0000000502	--	--	lincRNA	Annotated_lncRNA	chr1	147457468	147486366	-	4	984	91
ENSSSCT00000027465	ENSSSCG00000025718	7SK	7SK RNA [Source:RFAM;Acc:RF00100]	misc_RNA	Annotated_lncRNA	chr2	8826763	8827070	+	1	308	69
ALDBSSCT0000008714	ALDBSSCG0000005317	--	--	lincRNA	Annotated_lncRNA	chr6	4117086	4121565	+	2	1215	139
ALDBSSCT0000008240	ALDBSSCG0000005002	--	--	lincRNA	Annotated_lncRNA	chr5	3174281	3176700	+	2	1371	211
ALDBSSCT0000006613	ALDBSSCG0000004043	--	--	lincRNA	Annotated_lncRNA	chr3	30462381	30463890	+	2	855	115
ALDBSSCT0000001194	ALDBSSCG0000000735	--	--	lincRNA	Annotated_lncRNA	chr10	32356805	32361649	+	3	2820	117
ALDBSSCT0000000103	ALDBSSCG0000000064	--	--	lincRNA	Annotated_lncRNA	chr1	43411355	43414988	+	2	815	114
ALDBSSCT0000003711	ALDBSSCG0000002219	--	--	lincRNA	Annotated_lncRNA	chr14	110626499	110774666	+	3	4503	108
ALDBSSCT0000003242	ALDBSSCG0000001953	--	--	lincRNA	Annotated_lncRNA	chr13	108847807	108853885	-	2	4472	142
ALDBSSCT0000003241	ALDBSSCG0000001952	--	--	lincRNA	Annotated_lncRNA	chr13	108541267	108542676	-	2	1359	132
ALDBSSCT0000006434	ALDBSSCG0000003929	--	--	lincRNA	Annotated_lncRNA	chr2	136291041	136349615	-	5	2098	118
ALDBSSCT0000003247	ALDBSSCG0000001956	--	--	lincRNA	Annotated_lncRNA	chr13	115346092	115350223	-	2	1675	88
ALDBSSCT0000001449	ALDBSSCG0000000875	--	--	lincRNA	Annotated_lncRNA	chr10	19433953	19435106	-	2	403	65
ALDBSSCT0000005541	ALDBSSCG0000003355	--	--	lincRNA	Annotated_lncRNA	chr18	47381555	47384284	+	2	2660	108
ALDBSSCT0000009085	ALDBSSCG0000005543	--	--	lincRNA	Annotated_lncRNA	chr6	128070521	128176183	+	3	1032	86
ALDBSSCT0000002620	ALDBSSCG0000001593	--	--	lincRNA	Annotated_lncRNA	chr13	35883429	35885697	+	2	1496	141
ALDBSSCT0000002621	ALDBSSCG0000001594	--	--	lincRNA	Annotated_lncRNA	chr13	36383852	36387685	+	2	1106	71
ALDBSSCT0000005546	ALDBSSCG0000003358	--	--	lincRNA	Annotated_lncRNA	chr18	48707368	48743059	+	5	1523	115
ALDBSSCT0000000487	ALDBSSCG0000000290	--	--	lincRNA	Annotated_lncRNA	chr1	266893232	267051557	+	4	961	87
ALDBSSCT0000008902	ALDBSSCG0000005441	--	--	lincRNA	Annotated_lncRNA	chr6	58482358	58486214	+	2	2032	108
ALDBSSCT0000005904	ALDBSSCG0000003602	--	--	lincRNA	Annotated_lncRNA	chr2	65234057	65241685	+	3	1401	156
ALDBSSCT0000007475	ALDBSSCG0000004530	--	--	lincRNA	Annotated_lncRNA	chr4	17320985	17325083	+	2	3536	130
ALDBSSCT0000005908	ALDBSSCG0000003604	--	--	lincRNA	Annotated_lncRNA	chr2	66302994	66304927	+	2	1648	130
ALDBSSCT0000005909	ALDBSSCG0000003605	--	--	lincRNA	Annotated_lncRNA	chr2	66895878	66899147	+	2	2779	206
ALDBSSCT0000010113	ALDBSSCG0000006161	--	--	lincRNA	Annotated_lncRNA	chr7	31756459	31773692	-	4	5181	162
ALDBSSCT0000001689	ALDBSSCG0000001020	--	--	lincRNA	Annotated_lncRNA	chr11	9776964	9937075	+	4	891	142
ALDBSSCT0000002973	ALDBSSCG0000001788	--	--	lincRNA	Annotated_lncRNA	chr13	202456182	202471469	+	3	1320	128
ALDBSSCT0000004695	ALDBSSCG0000002860	--	--	lincRNA	Annotated_lncRNA	chr16	7176650	7184064	+	2	5087	157
ALDBSSCT0000007004	ALDBSSCG0000004257	--	--	lincRNA	Annotated_lncRNA	chr3	7833571	7836983	-	5	828	64
ALDBSSCT0000011905	ALDBSSCG0000007241	--	--	lincRNA	Annotated_lncRNA	chrX	10283399	10284843	+	2	1440	109
ALDBSSCT0000007006	ALDBSSCG0000004259	--	--	lincRNA	Annotated_lncRNA	chr3	8501117	8563857	-	2	5309	298
ALDBSSCT0000006288	ALDBSSCG0000003844	--	--	lincRNA	Annotated_lncRNA	chr2	58566653	58599722	-	2	1115	167
ALDBSSCT0000000001	ALDBSSCG0000000001	--	--	lincRNA	Annotated_lncRNA	chr1	548814	839783	+	2	741	156
ALDBSSCT0000008860	ALDBSSCG0000005414	--	--	lincRNA	Annotated_lncRNA	chr6	51608949	51632330	+	2	1235	120
ALDBSSCT0000008832	ALDBSSCG0000005394	--	--	lincRNA	Annotated_lncRNA	chr6	44770545	44772352	+	2	1101	166
ALDBSSCT0000006325	ALDBSSCG0000003867	--	--	lincRNA	Annotated_lncRNA	chr2	71695327	71696037	-	3	348	46
ALDBSSCT0000011234	ALDBSSCG0000006819	--	--	lincRNA	Annotated_lncRNA	chr9	68110019	68129480	+	4	762	58
ALDBSSCT0000006329	ALDBSSCG0000003871	--	--	lincRNA	Annotated_lncRNA	chr2	75718665	75720774	-	2	1256	104
ALDBSSCT0000009404	ALDBSSCG0000005736	--	--	lincRNA	Annotated_lncRNA	chr6	67467275	67470421	-	3	1701	194
ALDBSSCT0000002120	ALDBSSCG0000001271	--	--	lincRNA	Annotated_lncRNA	chr12	3678853	3701739	+	4	1495	358
ALDBSSCT0000007575	ALDBSSCG0000004596	--	--	lincRNA	Annotated_lncRNA	chr4	77343369	77349971	+	2	456	79
ALDBSSCT0000005659	ALDBSSCG0000003434	--	--	lincRNA	Annotated_lncRNA	chr18	19016636	19025667	-	2	1977	110
ALDBSSCT0000010841	ALDBSSCG0000006567	--	--	lincRNA	Annotated_lncRNA	chr8	47891350	47894218	-	2	1799	113
ALDBSSCT0000009569	ALDBSSCG0000005839	--	--	lincRNA	Annotated_lncRNA	chr6	151226369	151228707	-	3	791	72
ALDBSSCT0000011246	ALDBSSCG0000006830	--	--	lincRNA	Annotated_lncRNA	chr9	74614785	74616767	+	3	1371	99
ALDBSSCT0000005656	ALDBSSCG0000003431	--	--	lincRNA	Annotated_lncRNA	chr18	15795940	15798343	-	2	2396	116
ALDBSSCT0000009562	ALDBSSCG0000005832	--	--	lincRNA	Annotated_lncRNA	chr6	147972779	147973795	-	2	694	121
ALDBSSCT0000005307	ALDBSSCG0000003213	--	--	lincRNA	Annotated_lncRNA	chr17	28569371	28580535	-	4	2195	187
ALDBSSCT0000007139	ALDBSSCG0000004341	--	--	lincRNA	Annotated_lncRNA	chr3	45435559	45447826	-	2	935	65
ALDBSSCT0000004622	ALDBSSCG0000002811	--	--	lincRNA	Annotated_lncRNA	chr15	140146925	140148258	-	2	1327	209
ALDBSSCT0000005627	ALDBSSCG0000003408	--	--	lincRNA	Annotated_lncRNA	chr18	4815088	4819671	-	2	621	139
ALDBSSCT0000008224	ALDBSSCG0000004993	--	--	lincRNA	Annotated_lncRNA	chr5	506126	508169	+	3	742	153
ALDBSSCT0000010004	ALDBSSCG0000006084	--	--	lincRNA	Annotated_lncRNA	chr7	2414601	2440569	-	5	2239	154
ALDBSSCT0000009716	ALDBSSCG0000005935	--	--	lincRNA	Annotated_lncRNA	chr7	38029816	38031161	+	3	638	112
ALDBSSCT0000001530	ALDBSSCG0000000932	--	--	lincRNA	Annotated_lncRNA	chr10	50194877	50196610	-	2	1724	103
ALDBSSCT0000004015	ALDBSSCG0000002419	--	--	lincRNA	Annotated_lncRNA	chr14	104866223	104889684	-	5	927	87
ALDBSSCT0000003556	ALDBSSCG0000002130	--	--	lincRNA	Annotated_lncRNA	chr14	40936721	40945002	+	3	800	79
ALDBSSCT0000010382	ALDBSSCG0000006305	--	--	lincRNA	Annotated_lncRNA	chr8	1987174	1989819	+	2	1910	289
ALDBSSCT0000009263	ALDBSSCG0000005646	--	--	lincRNA	Annotated_lncRNA	chr6	27612961	27623227	-	2	4730	156
ALDBSSCT0000006808	ALDBSSCG0000004154	--	--	lincRNA	Annotated_lncRNA	chr3	101221068	101296168	+	5	1159	82
ALDBSSCT0000008567	ALDBSSCG0000005213	--	--	lincRNA	Annotated_lncRNA	chr5	44555785	44558716	-	2	2680	214
ENSSSCT00000021528	ENSSSCG00000019933	7SK	7SK RNA [Source:RFAM;Acc:RF00100]	misc_RNA	Annotated_lncRNA	chr1	92076756	92077072	-	1	317	92
ALDBSSCT0000006656	ALDBSSCG0000004072	--	--	lincRNA	Annotated_lncRNA	chr3	40597416	40602602	+	3	1387	196
ALDBSSCT0000009887	ALDBSSCG0000006012	--	--	lincRNA	Annotated_lncRNA	chr7	98267227	98270732	+	2	1429	92
ALDBSSCT0000010016	ALDBSSCG0000006091	--	--	lincRNA	Annotated_lncRNA	chr7	3173962	3184714	-	2	1630	114
ALDBSSCT0000004979	ALDBSSCG0000003013	--	--	lincRNA	Annotated_lncRNA	chr16	53306594	53312901	-	2	823	91
ALDBSSCT0000003651	ALDBSSCG0000002182	--	--	lincRNA	Annotated_lncRNA	chr14	74611147	74618995	+	3	549	71
ALDBSSCT0000004970	ALDBSSCG0000003008	--	--	lincRNA	Annotated_lncRNA	chr16	50534275	50536912	-	2	1894	132
ALDBSSCT0000009889	ALDBSSCG0000006014	--	--	lincRNA	Annotated_lncRNA	chr7	98777343	98781719	+	2	651	85
ALDBSSCT0000006652	ALDBSSCG0000004069	--	--	lincRNA	Annotated_lncRNA	chr3	40497554	40500112	+	2	1227	190
ALDBSSCT0000009819	ALDBSSCG0000005986	--	--	lincRNA	Annotated_lncRNA	chr7	76238443	76273489	+	2	1236	157
ALDBSSCT0000005711	ALDBSSCG0000003466	--	--	lincRNA	Annotated_lncRNA	chr18	42600611	42603364	-	2	928	59
ALDBSSCT0000007222	ALDBSSCG0000004391	--	--	lincRNA	Annotated_lncRNA	chr3	83577180	83582761	-	2	626	153
ALDBSSCT0000005717	ALDBSSCG0000003469	--	--	lincRNA	Annotated_lncRNA	chr18	45913996	46081663	-	3	1020	105
ALDBSSCT0000008843	ALDBSSCG0000005403	--	--	lincRNA	Annotated_lncRNA	chr6	47019154	47024323	+	2	4564	107
ALDBSSCT0000011168	ALDBSSCG0000006779	--	--	lincRNA	Annotated_lncRNA	chr9	48170566	48179559	+	4	1054	82
ALDBSSCT0000001899	ALDBSSCG0000001149	--	--	lincRNA	Annotated_lncRNA	chr11	9796474	9801519	-	2	1869	126
ALDBSSCT0000003933	ALDBSSCG0000002368	--	--	lincRNA	Annotated_lncRNA	chr14	63051318	63054874	-	2	1001	116
ALDBSSCT0000000310	ALDBSSCG0000000182	--	--	lincRNA	Annotated_lncRNA	chr1	150873015	150877450	+	3	1377	91
ALDBSSCT0000003936	ALDBSSCG0000002369	--	--	lincRNA	Annotated_lncRNA	chr14	63724970	63729899	-	2	1230	89
ALDBSSCT0000003939	ALDBSSCG0000002372	--	--	lincRNA	Annotated_lncRNA	chr14	65766030	65775758	-	2	1414	142
ALDBSSCT0000006196	ALDBSSCG0000003789	--	--	lincRNA	Annotated_lncRNA	chr2	18859502	18873584	-	2	814	68
ALDBSSCT0000009353	ALDBSSCG0000005707	--	--	lincRNA	Annotated_lncRNA	chr6	56163372	56165498	-	2	1380	120
ALDBSSCT0000009269	ALDBSSCG0000005651	--	--	lincRNA	Annotated_lncRNA	chr6	30194551	30209569	-	2	14373	294
ALDBSSCT0000006193	ALDBSSCG0000003787	--	--	lincRNA	Annotated_lncRNA	chr2	18197888	18200776	-	4	1083	114
ALDBSSCT0000005473	ALDBSSCG0000003318	--	--	lincRNA	Annotated_lncRNA	chr18	18854095	18972634	+	5	5004	197
ALDBSSCT0000009343	ALDBSSCG0000005699	--	--	lincRNA	Annotated_lncRNA	chr6	52524337	52526326	-	2	1670	145
ALDBSSCT0000005477	ALDBSSCG0000003320	--	--	lincRNA	Annotated_lncRNA	chr18	19698619	19717769	+	3	482	63
ALDBSSCT0000004482	ALDBSSCG0000002732	--	--	lincRNA	Annotated_lncRNA	chr15	66570281	66594592	-	4	1195	141
ALDBSSCT0000007156	ALDBSSCG0000004351	--	--	lincRNA	Annotated_lncRNA	chr3	50647954	50649446	-	2	998	63
ALDBSSCT0000009345	ALDBSSCG0000005701	--	--	lincRNA	Annotated_lncRNA	chr6	53029887	53041377	-	4	4171	165
ALDBSSCT0000011334	ALDBSSCG0000006882	--	--	lincRNA	Annotated_lncRNA	chr9	132221014	132224517	+	2	962	113
ALDBSSCT0000001870	ALDBSSCG0000001132	--	--	lincRNA	Annotated_lncRNA	chr11	4203432	4204293	-	3	836	161
ALDBSSCT0000005278	ALDBSSCG0000003188	--	--	lincRNA	Annotated_lncRNA	chr17	9823873	9824934	-	2	833	99
ALDBSSCT0000001933	ALDBSSCG0000001168	--	--	lincRNA	Annotated_lncRNA	chr11	16654337	16658226	-	2	441	91
ALDBSSCT0000001879	ALDBSSCG0000001137	--	--	lincRNA	Annotated_lncRNA	chr11	5762208	5770778	-	2	7834	172
ALDBSSCT0000000874	ALDBSSCG0000000529	--	--	lincRNA	Annotated_lncRNA	chr1	165113004	165186092	-	3	1166	177
ALDBSSCT0000003055	ALDBSSCG0000001831	--	--	lincRNA	Annotated_lncRNA	chr13	11215133	11237085	-	4	1188	124
ALDBSSCT0000011420	ALDBSSCG0000006944	--	--	lincRNA	Annotated_lncRNA	chr9	7464836	7479738	-	3	1147	108
ALDBSSCT0000009067	ALDBSSCG0000005534	--	--	lincRNA	Annotated_lncRNA	chr6	119427820	119434078	+	3	4091	111
ALDBSSCT0000008596	ALDBSSCG0000005231	--	--	lincRNA	Annotated_lncRNA	chr5	65723015	65723638	-	2	614	49
ALDBSSCT0000008597	ALDBSSCG0000005232	--	--	lincRNA	Annotated_lncRNA	chr5	66160846	66164726	-	2	1142	103
ALDBSSCT0000008042	ALDBSSCG0000004880	--	--	lincRNA	Annotated_lncRNA	chr4	95055901	95084754	-	2	1262	98
ALDBSSCT0000008364	ALDBSSCG0000005079	--	--	lincRNA	Annotated_lncRNA	chr5	68531621	68533032	+	2	386	55
ALDBSSCT0000008360	ALDBSSCG0000005076	--	--	lincRNA	Annotated_lncRNA	chr5	67497572	67504563	+	3	2190	146
ALDBSSCT0000006067	ALDBSSCG0000003715	--	--	lincRNA	Annotated_lncRNA	chr2	147400060	147405025	+	3	2531	200
ALDBSSCT0000007046	ALDBSSCG0000004286	--	--	lincRNA	Annotated_lncRNA	chr3	19787334	19800514	-	3	1690	172
ALDBSSCT0000007043	ALDBSSCG0000004285	--	--	lincRNA	Annotated_lncRNA	chr3	18344308	18354020	-	3	647	95
ALDBSSCT0000003616	ALDBSSCG0000002166	--	--	lincRNA	Annotated_lncRNA	chr14	61115054	61124113	+	2	3064	112
ALDBSSCT0000002834	ALDBSSCG0000001728	--	--	lincRNA	Annotated_lncRNA	chr13	146998706	147058081	+	2	488	72
ALDBSSCT0000003611	ALDBSSCG0000002163	--	--	lincRNA	Annotated_lncRNA	chr14	60362810	60374011	+	2	2697	110
ALDBSSCT0000002938	ALDBSSCG0000001770	--	--	lincRNA	Annotated_lncRNA	chr13	190299238	190304960	+	2	1057	100
ALDBSSCT0000000775	ALDBSSCG0000000468	--	--	lincRNA	Annotated_lncRNA	chr1	107258468	107269259	-	2	2502	344
ALDBSSCT0000007951	ALDBSSCG0000004818	--	--	lincRNA	Annotated_lncRNA	chr4	47028610	47059232	-	5	949	73
ALDBSSCT0000000670	ALDBSSCG0000000403	--	--	lincRNA	Annotated_lncRNA	chr1	27372285	27374586	-	2	402	73
ALDBSSCT0000000870	ALDBSSCG0000000527	--	--	lincRNA	Annotated_lncRNA	chr1	164208127	164212687	-	2	627	120
ALDBSSCT0000008912	ALDBSSCG0000005447	--	--	lincRNA	Annotated_lncRNA	chr6	62978539	63013156	+	3	3307	143
ALDBSSCT0000008910	ALDBSSCG0000005446	--	--	lincRNA	Annotated_lncRNA	chr6	62602661	62663912	+	2	314	83
ALDBSSCT0000003758	ALDBSSCG0000002254	--	--	lincRNA	Annotated_lncRNA	chr14	136229932	136245593	+	4	1200	101
ALDBSSCT0000009612	ALDBSSCG0000005863	--	--	lincRNA	Annotated_lncRNA	chr7	2490551	2493376	+	2	1969	201
ALDBSSCT0000009616	ALDBSSCG0000005865	--	--	lincRNA	Annotated_lncRNA	chr7	2763743	2765530	+	2	1050	204
ALDBSSCT0000006888	ALDBSSCG0000004198	--	--	lincRNA	Annotated_lncRNA	chr3	127270834	127276320	+	2	1300	104
ALDBSSCT0000008967	ALDBSSCG0000005491	--	--	lincRNA	Annotated_lncRNA	chr6	85742042	85753271	+	3	578	85
ALDBSSCT0000003119	ALDBSSCG0000001871	--	--	lincRNA	Annotated_lncRNA	chr13	38779246	38780129	-	2	783	148
ALDBSSCT0000008740	ALDBSSCG0000005333	--	--	lincRNA	Annotated_lncRNA	chr6	12256448	12257831	+	2	894	109
ALDBSSCT0000008963	ALDBSSCG0000005488	--	--	lincRNA	Annotated_lncRNA	chr6	83663711	83671393	+	2	6280	331
ALDBSSCT0000005943	ALDBSSCG0000003631	--	--	lincRNA	Annotated_lncRNA	chr2	83318900	83330363	+	5	1880	102
ALDBSSCT0000007686	ALDBSSCG0000004666	--	--	lincRNA	Annotated_lncRNA	chr4	116620740	116621580	+	2	828	100
ALDBSSCT0000010134	ALDBSSCG0000006169	--	--	lincRNA	Annotated_lncRNA	chr7	37246638	37248852	-	2	1143	132
ALDBSSCT0000004791	ALDBSSCG0000002913	--	--	lincRNA	Annotated_lncRNA	chr16	47966790	47970697	+	3	988	104
ALDBSSCT0000001577	ALDBSSCG0000000962	--	--	lincRNA	Annotated_lncRNA	chr10	69184703	69186919	-	2	1097	77
ALDBSSCT0000008980	ALDBSSCG0000005497	--	--	lincRNA	Annotated_lncRNA	chr6	91774201	91809183	+	2	3159	163
ALDBSSCT0000009207	ALDBSSCG0000005609	--	--	lincRNA	Annotated_lncRNA	chr6	6282094	6359511	-	2	1324	78
ALDBSSCT0000009201	ALDBSSCG0000005604	--	--	lincRNA	Annotated_lncRNA	chr6	3122331	3133538	-	2	802	232
ALDBSSCT0000008984	ALDBSSCG0000005498	--	--	lincRNA	Annotated_lncRNA	chr6	92151544	92153343	+	2	1051	78
ALDBSSCT0000010628	ALDBSSCG0000006448	--	--	lincRNA	Annotated_lncRNA	chr8	121829479	121846159	+	4	1811	91
ALDBSSCT0000003478	ALDBSSCG0000002096	--	--	lincRNA	Annotated_lncRNA	chr14	16289132	16293766	+	2	989	88
ALDBSSCT0000006728	ALDBSSCG0000004104	--	--	lincRNA	Annotated_lncRNA	chr3	56417412	56446272	+	5	10576	228
ALDBSSCT0000002275	ALDBSSCG0000001376	--	--	lincRNA	Annotated_lncRNA	chr12	53229370	53230229	+	2	846	94
ALDBSSCT0000009398	ALDBSSCG0000005732	--	--	lincRNA	Annotated_lncRNA	chr6	63951042	63955234	-	3	2359	413
ENSSSCT00000037405	ENSSSCG00000040413	TUG1_3	Taurine upregulated gene 1 conserved region 3 [Source:RFAM;Acc:RF01891]	misc_RNA	Annotated_lncRNA	chr14	47803898	47804141	+	1	244	63
ALDBSSCT0000000994	ALDBSSCG0000000610	--	--	lincRNA	Annotated_lncRNA	chr1	257657391	257660852	-	2	771	71
ALDBSSCT0000005352	ALDBSSCG0000003239	--	--	lincRNA	Annotated_lncRNA	chr17	46025610	46030777	-	2	4107	115
ALDBSSCT0000011429	ALDBSSCG0000006951	--	--	lincRNA	Annotated_lncRNA	chr9	8383634	8390674	-	2	688	112
ALDBSSCT0000006561	ALDBSSCG0000004006	--	--	lincRNA	Annotated_lncRNA	chr3	9804655	9808585	+	4	1333	264
ALDBSSCT0000006560	ALDBSSCG0000004005	--	--	lincRNA	Annotated_lncRNA	chr3	9653329	9661668	+	4	1035	233
ALDBSSCT0000006564	ALDBSSCG0000004009	--	--	lincRNA	Annotated_lncRNA	chr3	10688116	10693742	+	2	862	117
ALDBSSCT0000000680	ALDBSSCG0000000410	--	--	lincRNA	Annotated_lncRNA	chr1	31739067	31850299	-	3	429	58
ALDBSSCT0000012031	ALDBSSCG0000007336	--	--	lincRNA	Annotated_lncRNA	chrX	65743386	65744364	-	2	864	139
ALDBSSCT0000007634	ALDBSSCG0000004631	--	--	lincRNA	Annotated_lncRNA	chr4	98552102	98554465	+	2	436	85
ALDBSSCT0000007436	ALDBSSCG0000004509	--	--	lincRNA	Annotated_lncRNA	chr4	10385444	10423543	+	2	1872	151
ALDBSSCT0000000291	ALDBSSCG0000000166	--	--	lincRNA	Annotated_lncRNA	chr1	140666265	140667876	+	3	1196	70
ALDBSSCT0000002016	ALDBSSCG0000001214	--	--	lincRNA	Annotated_lncRNA	chr11	63670003	63711454	-	5	1724	96
ALDBSSCT0000005680	ALDBSSCG0000003447	--	--	lincRNA	Annotated_lncRNA	chr18	29189548	29195008	-	2	1431	162
ALDBSSCT0000008521	ALDBSSCG0000005184	--	--	lincRNA	Annotated_lncRNA	chr5	19572562	19575121	-	2	1596	107
ALDBSSCT0000002405	ALDBSSCG0000001456	--	--	lincRNA	Annotated_lncRNA	chr12	23643444	23669610	-	3	839	127
ALDBSSCT0000001667	ALDBSSCG0000001007	--	--	lincRNA	Annotated_lncRNA	chr11	5059746	5073749	+	3	1059	126
ALDBSSCT0000011089	ALDBSSCG0000006730	--	--	lincRNA	Annotated_lncRNA	chr9	12279531	12285657	+	2	841	103
ALDBSSCT0000005350	ALDBSSCG0000003237	--	--	lincRNA	Annotated_lncRNA	chr17	44756879	44762297	-	2	5362	190
ALDBSSCT0000009619	ALDBSSCG0000005868	--	--	lincRNA	Annotated_lncRNA	chr7	3582082	3584115	+	2	1149	146
ALDBSSCT0000002790	ALDBSSCG0000001693	--	--	lincRNA	Annotated_lncRNA	chr13	124744831	125012458	+	4	1234	107
ALDBSSCT0000005053	ALDBSSCG0000003049	--	--	lincRNA	Annotated_lncRNA	chr16	76202120	76206214	-	2	645	116
ALDBSSCT0000011112	ALDBSSCG0000006746	--	--	lincRNA	Annotated_lncRNA	chr9	25688802	25690368	+	2	1251	190
ALDBSSCT0000010051	ALDBSSCG0000006114	--	--	lincRNA	Annotated_lncRNA	chr7	12311717	12319122	-	3	1344	151
ALDBSSCT0000007142	ALDBSSCG0000004344	--	--	lincRNA	Annotated_lncRNA	chr3	47856425	47889808	-	4	1360	149
ALDBSSCT0000006494	ALDBSSCG0000003966	--	--	lincRNA	Annotated_lncRNA	chr2	149623065	149625348	-	2	1000	96
ALDBSSCT0000009339	ALDBSSCG0000005695	--	--	lincRNA	Annotated_lncRNA	chr6	51850155	51855310	-	2	2886	140
ALDBSSCT0000009725	ALDBSSCG0000005936	--	--	lincRNA	Annotated_lncRNA	chr7	39210592	39222980	+	5	5670	238
ALDBSSCT0000004221	ALDBSSCG0000002553	--	--	lincRNA	Annotated_lncRNA	chr15	77122203	77128489	+	2	733	132
ALDBSSCT0000006313	ALDBSSCG0000003858	--	--	lincRNA	Annotated_lncRNA	chr2	66208018	66209782	-	3	954	128
ALDBSSCT0000006314	ALDBSSCG0000003859	--	--	lincRNA	Annotated_lncRNA	chr2	69214158	69215403	-	2	1124	114
ALDBSSCT0000004203	ALDBSSCG0000002541	--	--	lincRNA	Annotated_lncRNA	chr15	66209228	66219892	+	3	1927	107
ALDBSSCT0000004200	ALDBSSCG0000002539	--	--	lincRNA	Annotated_lncRNA	chr15	63711794	63721340	+	3	7392	144
ALDBSSCT0000005439	ALDBSSCG0000003294	--	--	lincRNA	Annotated_lncRNA	chr18	6240373	6244654	+	3	803	145
ALDBSSCT0000005437	ALDBSSCG0000003292	--	--	lincRNA	Annotated_lncRNA	chr18	5741774	5754633	+	2	10697	203
ALDBSSCT0000011044	ALDBSSCG0000006703	--	--	lincRNA	Annotated_lncRNA	chr9	3037295	3043877	+	3	2585	157
ALDBSSCT0000003721	ALDBSSCG0000002224	--	--	lincRNA	Annotated_lncRNA	chr14	112004219	112006947	+	2	450	58
ALDBSSCT0000006693	ALDBSSCG0000004086	--	--	lincRNA	Annotated_lncRNA	chr3	46620906	46786498	+	6	8411	188
ALDBSSCT0000011576	ALDBSSCG0000007030	--	--	lincRNA	Annotated_lncRNA	chr9	72122540	72134932	-	3	2678	140
ALDBSSCT0000001113	ALDBSSCG0000000692	--	--	lincRNA	Annotated_lncRNA	chr10	10137246	10164773	+	2	7406	162
ALDBSSCT0000004804	ALDBSSCG0000002921	--	--	lincRNA	Annotated_lncRNA	chr16	54026102	54028660	+	2	788	76
ALDBSSCT0000009385	ALDBSSCG0000005721	--	--	lincRNA	Annotated_lncRNA	chr6	59281148	59404648	-	5	6869	233
ALDBSSCT0000009386	ALDBSSCG0000005722	--	--	lincRNA	Annotated_lncRNA	chr6	59541544	59543521	-	2	731	160
ALDBSSCT0000006229	ALDBSSCG0000003805	--	--	lincRNA	Annotated_lncRNA	chr2	27627666	27631051	-	2	2489	87
ALDBSSCT0000009024	ALDBSSCG0000005514	--	--	lincRNA	Annotated_lncRNA	chr6	102096963	102240916	+	9	1716	133
ALDBSSCT0000009923	ALDBSSCG0000006042	--	--	lincRNA	Annotated_lncRNA	chr7	114362057	114364091	+	2	698	219
ALDBSSCT0000001235	ALDBSSCG0000000751	--	--	lincRNA	Annotated_lncRNA	chr10	44063583	44076628	+	4	3935	117
ALDBSSCT0000004935	ALDBSSCG0000002989	--	--	lincRNA	Annotated_lncRNA	chr16	36015593	36048308	-	5	1280	83
ALDBSSCT0000002490	ALDBSSCG0000001507	--	--	lincRNA	Annotated_lncRNA	chr12	54522700	54532860	-	3	6719	159
ALDBSSCT0000000220	ALDBSSCG0000000125	--	--	lincRNA	Annotated_lncRNA	chr1	108710844	108751607	+	2	564	79
ALDBSSCT0000006142	ALDBSSCG0000003754	--	--	lincRNA	Annotated_lncRNA	chr2	5113672	5114739	-	2	674	170
ALDBSSCT0000006992	ALDBSSCG0000004246	--	--	lincRNA	Annotated_lncRNA	chr3	1132083	1137589	-	3	482	59
ALDBSSCT0000008122	ALDBSSCG0000004928	--	--	lincRNA	Annotated_lncRNA	chr4	117710527	117718764	-	3	2170	103
ALDBSSCT0000002499	ALDBSSCG0000001511	--	--	lincRNA	Annotated_lncRNA	chr12	55367861	55374955	-	3	2897	148
ALDBSSCT0000002208	ALDBSSCG0000001321	--	--	lincRNA	Annotated_lncRNA	chr12	19303316	19313609	+	3	919	187
ALDBSSCT0000009539	ALDBSSCG0000005813	--	--	lincRNA	Annotated_lncRNA	chr6	135131535	135137394	-	2	629	130
ALDBSSCT0000006998	ALDBSSCG0000004252	--	--	lincRNA	Annotated_lncRNA	chr3	4754015	4760241	-	2	1022	142
ALDBSSCT0000008557	ALDBSSCG0000005206	--	--	lincRNA	Annotated_lncRNA	chr5	37809932	37841200	-	4	3638	96
ALDBSSCT0000005228	ALDBSSCG0000003155	--	--	lincRNA	Annotated_lncRNA	chr17	59641934	59643806	+	2	1476	135
ALDBSSCT0000003089	ALDBSSCG0000001856	--	--	lincRNA	Annotated_lncRNA	chr13	29409657	29478620	-	2	559	57
ALDBSSCT0000009897	ALDBSSCG0000006020	--	--	lincRNA	Annotated_lncRNA	chr7	101836641	101850076	+	2	5471	135
ALDBSSCT0000009396	ALDBSSCG0000005730	--	--	lincRNA	Annotated_lncRNA	chr6	63878680	63891095	-	2	3328	166
ALDBSSCT0000005224	ALDBSSCG0000003154	--	--	lincRNA	Annotated_lncRNA	chr17	59124197	59159183	+	7	2684	191
ALDBSSCT0000008388	ALDBSSCG0000005100	--	--	lincRNA	Annotated_lncRNA	chr5	82296848	82297945	+	2	988	105
ALDBSSCT0000000733	ALDBSSCG0000000437	--	--	lincRNA	Annotated_lncRNA	chr1	63932800	63943140	-	3	845	85
ALDBSSCT0000001944	ALDBSSCG0000001172	--	--	lincRNA	Annotated_lncRNA	chr11	18603509	18612838	-	3	2277	101
ALDBSSCT0000001239	ALDBSSCG0000000752	--	--	lincRNA	Annotated_lncRNA	chr10	44658399	44833378	+	2	819	72
ALDBSSCT0000003653	ALDBSSCG0000002184	--	--	lincRNA	Annotated_lncRNA	chr14	77775467	77776229	+	2	550	85
ALDBSSCT0000008386	ALDBSSCG0000005098	--	--	lincRNA	Annotated_lncRNA	chr5	81741641	81797530	+	2	1002	77
ALDBSSCT0000000631	ALDBSSCG0000000378	--	--	lincRNA	Annotated_lncRNA	chr1	9415368	9418090	-	2	607	78
ALDBSSCT0000009150	ALDBSSCG0000005579	--	--	lincRNA	Annotated_lncRNA	chr6	149835938	149881780	+	2	588	121
ALDBSSCT0000006130	ALDBSSCG0000003745	--	--	lincRNA	Annotated_lncRNA	chr2	3270561	3275705	-	2	3917	241
ALDBSSCT0000010172	ALDBSSCG0000006195	--	--	lincRNA	Annotated_lncRNA	chr7	60624571	60647062	-	2	1262	113
ALDBSSCT0000001281	ALDBSSCG0000000778	--	--	lincRNA	Annotated_lncRNA	chr10	55935895	55940594	+	3	686	85
ALDBSSCT0000009654	ALDBSSCG0000005891	--	--	lincRNA	Annotated_lncRNA	chr7	13825878	13848657	+	2	1741	93
ALDBSSCT0000009650	ALDBSSCG0000005890	--	--	lincRNA	Annotated_lncRNA	chr7	13322182	13327937	+	2	5331	122
ALDBSSCT0000004518	ALDBSSCG0000002749	--	--	lincRNA	Annotated_lncRNA	chr15	87819692	87822862	-	2	675	87
ALDBSSCT0000008256	ALDBSSCG0000005009	--	--	lincRNA	Annotated_lncRNA	chr5	6907302	6908159	+	2	686	76
ALDBSSCT0000006745	ALDBSSCG0000004119	--	--	lincRNA	Annotated_lncRNA	chr3	67558033	67590220	+	3	702	128
ALDBSSCT0000008701	ALDBSSCG0000005308	--	--	lincRNA	Annotated_lncRNA	chr6	956408	957791	+	2	1276	325
ALDBSSCT0000008252	ALDBSSCG0000005007	--	--	lincRNA	Annotated_lncRNA	chr5	6039841	6041673	+	2	977	77
ALDBSSCT0000008259	ALDBSSCG0000005012	--	--	lincRNA	Annotated_lncRNA	chr5	10873013	10882529	+	2	600	91
ALDBSSCT0000006663	ALDBSSCG0000004074	--	--	lincRNA	Annotated_lncRNA	chr3	41089191	41089736	+	2	421	140
ALDBSSCT0000007968	ALDBSSCG0000004831	--	--	lincRNA	Annotated_lncRNA	chr4	64709825	64712345	-	2	672	64
ALDBSSCT0000001303	ALDBSSCG0000000793	--	--	lincRNA	Annotated_lncRNA	chr10	63704372	63709406	+	3	1959	185
ALDBSSCT0000003724	ALDBSSCG0000002227	--	--	lincRNA	Annotated_lncRNA	chr14	113844806	113866718	+	2	503	69
ALDBSSCT0000007536	ALDBSSCG0000004573	--	--	lincRNA	Annotated_lncRNA	chr4	56106606	56111404	+	2	479	64
ALDBSSCT0000001308	ALDBSSCG0000000796	--	--	lincRNA	Annotated_lncRNA	chr10	65121774	65152480	+	3	1035	132
ALDBSSCT0000000647	ALDBSSCG0000000387	--	--	lincRNA	Annotated_lncRNA	chr1	11759175	11834041	-	3	2442	87
ALDBSSCT0000003885	ALDBSSCG0000002336	--	--	lincRNA	Annotated_lncRNA	chr14	45936745	45938551	-	2	1118	71
ALDBSSCT0000008771	ALDBSSCG0000005356	--	--	lincRNA	Annotated_lncRNA	chr6	28085097	28089923	+	2	1046	146
ALDBSSCT0000000949	ALDBSSCG0000000585	--	--	lincRNA	Annotated_lncRNA	chr1	230249715	230401694	-	8	1591	73
ALDBSSCT0000010170	ALDBSSCG0000006193	--	--	lincRNA	Annotated_lncRNA	chr7	58280411	58302910	-	3	830	113
ALDBSSCT0000000082	ALDBSSCG0000000048	--	--	lincRNA	Annotated_lncRNA	chr1	25854388	25858597	+	2	821	103
ALDBSSCT0000007558	ALDBSSCG0000004585	--	--	lincRNA	Annotated_lncRNA	chr4	70516297	70527443	+	3	654	77
ALDBSSCT0000000085	ALDBSSCG0000000050	--	--	lincRNA	Annotated_lncRNA	chr1	29852107	29872257	+	3	950	87
ALDBSSCT0000004581	ALDBSSCG0000002785	--	--	lincRNA	Annotated_lncRNA	chr15	117381365	117384084	-	2	709	63
ALDBSSCT0000008678	ALDBSSCG0000005291	--	--	lincRNA	Annotated_lncRNA	chr5	100352148	100370623	-	3	648	60
ALDBSSCT0000008777	ALDBSSCG0000005360	--	--	lincRNA	Annotated_lncRNA	chr6	28705444	28712003	+	3	5735	203
ALDBSSCT0000002330	ALDBSSCG0000001408	--	--	lincRNA	Annotated_lncRNA	chr12	1425943	1427525	-	2	1375	121
ALDBSSCT0000005918	ALDBSSCG0000003614	--	--	lincRNA	Annotated_lncRNA	chr2	74095480	74105764	+	3	5846	206
ALDBSSCT0000002333	ALDBSSCG0000001410	--	--	lincRNA	Annotated_lncRNA	chr12	1798726	1799742	-	2	570	131
ALDBSSCT0000008918	ALDBSSCG0000005450	--	--	lincRNA	Annotated_lncRNA	chr6	63499610	63500867	+	2	859	147
ALDBSSCT0000008959	ALDBSSCG0000005484	--	--	lincRNA	Annotated_lncRNA	chr6	82225368	82226582	+	3	876	99
ALDBSSCT0000004747	ALDBSSCG0000002889	--	--	lincRNA	Annotated_lncRNA	chr16	32155578	32320847	+	3	3732	125
ALDBSSCT0000010577	ALDBSSCG0000006416	--	--	lincRNA	Annotated_lncRNA	chr8	92939967	92940816	+	2	598	89
ENSSSCT00000030586	ENSSSCG00000028766	Metazoa_SRP	Metazoan signal recognition particle RNA [Source:RFAM;Acc:RF00017]	misc_RNA	Annotated_lncRNA	chr3	100625370	100625658	-	1	289	95
ALDBSSCT0000001738	ALDBSSCG0000001052	--	--	lincRNA	Annotated_lncRNA	chr11	26888835	26891603	+	2	1522	93
ALDBSSCT0000011609	ALDBSSCG0000007051	--	--	lincRNA	Annotated_lncRNA	chr9	93038904	93042551	-	2	285	84
ALDBSSCT0000002961	ALDBSSCG0000001782	--	--	lincRNA	Annotated_lncRNA	chr13	200026487	200028606	+	2	1486	91
ALDBSSCT0000011974	ALDBSSCG0000007289	--	--	lincRNA	Annotated_lncRNA	chrX	125570775	125574646	+	2	839	111
ALDBSSCT0000001730	ALDBSSCG0000001047	--	--	lincRNA	Annotated_lncRNA	chr11	23191221	23212345	+	3	3096	115
ALDBSSCT0000009374	ALDBSSCG0000005716	--	--	lincRNA	Annotated_lncRNA	chr6	57694482	57698637	-	2	3529	118
ALDBSSCT0000002299	ALDBSSCG0000001384	--	--	lincRNA	Annotated_lncRNA	chr12	60291461	60461558	+	3	938	228
ALDBSSCT0000006355	ALDBSSCG0000003889	--	--	lincRNA	Annotated_lncRNA	chr2	90010530	90011407	-	2	672	70
ALDBSSCT0000008875	ALDBSSCG0000005424	--	--	lincRNA	Annotated_lncRNA	chr6	53147960	53161645	+	3	3324	206
ALDBSSCT0000000012	ALDBSSCG0000000007	--	--	lincRNA	Annotated_lncRNA	chr1	3013712	3020806	+	4	2604	93
ALDBSSCT0000002686	ALDBSSCG0000001631	--	--	lincRNA	Annotated_lncRNA	chr13	81539717	81540448	+	2	727	91
ALDBSSCT0000002687	ALDBSSCG0000001632	--	--	lincRNA	Annotated_lncRNA	chr13	82512945	82513994	+	2	894	87
ALDBSSCT0000003838	ALDBSSCG0000002306	--	--	lincRNA	Annotated_lncRNA	chr14	26071075	26087434	-	2	1794	147
ALDBSSCT0000006296	ALDBSSCG0000003850	--	--	lincRNA	Annotated_lncRNA	chr2	60556494	60565752	-	2	7093	181
ALDBSSCT0000000465	ALDBSSCG0000000275	--	--	lincRNA	Annotated_lncRNA	chr1	252727564	252737289	+	3	2608	118
ALDBSSCT0000006292	ALDBSSCG0000003847	--	--	lincRNA	Annotated_lncRNA	chr2	59801723	59805167	-	2	629	135
ALDBSSCT0000002295	ALDBSSCG0000001381	--	--	lincRNA	Annotated_lncRNA	chr12	58106679	58109606	+	2	2241	286
ENSSSCT00000020631	ENSSSCG00000019036	7SK	7SK RNA [Source:RFAM;Acc:RF00100]	misc_RNA	Annotated_lncRNA	chr15	54905872	54906186	+	1	315	59
ALDBSSCT0000002116	ALDBSSCG0000001268	--	--	lincRNA	Annotated_lncRNA	chr12	1573103	1579448	+	3	2914	252
ALDBSSCT0000002441	ALDBSSCG0000001478	--	--	lincRNA	Annotated_lncRNA	chr12	42592037	42601052	-	2	5354	100
ALDBSSCT0000005317	ALDBSSCG0000003220	--	--	lincRNA	Annotated_lncRNA	chr17	32896690	32911991	-	2	1866	286
ALDBSSCT0000010303	ALDBSSCG0000006264	--	--	lincRNA	Annotated_lncRNA	chr7	112973299	112990499	-	3	532	74
ALDBSSCT0000005315	ALDBSSCG0000003218	--	--	lincRNA	Annotated_lncRNA	chr17	32131172	32134669	-	3	2536	111
ALDBSSCT0000008723	ALDBSSCG0000005321	--	--	lincRNA	Annotated_lncRNA	chr6	7176740	7180073	+	2	668	49
ALDBSSCT0000010307	ALDBSSCG0000006267	--	--	lincRNA	Annotated_lncRNA	chr7	116767562	116770503	-	2	1712	328
ALDBSSCT0000005796	ALDBSSCG0000003521	--	--	lincRNA	Annotated_lncRNA	chr2	8066090	8070313	+	2	4007	254
ALDBSSCT0000004732	ALDBSSCG0000002881	--	--	lincRNA	Annotated_lncRNA	chr16	27932971	27934621	+	2	680	71
ALDBSSCT0000000491	ALDBSSCG0000000293	--	--	lincRNA	Annotated_lncRNA	chr1	267985721	267998689	+	4	1429	173
ALDBSSCT0000000490	ALDBSSCG0000000292	--	--	lincRNA	Annotated_lncRNA	chr1	267659342	267660158	+	2	811	206
ALDBSSCT0000000496	ALDBSSCG0000000295	--	--	lincRNA	Annotated_lncRNA	chr1	269365849	269374788	+	4	909	104
ALDBSSCT0000010379	ALDBSSCG0000006302	--	--	lincRNA	Annotated_lncRNA	chr8	878838	891403	+	3	1648	419
ALDBSSCT0000004735	ALDBSSCG0000002883	--	--	lincRNA	Annotated_lncRNA	chr16	29130376	29139746	+	2	631	86
ALDBSSCT0000009266	ALDBSSCG0000005648	--	--	lincRNA	Annotated_lncRNA	chr6	28350034	28352919	-	2	1976	153
ALDBSSCT0000012029	ALDBSSCG0000007334	--	--	lincRNA	Annotated_lncRNA	chrX	56809377	56816739	-	2	468	66
ALDBSSCT0000004145	ALDBSSCG0000002498	--	--	lincRNA	Annotated_lncRNA	chr15	16529267	16560079	+	3	561	70
ALDBSSCT0000007105	ALDBSSCG0000004321	--	--	lincRNA	Annotated_lncRNA	chr3	38752730	38753721	-	2	890	114
ALDBSSCT0000004066	ALDBSSCG0000002458	--	--	lincRNA	Annotated_lncRNA	chr14	139024417	139025729	-	2	720	187
ALDBSSCT0000011718	ALDBSSCG0000007112	--	--	lincRNA	Annotated_lncRNA	chr9	136686080	136691120	-	3	609	137
ALDBSSCT0000011650	ALDBSSCG0000007074	--	--	lincRNA	Annotated_lncRNA	chr9	114806971	114812552	-	2	4549	192
ALDBSSCT0000008516	ALDBSSCG0000005181	--	--	lincRNA	Annotated_lncRNA	chr5	18736063	18739433	-	2	2927	91
ALDBSSCT0000007542	ALDBSSCG0000004577	--	--	lincRNA	Annotated_lncRNA	chr4	63968422	63979651	+	2	528	76
ALDBSSCT0000007543	ALDBSSCG0000004578	--	--	lincRNA	Annotated_lncRNA	chr4	65090334	65097594	+	3	2145	162
ALDBSSCT0000007816	ALDBSSCG0000004733	--	--	lincRNA	Annotated_lncRNA	chr4	127816	128340	-	2	376	66
ALDBSSCT0000004320	ALDBSSCG0000002615	--	--	lincRNA	Annotated_lncRNA	chr15	131850024	131852543	+	3	658	64
ALDBSSCT0000006185	ALDBSSCG0000003782	--	--	lincRNA	Annotated_lncRNA	chr2	15741994	15763434	-	2	782	69
ALDBSSCT0000004322	ALDBSSCG0000002616	--	--	lincRNA	Annotated_lncRNA	chr15	132638515	132676662	+	3	587	49
ALDBSSCT0000006189	ALDBSSCG0000003784	--	--	lincRNA	Annotated_lncRNA	chr2	17593047	17599172	-	4	4388	181
ALDBSSCT0000005364	ALDBSSCG0000003246	--	--	lincRNA	Annotated_lncRNA	chr17	49580219	49581898	-	2	920	71
ALDBSSCT0000009189	ALDBSSCG0000005596	--	--	lincRNA	Annotated_lncRNA	chr6	157337038	157342634	+	3	2308	131
ALDBSSCT0000007034	ALDBSSCG0000004280	--	--	lincRNA	Annotated_lncRNA	chr3	17232391	17233764	-	2	1368	203
ALDBSSCT0000005006	ALDBSSCG0000003022	--	--	lincRNA	Annotated_lncRNA	chr16	55719328	55721457	-	2	2051	116
ALDBSSCT0000005161	ALDBSSCG0000003114	--	--	lincRNA	Annotated_lncRNA	chr17	41370923	41372526	+	2	1574	162
ALDBSSCT0000009779	ALDBSSCG0000005962	--	--	lincRNA	Annotated_lncRNA	chr7	54719161	54723515	+	3	3182	99
ALDBSSCT0000007216	ALDBSSCG0000004387	--	--	lincRNA	Annotated_lncRNA	chr3	80995977	81031989	-	5	1694	85
ALDBSSCT0000007210	ALDBSSCG0000004384	--	--	lincRNA	Annotated_lncRNA	chr3	80104599	80208968	-	4	955	96
ALDBSSCT0000010765	ALDBSSCG0000006517	--	--	lincRNA	Annotated_lncRNA	chr8	12166085	12237705	-	4	2987	147
ALDBSSCT0000010092	ALDBSSCG0000006144	--	--	lincRNA	Annotated_lncRNA	chr7	26691565	26694519	-	2	2538	133
ALDBSSCT0000009805	ALDBSSCG0000005982	--	--	lincRNA	Annotated_lncRNA	chr7	68402553	68447377	+	5	4553	140
ALDBSSCT0000005483	ALDBSSCG0000003324	--	--	lincRNA	Annotated_lncRNA	chr18	21217302	21222521	+	3	3773	106
ALDBSSCT0000010821	ALDBSSCG0000006550	--	--	lincRNA	Annotated_lncRNA	chr8	31470157	31481287	-	4	4685	105
ALDBSSCT0000011156	ALDBSSCG0000006770	--	--	lincRNA	Annotated_lncRNA	chr9	44936940	44946387	+	2	655	124
ALDBSSCT0000003900	ALDBSSCG0000002345	--	--	lincRNA	Annotated_lncRNA	chr14	49565236	49572832	-	3	1473	169
ALDBSSCT0000007460	ALDBSSCG0000004520	--	--	lincRNA	Annotated_lncRNA	chr4	14607214	14727986	+	5	1544	144
ALDBSSCT0000003908	ALDBSSCG0000002349	--	--	lincRNA	Annotated_lncRNA	chr14	50064155	50111099	-	2	3375	165
ALDBSSCT0000007464	ALDBSSCG0000004523	--	--	lincRNA	Annotated_lncRNA	chr4	15327136	15332675	+	2	848	101
ALDBSSCT0000005463	ALDBSSCG0000003312	--	--	lincRNA	Annotated_lncRNA	chr18	14792270	14794714	+	2	730	116
ALDBSSCT0000008964	ALDBSSCG0000005489	--	--	lincRNA	Annotated_lncRNA	chr6	83814524	83823991	+	2	3231	113
ALDBSSCT0000001168	ALDBSSCG0000000721	--	--	lincRNA	Annotated_lncRNA	chr10	25782089	25785105	+	2	1915	71
ALDBSSCT0000008929	ALDBSSCG0000005460	--	--	lincRNA	Annotated_lncRNA	chr6	71601864	71605796	+	5	619	156
ALDBSSCT0000001165	ALDBSSCG0000000719	--	--	lincRNA	Annotated_lncRNA	chr10	25454978	25483592	+	6	2240	106
ALDBSSCT0000008873	ALDBSSCG0000005422	--	--	lincRNA	Annotated_lncRNA	chr6	52940067	52971171	+	4	910	95
ALDBSSCT0000004490	ALDBSSCG0000002736	--	--	lincRNA	Annotated_lncRNA	chr15	71765715	71823466	-	2	912	114
ALDBSSCT0000003048	ALDBSSCG0000001826	--	--	lincRNA	Annotated_lncRNA	chr13	1571329	1645532	-	2	519	97
ALDBSSCT0000001862	ALDBSSCG0000001125	--	--	lincRNA	Annotated_lncRNA	chr11	2963484	2964783	-	2	538	72
ALDBSSCT0000001642	ALDBSSCG0000000992	--	--	lincRNA	Annotated_lncRNA	chr11	1208114	1211306	+	2	3008	233
ALDBSSCT0000009599	ALDBSSCG0000005856	--	--	lincRNA	Annotated_lncRNA	chr6	156962353	156970310	-	3	4906	116
ALDBSSCT0000003516	ALDBSSCG0000002115	--	--	lincRNA	Annotated_lncRNA	chr14	29967737	29969249	+	2	979	132
ALDBSSCT0000011324	ALDBSSCG0000006879	--	--	lincRNA	Annotated_lncRNA	chr9	131301089	131316314	+	2	1653	165
ALDBSSCT0000008275	ALDBSSCG0000005023	--	--	lincRNA	Annotated_lncRNA	chr5	19573749	19575123	+	2	412	74
ALDBSSCT0000008587	ALDBSSCG0000005227	--	--	lincRNA	Annotated_lncRNA	chr5	63823483	63826448	-	2	2825	167
ALDBSSCT0000009372	ALDBSSCG0000005715	--	--	lincRNA	Annotated_lncRNA	chr6	57665707	57666875	-	2	781	139
ALDBSSCT0000009111	ALDBSSCG0000005557	--	--	lincRNA	Annotated_lncRNA	chr6	137442693	137470124	+	2	481	79
ALDBSSCT0000004390	ALDBSSCG0000002668	--	--	lincRNA	Annotated_lncRNA	chr15	17807039	17813186	-	2	2122	103
ALDBSSCT0000008879	ALDBSSCG0000005426	--	--	lincRNA	Annotated_lncRNA	chr6	54602687	54608041	+	2	3513	176
ALDBSSCT0000009699	ALDBSSCG0000005921	--	--	lincRNA	Annotated_lncRNA	chr7	31788294	31801490	+	2	7573	196
ALDBSSCT0000008878	ALDBSSCG0000005425	--	--	lincRNA	Annotated_lncRNA	chr6	53444997	53448269	+	2	1398	251
ALDBSSCT0000003985	ALDBSSCG0000002397	--	--	lincRNA	Annotated_lncRNA	chr14	81124542	81125926	-	2	564	111
ALDBSSCT0000008352	ALDBSSCG0000005069	--	--	lincRNA	Annotated_lncRNA	chr5	64794860	64800765	+	2	4565	243
ALDBSSCT0000010899	ALDBSSCG0000006605	--	--	lincRNA	Annotated_lncRNA	chr8	78757130	78824361	-	6	2864	141
ALDBSSCT0000008426	ALDBSSCG0000005114	--	--	lincRNA	Annotated_lncRNA	chr5	91840839	91872548	+	3	767	105
ALDBSSCT0000009695	ALDBSSCG0000005918	--	--	lincRNA	Annotated_lncRNA	chr7	29732232	29733210	+	2	515	114
ALDBSSCT0000005212	ALDBSSCG0000003147	--	--	lincRNA	Annotated_lncRNA	chr17	57151362	57158294	+	2	346	44
ALDBSSCT0000004782	ALDBSSCG0000002909	--	--	lincRNA	Annotated_lncRNA	chr16	43467467	43479907	+	3	1303	114
ALDBSSCT0000005216	ALDBSSCG0000003151	--	--	lincRNA	Annotated_lncRNA	chr17	58512212	58516505	+	3	1695	89
ALDBSSCT0000004784	ALDBSSCG0000002910	--	--	lincRNA	Annotated_lncRNA	chr16	43555299	43679883	+	6	5093	122
ALDBSSCT0000003563	ALDBSSCG0000002133	--	--	lincRNA	Annotated_lncRNA	chr14	42862721	42865811	+	3	2465	125
ALDBSSCT0000003566	ALDBSSCG0000002136	--	--	lincRNA	Annotated_lncRNA	chr14	43461328	43478782	+	4	7426	166
ALDBSSCT0000001266	ALDBSSCG0000000769	--	--	lincRNA	Annotated_lncRNA	chr10	52907571	52917726	+	4	4541	170
ALDBSSCT0000003565	ALDBSSCG0000002135	--	--	lincRNA	Annotated_lncRNA	chr14	43340988	43351531	+	3	986	188
ALDBSSCT0000011643	ALDBSSCG0000007068	--	--	lincRNA	Annotated_lncRNA	chr9	110036525	110039045	-	2	2463	74
ALDBSSCT0000000168	ALDBSSCG0000000102	--	--	lincRNA	Annotated_lncRNA	chr1	82959454	82961441	+	2	1933	105
ALDBSSCT0000000165	ALDBSSCG0000000100	--	--	lincRNA	Annotated_lncRNA	chr1	81840262	81842138	+	3	1083	95
ALDBSSCT0000003608	ALDBSSCG0000002160	--	--	lincRNA	Annotated_lncRNA	chr14	55592484	55640353	+	2	5529	161
ALDBSSCT0000007928	ALDBSSCG0000004802	--	--	lincRNA	Annotated_lncRNA	chr4	34155718	34159315	-	2	1835	108
ALDBSSCT0000000609	ALDBSSCG0000000362	--	--	lincRNA	Annotated_lncRNA	chr1	4749693	4751403	-	2	968	78
ALDBSSCT0000003167	ALDBSSCG0000001906	--	--	lincRNA	Annotated_lncRNA	chr13	67739805	67743371	-	3	1741	131
ALDBSSCT0000006007	ALDBSSCG0000003671	--	--	lincRNA	Annotated_lncRNA	chr2	123008999	123462484	+	4	819	84
ALDBSSCT0000003287	ALDBSSCG0000001982	--	--	lincRNA	Annotated_lncRNA	chr13	140536905	140542668	-	2	1553	119
ALDBSSCT0000006008	ALDBSSCG0000003672	--	--	lincRNA	Annotated_lncRNA	chr2	124198720	124199446	+	2	705	92
ALDBSSCT0000005819	ALDBSSCG0000003538	--	--	lincRNA	Annotated_lncRNA	chr2	16111642	16112999	+	3	647	92
ALDBSSCT0000003281	ALDBSSCG0000001978	--	--	lincRNA	Annotated_lncRNA	chr13	137828040	137835289	-	2	398	86
ALDBSSCT0000005182	ALDBSSCG0000003128	--	--	lincRNA	Annotated_lncRNA	chr17	49242223	49242868	+	2	639	136
ALDBSSCT0000010439	ALDBSSCG0000006344	--	--	lincRNA	Annotated_lncRNA	chr8	33050022	33067246	+	4	799	105
ALDBSSCT0000008635	ALDBSSCG0000005255	--	--	lincRNA	Annotated_lncRNA	chr5	82744388	82752357	-	2	1462	96
ALDBSSCT0000009627	ALDBSSCG0000005872	--	--	lincRNA	Annotated_lncRNA	chr7	4907640	4914422	+	3	2038	260
ALDBSSCT0000006638	ALDBSSCG0000004059	--	--	lincRNA	Annotated_lncRNA	chr3	38688866	38689776	+	2	804	200
ALDBSSCT0000003272	ALDBSSCG0000001973	--	--	lincRNA	Annotated_lncRNA	chr13	130015759	130031623	-	4	1103	101
ALDBSSCT0000005875	ALDBSSCG0000003577	--	--	lincRNA	Annotated_lncRNA	chr2	44958266	44959346	+	3	850	133
ALDBSSCT0000008834	ALDBSSCG0000005396	--	--	lincRNA	Annotated_lncRNA	chr6	45572336	45574000	+	2	768	76
ALDBSSCT0000002394	ALDBSSCG0000001452	--	--	lincRNA	Annotated_lncRNA	chr12	22063819	22069590	-	2	329	78
ALDBSSCT0000008836	ALDBSSCG0000005398	--	--	lincRNA	Annotated_lncRNA	chr6	46214607	46215575	+	2	946	93
ALDBSSCT0000008831	ALDBSSCG0000005393	--	--	lincRNA	Annotated_lncRNA	chr6	44603127	44603512	+	2	381	90
ALDBSSCT0000008833	ALDBSSCG0000005395	--	--	lincRNA	Annotated_lncRNA	chr6	44781588	44782741	+	2	1034	196
ALDBSSCT0000000502	ALDBSSCG0000000297	--	--	lincRNA	Annotated_lncRNA	chr1	273597916	273993827	+	6	1006	118
ALDBSSCT0000003465	ALDBSSCG0000002089	--	--	lincRNA	Annotated_lncRNA	chr14	10271750	10287142	+	3	695	75
ALDBSSCT0000006733	ALDBSSCG0000004108	--	--	lincRNA	Annotated_lncRNA	chr3	57224950	57226116	+	2	1162	173
ALDBSSCT0000002563	ALDBSSCG0000001556	--	--	lincRNA	Annotated_lncRNA	chr13	13328699	13429793	+	3	631	126
ALDBSSCT0000009624	ALDBSSCG0000005870	--	--	lincRNA	Annotated_lncRNA	chr7	4751181	4754488	+	2	378	72
ALDBSSCT0000010227	ALDBSSCG0000006224	--	--	lincRNA	Annotated_lncRNA	chr7	88218614	88278868	-	6	1335	116
ALDBSSCT0000002249	ALDBSSCG0000001353	--	--	lincRNA	Annotated_lncRNA	chr12	42020717	42034033	+	4	11940	465
ALDBSSCT0000000594	ALDBSSCG0000000352	--	--	lincRNA	Annotated_lncRNA	chr1	1307382	1349709	-	4	7382	243
ALDBSSCT0000011667	ALDBSSCG0000007083	--	--	lincRNA	Annotated_lncRNA	chr9	124214675	124215865	-	2	724	88
ALDBSSCT0000002240	ALDBSSCG0000001347	--	--	lincRNA	Annotated_lncRNA	chr12	39655190	39656750	+	2	485	62
ALDBSSCT0000002241	ALDBSSCG0000001348	--	--	lincRNA	Annotated_lncRNA	chr12	39795373	40065721	+	3	3820	141
ALDBSSCT0000002368	ALDBSSCG0000001433	--	--	lincRNA	Annotated_lncRNA	chr12	11794919	11796165	-	2	764	61
ALDBSSCT0000002992	ALDBSSCG0000001795	--	--	lincRNA	Annotated_lncRNA	chr13	206804306	206813792	+	4	876	65
ALDBSSCT0000002993	ALDBSSCG0000001796	--	--	lincRNA	Annotated_lncRNA	chr13	207354082	207356905	+	2	973	213
ALDBSSCT0000006558	ALDBSSCG0000004004	--	--	lincRNA	Annotated_lncRNA	chr3	9634233	9639958	+	2	3756	216
ALDBSSCT0000001786	ALDBSSCG0000001078	--	--	lincRNA	Annotated_lncRNA	chr11	70216026	70228318	+	4	1294	106
ALDBSSCT0000000694	ALDBSSCG0000000413	--	--	lincRNA	Annotated_lncRNA	chr1	34349432	34361160	-	5	550	88
ALDBSSCT0000001463	ALDBSSCG0000000883	--	--	lincRNA	Annotated_lncRNA	chr10	24902578	24951325	-	3	2988	104
ALDBSSCT0000000692	ALDBSSCG0000000411	--	--	lincRNA	Annotated_lncRNA	chr1	32358856	32360628	-	3	1034	105
ALDBSSCT0000000347	ALDBSSCG0000000208	--	--	lincRNA	Annotated_lncRNA	chr1	179921470	179924191	+	2	1441	102
ALDBSSCT0000002418	ALDBSSCG0000001462	--	--	lincRNA	Annotated_lncRNA	chr12	33292909	33302833	-	2	2315	124
ALDBSSCT0000006289	ALDBSSCG0000003845	--	--	lincRNA	Annotated_lncRNA	chr2	58805178	58806574	-	2	1014	144
ALDBSSCT0000002143	ALDBSSCG0000001284	--	--	lincRNA	Annotated_lncRNA	chr12	6579246	6580654	+	3	617	71
ALDBSSCT0000002141	ALDBSSCG0000001282	--	--	lincRNA	Annotated_lncRNA	chr12	5842112	5842990	+	2	741	89
ALDBSSCT0000002412	ALDBSSCG0000001460	--	--	lincRNA	Annotated_lncRNA	chr12	26667004	26683382	-	3	1604	203
ALDBSSCT0000010274	ALDBSSCG0000006246	--	--	lincRNA	Annotated_lncRNA	chr7	96700914	96722363	-	3	2289	101
ALDBSSCT0000005739	ALDBSSCG0000003482	--	--	lincRNA	Annotated_lncRNA	chr18	51569795	51629128	-	4	1420	118
ALDBSSCT0000005327	ALDBSSCG0000003223	--	--	lincRNA	Annotated_lncRNA	chr17	34042838	34050960	-	3	898	119
ALDBSSCT0000002022	ALDBSSCG0000001219	--	--	lincRNA	Annotated_lncRNA	chr11	69815570	69823430	-	2	1789	127
ALDBSSCT0000004731	ALDBSSCG0000002880	--	--	lincRNA	Annotated_lncRNA	chr16	27298671	27300603	+	2	555	75
ALDBSSCT0000010827	ALDBSSCG0000006554	--	--	lincRNA	Annotated_lncRNA	chr8	33158404	33159081	-	2	353	57
ALDBSSCT0000010048	ALDBSSCG0000006111	--	--	lincRNA	Annotated_lncRNA	chr7	11604591	11658240	-	2	549	145
ALDBSSCT0000010763	ALDBSSCG0000006515	--	--	lincRNA	Annotated_lncRNA	chr8	11819915	11833399	-	2	695	65
ALDBSSCT0000010829	ALDBSSCG0000006556	--	--	lincRNA	Annotated_lncRNA	chr8	38013659	38014794	-	3	916	107
ALDBSSCT0000010924	ALDBSSCG0000006626	--	--	lincRNA	Annotated_lncRNA	chr8	100921303	101066782	-	4	920	69
ALDBSSCT0000005329	ALDBSSCG0000003225	--	--	lincRNA	Annotated_lncRNA	chr17	34436270	34440243	-	3	810	84
ALDBSSCT0000001854	ALDBSSCG0000001118	--	--	lincRNA	Annotated_lncRNA	chr11	1315809	1392318	-	2	1978	116
ALDBSSCT0000004607	ALDBSSCG0000002803	--	--	lincRNA	Annotated_lncRNA	chr15	133731367	133747233	-	3	2116	200
ALDBSSCT0000007152	ALDBSSCG0000004349	--	--	lincRNA	Annotated_lncRNA	chr3	48612334	48633134	-	4	968	87
ALDBSSCT0000004608	ALDBSSCG0000002804	--	--	lincRNA	Annotated_lncRNA	chr15	133932881	133947822	-	2	943	124
ALDBSSCT0000006444	ALDBSSCG0000003933	--	--	lincRNA	Annotated_lncRNA	chr2	138413613	138428815	-	5	1528	104
ALDBSSCT0000006111	ALDBSSCG0000003734	--	--	lincRNA	Annotated_lncRNA	chr2	1011617	1014155	-	2	2132	288
ALDBSSCT0000007255	ALDBSSCG0000004399	--	--	lincRNA	Annotated_lncRNA	chr3	90402363	90406702	-	2	2788	108
ALDBSSCT0000003863	ALDBSSCG0000002322	--	--	lincRNA	Annotated_lncRNA	chr14	38934441	38937552	-	2	1469	113
ALDBSSCT0000006300	ALDBSSCG0000003853	--	--	lincRNA	Annotated_lncRNA	chr2	65131761	65134850	-	2	897	107
ALDBSSCT0000000022	ALDBSSCG0000000014	--	--	lincRNA	Annotated_lncRNA	chr1	6295214	6311416	+	6	1862	89
ALDBSSCT0000008120	ALDBSSCG0000004927	--	--	lincRNA	Annotated_lncRNA	chr4	117499095	117501224	-	2	2123	112
ALDBSSCT0000011581	ALDBSSCG0000007032	--	--	lincRNA	Annotated_lncRNA	chr9	72663396	72666726	-	2	3326	101
ALDBSSCT0000011580	ALDBSSCG0000007031	--	--	lincRNA	Annotated_lncRNA	chr9	72331919	72336275	-	2	4015	108
