# Supplementary material for: Exploration of Long Non-coding RNAs and Circular RNAs in Porcine Milk Exosomes
Source: Front Genet. 2020 Jul 2;11:652. doi: 10.3389/fgene.2020.00652 (PMC7343709; doi:10.3389/fgene.2020.00652)
Supplement: Supplementary file 5 [file Table_5.XLS]

Transcript_id	Gene_id	Official_Symbol	Gene_type	PMExos
ALDBSSCT0000007997	ALDBSSCG0000004850	--	lincRNA	1.119308
ALDBSSCT0000005039	ALDBSSCG0000003038	--	lincRNA	0
ALDBSSCT0000005781	ALDBSSCG0000003512	--	lincRNA	0
ALDBSSCT0000005782	ALDBSSCG0000003513	--	lincRNA	3.228125
ALDBSSCT0000002738	ALDBSSCG0000001659	--	lincRNA	0.535847
ALDBSSCT0000005528	ALDBSSCG0000003351	--	lincRNA	1.26326
ALDBSSCT0000009495	ALDBSSCG0000005791	--	lincRNA	1.4208
ALDBSSCT0000009497	ALDBSSCG0000005793	--	lincRNA	1.006529
ALDBSSCT0000011568	ALDBSSCG0000007023	--	lincRNA	2.796746
ALDBSSCT0000010813	ALDBSSCG0000006544	--	lincRNA	1.463067
ALDBSSCT0000001673	ALDBSSCG0000001010	--	lincRNA	0
ALDBSSCT0000006323	ALDBSSCG0000003866	--	lincRNA	0
ALDBSSCT0000011062	ALDBSSCG0000006715	--	lincRNA	1.329062
ALDBSSCT0000004922	ALDBSSCG0000002984	--	lincRNA	0.96229
ALDBSSCT0000009394	ALDBSSCG0000005728	--	lincRNA	0
ALDBSSCT0000000335	ALDBSSCG0000000198	--	lincRNA	2.547351
ALDBSSCT0000010782	ALDBSSCG0000006522	--	lincRNA	1.608484
ALDBSSCT0000008014	ALDBSSCG0000004860	--	lincRNA	0.891833
ALDBSSCT0000008012	ALDBSSCG0000004858	--	lincRNA	1.760026
ALDBSSCT0000006985	ALDBSSCG0000004240	--	lincRNA	1.427851
ALDBSSCT0000007514	ALDBSSCG0000004559	--	lincRNA	1.137828
ALDBSSCT0000005553	ALDBSSCG0000003361	--	lincRNA	1.556547
ALDBSSCT0000007633	ALDBSSCG0000004630	--	lincRNA	1.945206
ALDBSSCT0000004219	ALDBSSCG0000002552	--	lincRNA	0.636615
ALDBSSCT0000001637	ALDBSSCG0000000991	--	lincRNA	1.531603
ALDBSSCT0000001633	ALDBSSCG0000000989	--	lincRNA	1.485534
ALDBSSCT0000003138	ALDBSSCG0000001885	--	lincRNA	1.314597
ALDBSSCT0000011310	ALDBSSCG0000006869	--	lincRNA	0
ALDBSSCT0000001954	ALDBSSCG0000001178	--	lincRNA	2.009452
ALDBSSCT0000000722	ALDBSSCG0000000432	--	lincRNA	1.415869
ALDBSSCT0000003642	ALDBSSCG0000002179	--	lincRNA	1.797841
ALDBSSCT0000003136	ALDBSSCG0000001883	--	lincRNA	1.222223
ALDBSSCT0000000808	ALDBSSCG0000000492	--	lincRNA	2.417116
ALDBSSCT0000009456	ALDBSSCG0000005765	--	lincRNA	3.307823
ALDBSSCT0000009163	ALDBSSCG0000005585	--	lincRNA	0
ALDBSSCT0000000800	ALDBSSCG0000000486	--	lincRNA	1.61655
ALDBSSCT0000006128	ALDBSSCG0000003744	--	lincRNA	3.488857
ALDBSSCT0000000807	ALDBSSCG0000000491	--	lincRNA	5.458332
ALDBSSCT0000008301	ALDBSSCG0000005042	--	lincRNA	1.022385
ALDBSSCT0000005853	ALDBSSCG0000003559	--	lincRNA	2.631207
ALDBSSCT0000010964	ALDBSSCG0000006648	--	lincRNA	0
ALDBSSCT0000011719	ALDBSSCG0000007113	--	lincRNA	0.932328
ALDBSSCT0000007820	ALDBSSCG0000004735	--	lincRNA	1.435985
ALDBSSCT0000004504	ALDBSSCG0000002741	--	lincRNA	0.755785
ALDBSSCT0000008781	ALDBSSCG0000005361	--	lincRNA	1.17367
ALDBSSCT0000001706	ALDBSSCG0000001029	--	lincRNA	0.616318
ALDBSSCT0000009696	ALDBSSCG0000005919	--	lincRNA	2.736852
ALDBSSCT0000007619	ALDBSSCG0000004618	--	lincRNA	1.039472
ALDBSSCT0000000655	ALDBSSCG0000000391	--	lincRNA	1.771056
ALDBSSCT0000001316	ALDBSSCG0000000802	--	lincRNA	3.123802
ALDBSSCT0000000657	ALDBSSCG0000000393	--	lincRNA	0.746053
ALDBSSCT0000008515	ALDBSSCG0000005180	--	lincRNA	2.758288
ALDBSSCT0000000152	ALDBSSCG0000000089	--	lincRNA	2.853758
ALDBSSCT0000010128	ALDBSSCG0000006168	--	lincRNA	1.542886
ALDBSSCT0000002600	ALDBSSCG0000001581	--	lincRNA	0.573942
ALDBSSCT0000008512	ALDBSSCG0000005177	--	lincRNA	1.256331
ALDBSSCT0000002350	ALDBSSCG0000001423	--	lincRNA	0
ALDBSSCT0000010147	ALDBSSCG0000006178	--	lincRNA	0.735036
ALDBSSCT0000000158	ALDBSSCG0000000094	--	lincRNA	0.577077
ALDBSSCT0000000090	ALDBSSCG0000000053	--	lincRNA	0.489758
ALDBSSCT0000009689	ALDBSSCG0000005913	--	lincRNA	0.517842
ALDBSSCT0000005926	ALDBSSCG0000003619	--	lincRNA	1.606816
ALDBSSCT0000008946	ALDBSSCG0000005475	--	lincRNA	2.791332
ALDBSSCT0000005920	ALDBSSCG0000003616	--	lincRNA	2.34182
ALDBSSCT0000002327	ALDBSSCG0000001405	--	lincRNA	0.823473
ALDBSSCT0000004436	ALDBSSCG0000002702	--	lincRNA	0.266492
ALDBSSCT0000005929	ALDBSSCG0000003621	--	lincRNA	1.452854
ALDBSSCT0000010465	ALDBSSCG0000006357	--	lincRNA	1.004465
ALDBSSCT0000010540	ALDBSSCG0000006390	--	lincRNA	0.22351
ALDBSSCT0000006813	ALDBSSCG0000004155	--	lincRNA	0.63861
ALDBSSCT0000003351	ALDBSSCG0000002015	--	lincRNA	0.824757
ALDBSSCT0000008920	ALDBSSCG0000005452	--	lincRNA	1.234818
ALDBSSCT0000006347	ALDBSSCG0000003882	--	lincRNA	1.660367
ALDBSSCT0000002823	ALDBSSCG0000001717	--	lincRNA	1.463841
ALDBSSCT0000003823	ALDBSSCG0000002299	--	lincRNA	0.939329
ALDBSSCT0000009247	ALDBSSCG0000005632	--	lincRNA	1.352695
ALDBSSCT0000003459	ALDBSSCG0000002085	--	lincRNA	15.491412
ALDBSSCT0000002514	ALDBSSCG0000001522	--	lincRNA	0
ALDBSSCT0000002824	ALDBSSCG0000001718	--	lincRNA	2.061696
ALDBSSCT0000002516	ALDBSSCG0000001523	--	lincRNA	0.626505
ALDBSSCT0000009268	ALDBSSCG0000005650	--	lincRNA	2.007699
ALDBSSCT0000009344	ALDBSSCG0000005700	--	lincRNA	2.854761
ALDBSSCT0000003981	ALDBSSCG0000002394	--	lincRNA	5.360363
ALDBSSCT0000009398	ALDBSSCG0000005732	--	lincRNA	0.696036
ALDBSSCT0000002451	ALDBSSCG0000001485	--	lincRNA	0.227833
ALDBSSCT0000008518	ALDBSSCG0000005182	--	lincRNA	2.116212
ALDBSSCT0000008345	ALDBSSCG0000005063	--	lincRNA	2.648264
ALDBSSCT0000004721	ALDBSSCG0000002873	--	lincRNA	2.07822
ALDBSSCT0000002211	ALDBSSCG0000001324	--	lincRNA	2.12727
ALDBSSCT0000002217	ALDBSSCG0000001330	--	lincRNA	2.00275
ALDBSSCT0000010000	ALDBSSCG0000006083	--	lincRNA	0.7519
ALDBSSCT0000006587	ALDBSSCG0000004024	--	lincRNA	1.509019
ALDBSSCT0000003745	ALDBSSCG0000002243	--	lincRNA	0.091385
ALDBSSCT0000010791	ALDBSSCG0000006528	--	lincRNA	1.293605
ALDBSSCT0000006581	ALDBSSCG0000004018	--	lincRNA	0.743989
ALDBSSCT0000001556	ALDBSSCG0000000949	--	lincRNA	1.361752
ALDBSSCT0000001418	ALDBSSCG0000000858	--	lincRNA	2.640484
ALDBSSCT0000008882	ALDBSSCG0000005429	--	lincRNA	0.468784
ALDBSSCT0000007118	ALDBSSCG0000004331	--	lincRNA	1.236861
ALDBSSCT0000008928	ALDBSSCG0000005459	--	lincRNA	1.594067
ALDBSSCT0000005200	ALDBSSCG0000003139	--	lincRNA	1.70472
ALDBSSCT0000004310	ALDBSSCG0000002608	--	lincRNA	0.195311
ALDBSSCT0000006825	ALDBSSCG0000004162	--	lincRNA	1.49986
ALDBSSCT0000006826	ALDBSSCG0000004163	--	lincRNA	0
ALDBSSCT0000004314	ALDBSSCG0000002609	--	lincRNA	2.796687
ALDBSSCT0000006230	ALDBSSCG0000003806	--	lincRNA	2.58421
ALDBSSCT0000011681	ALDBSSCG0000007094	--	lincRNA	1.316299
ALDBSSCT0000001009	ALDBSSCG0000000622	--	lincRNA	1.077073
ALDBSSCT0000005178	ALDBSSCG0000003125	--	lincRNA	1.740234
ALDBSSCT0000011524	ALDBSSCG0000007002	--	lincRNA	0.836051
ALDBSSCT0000009863	ALDBSSCG0000006001	--	lincRNA	1.201363
ALDBSSCT0000005174	ALDBSSCG0000003124	--	lincRNA	2.421072
ALDBSSCT0000009864	ALDBSSCG0000006002	--	lincRNA	0.54341
ALDBSSCT0000005774	ALDBSSCG0000003508	--	lincRNA	1.469707
ALDBSSCT0000010724	ALDBSSCG0000006490	--	lincRNA	1.214865
ALDBSSCT0000011631	ALDBSSCG0000007062	--	lincRNA	0.575827
ALDBSSCT0000011144	ALDBSSCG0000006760	--	lincRNA	1.335294
ALDBSSCT0000005778	ALDBSSCG0000003511	--	lincRNA	0.134764
ALDBSSCT0000011228	ALDBSSCG0000006814	--	lincRNA	1.384282
ALDBSSCT0000001216	ALDBSSCG0000000745	--	lincRNA	0.194021
ALDBSSCT0000003850	ALDBSSCG0000002313	--	lincRNA	0.170624
ALDBSSCT0000003913	ALDBSSCG0000002352	--	lincRNA	1.950468
ALDBSSCT0000002587	ALDBSSCG0000001572	--	lincRNA	1.282733
ALDBSSCT0000000756	ALDBSSCG0000000453	--	lincRNA	0.874646
ALDBSSCT0000007410	ALDBSSCG0000004490	--	lincRNA	2.75015
ALDBSSCT0000005454	ALDBSSCG0000003303	--	lincRNA	0.854837
ALDBSSCT0000000292	ALDBSSCG0000000167	--	lincRNA	0
ALDBSSCT0000006738	ALDBSSCG0000004112	--	lincRNA	2.374505
ALDBSSCT0000008018	ALDBSSCG0000004862	--	lincRNA	1.180558
ALDBSSCT0000007062	ALDBSSCG0000004293	--	lincRNA	0.260323
ALDBSSCT0000001173	ALDBSSCG0000000726	--	lincRNA	0.554167
ALDBSSCT0000005938	ALDBSSCG0000003628	--	lincRNA	1.728152
ALDBSSCT0000001176	ALDBSSCG0000000727	--	lincRNA	2.336528
ALDBSSCT0000001853	ALDBSSCG0000001117	--	lincRNA	1.464897
ALDBSSCT0000003074	ALDBSSCG0000001845	--	lincRNA	1.32505
ALDBSSCT0000001179	ALDBSSCG0000000730	--	lincRNA	0.401404
ALDBSSCT0000003077	ALDBSSCG0000001847	--	lincRNA	2.31647
ALDBSSCT0000005294	ALDBSSCG0000003204	--	lincRNA	0.780548
ALDBSSCT0000005584	ALDBSSCG0000003378	--	lincRNA	0
ALDBSSCT0000005583	ALDBSSCG0000003377	--	lincRNA	2.077116
ALDBSSCT0000004910	ALDBSSCG0000002976	--	lincRNA	3.423199
ALDBSSCT0000004184	ALDBSSCG0000002531	--	lincRNA	1.352903
ALDBSSCT0000006164	ALDBSSCG0000003769	--	lincRNA	0.542666
ALDBSSCT0000006166	ALDBSSCG0000003770	--	lincRNA	4.294077
ALDBSSCT0000006161	ALDBSSCG0000003767	--	lincRNA	1.668085
ALDBSSCT0000006163	ALDBSSCG0000003768	--	lincRNA	1.559934
ALDBSSCT0000009516	ALDBSSCG0000005798	--	lincRNA	0.779811
ALDBSSCT0000000202	ALDBSSCG0000000114	--	lincRNA	0.488159
ALDBSSCT0000000200	ALDBSSCG0000000112	--	lincRNA	0.864989
ALDBSSCT0000007521	ALDBSSCG0000004564	--	lincRNA	1.765095
ALDBSSCT0000005898	ALDBSSCG0000003597	--	lincRNA	1.276965
ALDBSSCT0000001980	ALDBSSCG0000001195	--	lincRNA	1.261412
ALDBSSCT0000010886	ALDBSSCG0000006595	--	lincRNA	2.02524
ALDBSSCT0000009681	ALDBSSCG0000005907	--	lincRNA	0.606382
ALDBSSCT0000000611	ALDBSSCG0000000364	--	lincRNA	1.457305
ALDBSSCT0000005896	ALDBSSCG0000003595	--	lincRNA	1.993205
ALDBSSCT0000004260	ALDBSSCG0000002579	--	lincRNA	0.92769
ALDBSSCT0000009805	ALDBSSCG0000005982	--	lincRNA	1.980098
ALDBSSCT0000005893	ALDBSSCG0000003593	--	lincRNA	0.669211
ALDBSSCT0000003578	ALDBSSCG0000002143	--	lincRNA	1.130591
ALDBSSCT0000002285	ALDBSSCG0000001379	--	lincRNA	1.213056
ALDBSSCT0000000754	ALDBSSCG0000000452	--	lincRNA	0.596574
ALDBSSCT0000003573	ALDBSSCG0000002140	--	lincRNA	0.984497
ALDBSSCT0000001213	ALDBSSCG0000000743	--	lincRNA	2.84812
ALDBSSCT0000003677	ALDBSSCG0000002199	--	lincRNA	1.30205
ALDBSSCT0000004187	ALDBSSCG0000002534	--	lincRNA	1.043187
ALDBSSCT0000004186	ALDBSSCG0000002533	--	lincRNA	1.456789
ALDBSSCT0000004181	ALDBSSCG0000002529	--	lincRNA	1.52964
ALDBSSCT0000008613	ALDBSSCG0000005241	--	lincRNA	0.543106
ALDBSSCT0000003670	ALDBSSCG0000002194	--	lincRNA	1.083297
ALDBSSCT0000000619	ALDBSSCG0000000372	--	lincRNA	0
ALDBSSCT0000003174	ALDBSSCG0000001910	--	lincRNA	0.516787
ALDBSSCT0000003176	ALDBSSCG0000001912	--	lincRNA	0.594546
ALDBSSCT0000000855	ALDBSSCG0000000518	--	lincRNA	0.77047
ALDBSSCT0000007939	ALDBSSCG0000004810	--	lincRNA	4.067234
ALDBSSCT0000000859	ALDBSSCG0000000521	--	lincRNA	1.381168
ALDBSSCT0000005800	ALDBSSCG0000003525	--	lincRNA	1.341624
ALDBSSCT0000008334	ALDBSSCG0000005057	--	lincRNA	1.118453
ALDBSSCT0000005194	ALDBSSCG0000003134	--	lincRNA	0.78538
ALDBSSCT0000006602	ALDBSSCG0000004035	--	lincRNA	0.855167
ALDBSSCT0000006603	ALDBSSCG0000004036	--	lincRNA	1.232325
ALDBSSCT0000010426	ALDBSSCG0000006332	--	lincRNA	0
ALDBSSCT0000011298	ALDBSSCG0000006861	--	lincRNA	1.16695
ALDBSSCT0000007664	ALDBSSCG0000004654	--	lincRNA	2.542396
ALDBSSCT0000001180	ALDBSSCG0000000731	--	lincRNA	1.290106
ALDBSSCT0000007666	ALDBSSCG0000004656	--	lincRNA	1.072835
ALDBSSCT0000000109	ALDBSSCG0000000068	--	lincRNA	4.798961
ALDBSSCT0000003708	ALDBSSCG0000002216	--	lincRNA	3.430789
ALDBSSCT0000007983	ALDBSSCG0000004840	--	lincRNA	3.638067
ALDBSSCT0000003319	ALDBSSCG0000001998	--	lincRNA	3.020523
ALDBSSCT0000003318	ALDBSSCG0000001997	--	lincRNA	0.634931
ALDBSSCT0000007986	ALDBSSCG0000004842	--	lincRNA	0.863836
ALDBSSCT0000003253	ALDBSSCG0000001962	--	lincRNA	0.787495
ALDBSSCT0000003700	ALDBSSCG0000002212	--	lincRNA	1.3417
ALDBSSCT0000006548	ALDBSSCG0000004002	--	lincRNA	3.756396
ALDBSSCT0000002381	ALDBSSCG0000001441	--	lincRNA	2.490513
ALDBSSCT0000006426	ALDBSSCG0000003924	--	lincRNA	1.271361
ALDBSSCT0000002559	ALDBSSCG0000001553	--	lincRNA	1.272047
ALDBSSCT0000009819	ALDBSSCG0000005986	--	lincRNA	1.212698
ALDBSSCT0000003496	ALDBSSCG0000002103	--	lincRNA	1.470666
ALDBSSCT0000002317	ALDBSSCG0000001399	--	lincRNA	1.005882
ALDBSSCT0000004442	ALDBSSCG0000002706	--	lincRNA	3.873769
ALDBSSCT0000002258	ALDBSSCG0000001360	--	lincRNA	1.876118
ALDBSSCT0000002257	ALDBSSCG0000001359	--	lincRNA	1.922174
ALDBSSCT0000004766	ALDBSSCG0000002903	--	lincRNA	0.372811
ALDBSSCT0000004760	ALDBSSCG0000002897	--	lincRNA	0.479011
ALDBSSCT0000004763	ALDBSSCG0000002900	--	lincRNA	3.182837
ALDBSSCT0000010107	ALDBSSCG0000006156	--	lincRNA	2.213298
ALDBSSCT0000007018	ALDBSSCG0000004267	--	lincRNA	1.358138
ALDBSSCT0000002865	ALDBSSCG0000001739	--	lincRNA	0
ALDBSSCT0000002867	ALDBSSCG0000001740	--	lincRNA	1.448331
ALDBSSCT0000008727	ALDBSSCG0000005324	--	lincRNA	0.650466
ALDBSSCT0000011249	ALDBSSCG0000006831	--	lincRNA	1.040878
ALDBSSCT0000012010	ALDBSSCG0000007316	--	lincRNA	0.691018
ALDBSSCT0000002427	ALDBSSCG0000001469	--	lincRNA	2.409257
ALDBSSCT0000008858	ALDBSSCG0000005413	--	lincRNA	0.561104
ALDBSSCT0000007597	ALDBSSCG0000004606	--	lincRNA	2.696411
ALDBSSCT0000002032	ALDBSSCG0000001228	--	lincRNA	1.877
ALDBSSCT0000007599	ALDBSSCG0000004608	--	lincRNA	1.529855
ALDBSSCT0000011275	ALDBSSCG0000006845	--	lincRNA	1.026025
ALDBSSCT0000005703	ALDBSSCG0000003463	--	lincRNA	0.405755
ALDBSSCT0000007080	ALDBSSCG0000004304	--	lincRNA	0
ALDBSSCT0000004616	ALDBSSCG0000002808	--	lincRNA	1.915923
ALDBSSCT0000007123	ALDBSSCG0000004333	--	lincRNA	0.930328
ALDBSSCT0000005636	ALDBSSCG0000003415	--	lincRNA	1.924964
ALDBSSCT0000010848	ALDBSSCG0000006573	--	lincRNA	0.346008
ALDBSSCT0000007244	ALDBSSCG0000004394	--	lincRNA	1.41928
ALDBSSCT0000011672	ALDBSSCG0000007086	--	lincRNA	0.902476
ALDBSSCT0000009250	ALDBSSCG0000005635	--	lincRNA	0.752772
ALDBSSCT0000010385	ALDBSSCG0000006307	--	lincRNA	0.562968
ALDBSSCT0000006332	ALDBSSCG0000003874	--	lincRNA	2.663426
ALDBSSCT0000006333	ALDBSSCG0000003875	--	lincRNA	0.502893
ALDBSSCT0000005798	ALDBSSCG0000003523	--	lincRNA	2.537139
ALDBSSCT0000002044	ALDBSSCG0000001233	--	lincRNA	0.949196
ALDBSSCT0000002722	ALDBSSCG0000001649	--	lincRNA	2.735152
ALDBSSCT0000002726	ALDBSSCG0000001652	--	lincRNA	1.164213
ALDBSSCT0000005026	ALDBSSCG0000003032	--	lincRNA	0.966282
ALDBSSCT0000009890	ALDBSSCG0000006015	--	lincRNA	1.163723
ALDBSSCT0000005147	ALDBSSCG0000003102	--	lincRNA	1.470014
ALDBSSCT0000005142	ALDBSSCG0000003097	--	lincRNA	1.722105
ALDBSSCT0000009330	ALDBSSCG0000005690	--	lincRNA	2.527598
ALDBSSCT0000001131	ALDBSSCG0000000703	--	lincRNA	1.574807
ALDBSSCT0000009648	ALDBSSCG0000005888	--	lincRNA	0.99895
ALDBSSCT0000009797	ALDBSSCG0000005974	--	lincRNA	1.239245
ALDBSSCT0000009826	ALDBSSCG0000005988	--	lincRNA	1.29358
ALDBSSCT0000011072	ALDBSSCG0000006720	--	lincRNA	2.244421
ALDBSSCT0000006046	ALDBSSCG0000003701	--	lincRNA	2.508539
ALDBSSCT0000009557	ALDBSSCG0000005828	--	lincRNA	0.813222
ALDBSSCT0000011483	ALDBSSCG0000006990	--	lincRNA	0.758436
ALDBSSCT0000000242	ALDBSSCG0000000140	--	lincRNA	0.829636
ALDBSSCT0000006647	ALDBSSCG0000004066	--	lincRNA	2.697444
ENSSSCT00000046056	ENSSSCG00000040030	KCNQ1OT1_1	misc_RNA	1.587436
ALDBSSCT0000001964	ALDBSSCG0000001183	--	lincRNA	1.056263
ALDBSSCT0000011305	ALDBSSCG0000006867	--	lincRNA	0.699978
ALDBSSCT0000001780	ALDBSSCG0000001075	--	lincRNA	1.831753
ALDBSSCT0000003107	ALDBSSCG0000001864	--	lincRNA	0.504111
ALDBSSCT0000001969	ALDBSSCG0000001187	--	lincRNA	2.42231
ALDBSSCT0000003102	ALDBSSCG0000001863	--	lincRNA	0
ALDBSSCT0000002388	ALDBSSCG0000001447	--	lincRNA	1.719912
ALDBSSCT0000009188	ALDBSSCG0000005595	--	lincRNA	3.198029
ALDBSSCT0000005438	ALDBSSCG0000003293	--	lincRNA	1.387344
ALDBSSCT0000001457	ALDBSSCG0000000878	--	lincRNA	0.634714
ALDBSSCT0000000813	ALDBSSCG0000000494	--	lincRNA	0.590834
ALDBSSCT0000006050	ALDBSSCG0000003704	--	lincRNA	1.230834
ALDBSSCT0000009671	ALDBSSCG0000005902	--	lincRNA	0.72616
ALDBSSCT0000006768	ALDBSSCG0000004133	--	lincRNA	2.063175
ALDBSSCT0000006886	ALDBSSCG0000004197	--	lincRNA	1.428633
ALDBSSCT0000009675	ALDBSSCG0000005903	--	lincRNA	1.783555
ENSSSCT00000019996	ENSSSCG00000018401	7SK	misc_RNA	3.193645
ALDBSSCT0000006761	ALDBSSCG0000004130	--	lincRNA	1.893849
ALDBSSCT0000002387	ALDBSSCG0000001446	--	lincRNA	1.625772
ALDBSSCT0000008378	ALDBSSCG0000005090	--	lincRNA	0.810315
ALDBSSCT0000007057	ALDBSSCG0000004290	--	lincRNA	1.247561
ALDBSSCT0000007944	ALDBSSCG0000004815	--	lincRNA	0.674937
ALDBSSCT0000001248	ALDBSSCG0000000756	--	lincRNA	0.881449
ALDBSSCT0000003622	ALDBSSCG0000002172	--	lincRNA	1.765708
ALDBSSCT0000000660	ALDBSSCG0000000396	--	lincRNA	1.997446
ALDBSSCT0000000661	ALDBSSCG0000000397	--	lincRNA	1.626109
ALDBSSCT0000009501	ALDBSSCG0000005796	--	lincRNA	1.252139
ALDBSSCT0000000146	ALDBSSCG0000000086	--	lincRNA	1.244601
ALDBSSCT0000003215	ALDBSSCG0000001933	--	lincRNA	1.044203
ALDBSSCT0000002340	ALDBSSCG0000001416	--	lincRNA	0
ALDBSSCT0000002613	ALDBSSCG0000001588	--	lincRNA	1.705026
ALDBSSCT0000002344	ALDBSSCG0000001418	--	lincRNA	0.364467
ALDBSSCT0000004159	ALDBSSCG0000002510	--	lincRNA	1.337402
ALDBSSCT0000008619	ALDBSSCG0000005246	--	lincRNA	0.901434
ALDBSSCT0000005933	ALDBSSCG0000003624	--	lincRNA	1.119919
ALDBSSCT0000008617	ALDBSSCG0000005245	--	lincRNA	1.464586
ALDBSSCT0000001398	ALDBSSCG0000000851	--	lincRNA	0.794995
ALDBSSCT0000005936	ALDBSSCG0000003626	--	lincRNA	1.112319
ALDBSSCT0000005935	ALDBSSCG0000003625	--	lincRNA	0.543667
ALDBSSCT0000007690	ALDBSSCG0000004669	--	lincRNA	1.144318
ALDBSSCT0000010522	ALDBSSCG0000006382	--	lincRNA	0.733905
ALDBSSCT0000004405	ALDBSSCG0000002681	--	lincRNA	1.871867
ALDBSSCT0000008108	ALDBSSCG0000004921	--	lincRNA	1.126011
ALDBSSCT0000001560	ALDBSSCG0000000951	--	lincRNA	1.529453
ALDBSSCT0000007579	ALDBSSCG0000004598	--	lincRNA	1.972947
ALDBSSCT0000009358	ALDBSSCG0000005711	--	lincRNA	0.997104
ALDBSSCT0000008853	ALDBSSCG0000005408	--	lincRNA	1.899085
ALDBSSCT0000010526	ALDBSSCG0000006386	--	lincRNA	1.069561
ALDBSSCT0000006372	ALDBSSCG0000003902	--	lincRNA	0.769575
ALDBSSCT0000008857	ALDBSSCG0000005412	--	lincRNA	0
ALDBSSCT0000009352	ALDBSSCG0000005706	--	lincRNA	2.115575
ALDBSSCT0000008854	ALDBSSCG0000005409	--	lincRNA	0.014068
ALDBSSCT0000008257	ALDBSSCG0000005010	--	lincRNA	1.206022
ALDBSSCT0000010241	ALDBSSCG0000006231	--	lincRNA	1.323428
ALDBSSCT0000002460	ALDBSSCG0000001489	--	lincRNA	1.077794
ALDBSSCT0000000919	ALDBSSCG0000000565	--	lincRNA	2.759973
ALDBSSCT0000009693	ALDBSSCG0000005916	--	lincRNA	1.771448
ALDBSSCT0000003752	ALDBSSCG0000002248	--	lincRNA	1.10555
ALDBSSCT0000008053	ALDBSSCG0000004888	--	lincRNA	0.973948
ALDBSSCT0000002264	ALDBSSCG0000001366	--	lincRNA	1.654868
ALDBSSCT0000010529	ALDBSSCG0000006389	--	lincRNA	0.849735
ALDBSSCT0000002261	ALDBSSCG0000001363	--	lincRNA	1.78772
ALDBSSCT0000002187	ALDBSSCG0000001309	--	lincRNA	1.272225
ALDBSSCT0000000927	ALDBSSCG0000000570	--	lincRNA	1.040646
ALDBSSCT0000010158	ALDBSSCG0000006184	--	lincRNA	1.404596
ALDBSSCT0000002183	ALDBSSCG0000001305	--	lincRNA	0.858654
ALDBSSCT0000002182	ALDBSSCG0000001304	--	lincRNA	1.829165
ALDBSSCT0000009894	ALDBSSCG0000006017	--	lincRNA	1.741322
ALDBSSCT0000001408	ALDBSSCG0000000854	--	lincRNA	0.558281
ALDBSSCT0000006572	ALDBSSCG0000004014	--	lincRNA	2.419082
ALDBSSCT0000001404	ALDBSSCG0000000854	--	lincRNA	1.81253
ALDBSSCT0000011506	ALDBSSCG0000006997	--	lincRNA	0.871043
ALDBSSCT0000008530	ALDBSSCG0000005190	--	lincRNA	0.521757
ALDBSSCT0000008531	ALDBSSCG0000005191	--	lincRNA	0
ALDBSSCT0000004304	ALDBSSCG0000002604	--	lincRNA	1.110119
ALDBSSCT0000005340	ALDBSSCG0000003229	--	lincRNA	1.518916
ALDBSSCT0000003220	ALDBSSCG0000001936	--	lincRNA	0.917479
ALDBSSCT0000011282	ALDBSSCG0000006850	--	lincRNA	0
ALDBSSCT0000002764	ALDBSSCG0000001676	--	lincRNA	0.931204
ALDBSSCT0000010746	ALDBSSCG0000006501	--	lincRNA	1.624893
ALDBSSCT0000008351	ALDBSSCG0000005068	--	lincRNA	2.595706
ALDBSSCT0000011697	ALDBSSCG0000007102	--	lincRNA	1.420368
ALDBSSCT0000005749	ALDBSSCG0000003487	--	lincRNA	0.498218
ALDBSSCT0000011237	ALDBSSCG0000006822	--	lincRNA	1.909285
ALDBSSCT0000005667	ALDBSSCG0000003440	--	lincRNA	1.016428
ALDBSSCT0000011230	ALDBSSCG0000006816	--	lincRNA	2.737925
ALDBSSCT0000006544	ALDBSSCG0000004000	--	lincRNA	1.270293
ALDBSSCT0000011232	ALDBSSCG0000006818	--	lincRNA	1.963308
ALDBSSCT0000007178	ALDBSSCG0000004363	--	lincRNA	3.165062
ALDBSSCT0000011239	ALDBSSCG0000006824	--	lincRNA	0.360432
ALDBSSCT0000005746	ALDBSSCG0000003485	--	lincRNA	3.181098
ALDBSSCT0000006481	ALDBSSCG0000003957	--	lincRNA	1.073593
ALDBSSCT0000009753	ALDBSSCG0000005951	--	lincRNA	0.600325
ALDBSSCT0000007408	ALDBSSCG0000004488	--	lincRNA	1.8523
ALDBSSCT0000000043	ALDBSSCG0000000026	--	lincRNA	0.493505
ALDBSSCT0000009327	ALDBSSCG0000005687	--	lincRNA	0.726727
ALDBSSCT0000009324	ALDBSSCG0000005685	--	lincRNA	1.498133
ALDBSSCT0000005882	ALDBSSCG0000003584	--	lincRNA	0.469954
ALDBSSCT0000004270	ALDBSSCG0000002585	--	lincRNA	2.045802
ALDBSSCT0000004275	ALDBSSCG0000002589	--	lincRNA	0.378672
ALDBSSCT0000006684	ALDBSSCG0000004083	--	lincRNA	1.397757
ALDBSSCT0000009388	ALDBSSCG0000005723	--	lincRNA	1.812782
ALDBSSCT0000004572	ALDBSSCG0000002778	--	lincRNA	0.980729
ALDBSSCT0000005152	ALDBSSCG0000003107	--	lincRNA	0.63791
ALDBSSCT0000004577	ALDBSSCG0000002781	--	lincRNA	0.510669
ALDBSSCT0000001100	ALDBSSCG0000000682	--	lincRNA	2.314527
ALDBSSCT0000001667	ALDBSSCG0000001007	--	lincRNA	1.330918
ALDBSSCT0000003739	ALDBSSCG0000002238	--	lincRNA	2.540438
ALDBSSCT0000004904	ALDBSSCG0000002972	--	lincRNA	0.689004
ALDBSSCT0000006259	ALDBSSCG0000003825	--	lincRNA	0
ALDBSSCT0000009037	ALDBSSCG0000005517	--	lincRNA	1.127869
ALDBSSCT0000008837	ALDBSSCG0000005399	--	lincRNA	1.17676
ALDBSSCT0000000210	ALDBSSCG0000000119	--	lincRNA	1.754666
ALDBSSCT0000006152	ALDBSSCG0000003760	--	lincRNA	1.271853
ALDBSSCT0000007071	ALDBSSCG0000004298	--	lincRNA	2.274114
ALDBSSCT0000002488	ALDBSSCG0000001506	--	lincRNA	2.836267
ALDBSSCT0000008038	ALDBSSCG0000004876	--	lincRNA	0
ALDBSSCT0000006991	ALDBSSCG0000004245	--	lincRNA	1.589319
ALDBSSCT0000005235	ALDBSSCG0000003159	--	lincRNA	1.546308
ALDBSSCT0000001209	ALDBSSCG0000000741	--	lincRNA	1.233347
ALDBSSCT0000007713	ALDBSSCG0000004685	--	lincRNA	0
ALDBSSCT0000003099	ALDBSSCG0000001860	--	lincRNA	0
ALDBSSCT0000007818	ALDBSSCG0000004734	--	lincRNA	0.778334
ALDBSSCT0000003547	ALDBSSCG0000002126	--	lincRNA	1.141391
ALDBSSCT0000009739	ALDBSSCG0000005939	--	lincRNA	0.86132
ALDBSSCT0000008391	ALDBSSCG0000005101	--	lincRNA	2.31974
ENSSSCT00000029022	ENSSSCG00000027271	Metazoa_SRP	misc_RNA	2.16829
ALDBSSCT0000008496	ALDBSSCG0000005168	--	lincRNA	2.494476
ALDBSSCT0000000749	ALDBSSCG0000000447	--	lincRNA	1.107942
ALDBSSCT0000003669	ALDBSSCG0000002193	--	lincRNA	0
ALDBSSCT0000000627	ALDBSSCG0000000376	--	lincRNA	1.813108
ALDBSSCT0000008329	ALDBSSCG0000005055	--	lincRNA	2.100715
ALDBSSCT0000009143	ALDBSSCG0000005572	--	lincRNA	1.629333
ALDBSSCT0000001926	ALDBSSCG0000001163	--	lincRNA	2.546335
ALDBSSCT0000001927	ALDBSSCG0000001164	--	lincRNA	2.071605
ALDBSSCT0000005876	ALDBSSCG0000003578	--	lincRNA	0.785602
ALDBSSCT0000004285	ALDBSSCG0000002595	--	lincRNA	2.152873
ALDBSSCT0000006028	ALDBSSCG0000003688	--	lincRNA	1.163753
ALDBSSCT0000003145	ALDBSSCG0000001891	--	lincRNA	0.348993
ALDBSSCT0000004280	ALDBSSCG0000002592	--	lincRNA	1.848481
ALDBSSCT0000000829	ALDBSSCG0000000502	--	lincRNA	0.881412
ENSSSCT00000027465	ENSSSCG00000025718	7SK	misc_RNA	2.650777
ALDBSSCT0000008714	ALDBSSCG0000005317	--	lincRNA	1.331112
ALDBSSCT0000008240	ALDBSSCG0000005002	--	lincRNA	0
ALDBSSCT0000006613	ALDBSSCG0000004043	--	lincRNA	0.82201
ALDBSSCT0000001194	ALDBSSCG0000000735	--	lincRNA	1.316355
ALDBSSCT0000000103	ALDBSSCG0000000064	--	lincRNA	1.378998
ALDBSSCT0000003711	ALDBSSCG0000002219	--	lincRNA	1.727173
ALDBSSCT0000003242	ALDBSSCG0000001953	--	lincRNA	0.723287
ALDBSSCT0000003241	ALDBSSCG0000001952	--	lincRNA	1.447894
ALDBSSCT0000006434	ALDBSSCG0000003929	--	lincRNA	1.156396
ALDBSSCT0000003247	ALDBSSCG0000001956	--	lincRNA	0.886434
ALDBSSCT0000001449	ALDBSSCG0000000875	--	lincRNA	11.50267
ALDBSSCT0000005541	ALDBSSCG0000003355	--	lincRNA	0.984697
ALDBSSCT0000009085	ALDBSSCG0000005543	--	lincRNA	1.291412
ALDBSSCT0000002620	ALDBSSCG0000001593	--	lincRNA	0.664004
ALDBSSCT0000002621	ALDBSSCG0000001594	--	lincRNA	1.673837
ALDBSSCT0000005546	ALDBSSCG0000003358	--	lincRNA	1.368615
ALDBSSCT0000000487	ALDBSSCG0000000290	--	lincRNA	1.478782
ALDBSSCT0000008902	ALDBSSCG0000005441	--	lincRNA	2.503735
ALDBSSCT0000005904	ALDBSSCG0000003602	--	lincRNA	0.835916
ALDBSSCT0000007475	ALDBSSCG0000004530	--	lincRNA	0.92912
ALDBSSCT0000005908	ALDBSSCG0000003604	--	lincRNA	1.690975
ALDBSSCT0000005909	ALDBSSCG0000003605	--	lincRNA	1.802563
ALDBSSCT0000010113	ALDBSSCG0000006161	--	lincRNA	0.654194
ALDBSSCT0000001689	ALDBSSCG0000001020	--	lincRNA	3.267543
ALDBSSCT0000002973	ALDBSSCG0000001788	--	lincRNA	0.430021
ALDBSSCT0000004695	ALDBSSCG0000002860	--	lincRNA	0.825523
ALDBSSCT0000007004	ALDBSSCG0000004257	--	lincRNA	0.857837
ALDBSSCT0000011905	ALDBSSCG0000007241	--	lincRNA	0
ALDBSSCT0000007006	ALDBSSCG0000004259	--	lincRNA	1.841953
ALDBSSCT0000006288	ALDBSSCG0000003844	--	lincRNA	4.886214
ALDBSSCT0000000001	ALDBSSCG0000000001	--	lincRNA	1.38222
ALDBSSCT0000008860	ALDBSSCG0000005414	--	lincRNA	1.145825
ALDBSSCT0000008832	ALDBSSCG0000005394	--	lincRNA	0
ALDBSSCT0000006325	ALDBSSCG0000003867	--	lincRNA	1.393836
ALDBSSCT0000011234	ALDBSSCG0000006819	--	lincRNA	0.946344
ALDBSSCT0000006329	ALDBSSCG0000003871	--	lincRNA	0.451934
ALDBSSCT0000009404	ALDBSSCG0000005736	--	lincRNA	1.660892
ALDBSSCT0000002120	ALDBSSCG0000001271	--	lincRNA	1.702553
ALDBSSCT0000007575	ALDBSSCG0000004596	--	lincRNA	1.366573
ALDBSSCT0000005659	ALDBSSCG0000003434	--	lincRNA	0.96426
ALDBSSCT0000010841	ALDBSSCG0000006567	--	lincRNA	1.258171
ALDBSSCT0000009569	ALDBSSCG0000005839	--	lincRNA	0.442973
ALDBSSCT0000011246	ALDBSSCG0000006830	--	lincRNA	1.610434
ALDBSSCT0000005656	ALDBSSCG0000003431	--	lincRNA	0.734083
ALDBSSCT0000009562	ALDBSSCG0000005832	--	lincRNA	3.012971
ALDBSSCT0000005307	ALDBSSCG0000003213	--	lincRNA	0
ALDBSSCT0000007139	ALDBSSCG0000004341	--	lincRNA	1.578119
ALDBSSCT0000004622	ALDBSSCG0000002811	--	lincRNA	1.278603
ALDBSSCT0000005627	ALDBSSCG0000003408	--	lincRNA	1.580535
ALDBSSCT0000008224	ALDBSSCG0000004993	--	lincRNA	0.922764
ALDBSSCT0000010004	ALDBSSCG0000006084	--	lincRNA	1.000072
ALDBSSCT0000009716	ALDBSSCG0000005935	--	lincRNA	0.521957
ALDBSSCT0000001530	ALDBSSCG0000000932	--	lincRNA	0.526853
ALDBSSCT0000004015	ALDBSSCG0000002419	--	lincRNA	1.720698
ALDBSSCT0000003556	ALDBSSCG0000002130	--	lincRNA	2.256165
ALDBSSCT0000010382	ALDBSSCG0000006305	--	lincRNA	0.664892
ALDBSSCT0000009263	ALDBSSCG0000005646	--	lincRNA	0.181845
ALDBSSCT0000006808	ALDBSSCG0000004154	--	lincRNA	1.324411
ALDBSSCT0000008567	ALDBSSCG0000005213	--	lincRNA	0.969638
ENSSSCT00000021528	ENSSSCG00000019933	7SK	misc_RNA	1.590673
ALDBSSCT0000006656	ALDBSSCG0000004072	--	lincRNA	0.977491
ALDBSSCT0000009887	ALDBSSCG0000006012	--	lincRNA	1.820814
ALDBSSCT0000010016	ALDBSSCG0000006091	--	lincRNA	1.474321
ALDBSSCT0000004979	ALDBSSCG0000003013	--	lincRNA	2.313949
ALDBSSCT0000003651	ALDBSSCG0000002182	--	lincRNA	1.065187
ALDBSSCT0000004970	ALDBSSCG0000003008	--	lincRNA	2.494873
ALDBSSCT0000009889	ALDBSSCG0000006014	--	lincRNA	0.701046
ALDBSSCT0000006652	ALDBSSCG0000004069	--	lincRNA	1.107764
ALDBSSCT0000005182	ALDBSSCG0000003128	--	lincRNA	0
ALDBSSCT0000005711	ALDBSSCG0000003466	--	lincRNA	0.611669
ALDBSSCT0000007222	ALDBSSCG0000004391	--	lincRNA	2.78996
ALDBSSCT0000005717	ALDBSSCG0000003469	--	lincRNA	0.392285
ALDBSSCT0000008843	ALDBSSCG0000005403	--	lincRNA	1.042986
ALDBSSCT0000011168	ALDBSSCG0000006779	--	lincRNA	2.250926
ALDBSSCT0000001899	ALDBSSCG0000001149	--	lincRNA	0.753194
ALDBSSCT0000003933	ALDBSSCG0000002368	--	lincRNA	1.179381
ALDBSSCT0000000310	ALDBSSCG0000000182	--	lincRNA	1.819381
ALDBSSCT0000003936	ALDBSSCG0000002369	--	lincRNA	1.005618
ALDBSSCT0000003939	ALDBSSCG0000002372	--	lincRNA	0
ALDBSSCT0000006196	ALDBSSCG0000003789	--	lincRNA	0.83629
ALDBSSCT0000009269	ALDBSSCG0000005651	--	lincRNA	1.157845
ALDBSSCT0000006193	ALDBSSCG0000003787	--	lincRNA	1.76669
ALDBSSCT0000005473	ALDBSSCG0000003318	--	lincRNA	1.511871
ALDBSSCT0000009343	ALDBSSCG0000005699	--	lincRNA	0.509846
ALDBSSCT0000005477	ALDBSSCG0000003320	--	lincRNA	1.391796
ALDBSSCT0000004482	ALDBSSCG0000002732	--	lincRNA	2.699033
ALDBSSCT0000007156	ALDBSSCG0000004351	--	lincRNA	1.589065
ALDBSSCT0000009345	ALDBSSCG0000005701	--	lincRNA	1.985788
ALDBSSCT0000011334	ALDBSSCG0000006882	--	lincRNA	0.421886
ALDBSSCT0000001870	ALDBSSCG0000001132	--	lincRNA	2.543492
ALDBSSCT0000005278	ALDBSSCG0000003188	--	lincRNA	2.27772
ALDBSSCT0000001933	ALDBSSCG0000001168	--	lincRNA	1.374076
ALDBSSCT0000001879	ALDBSSCG0000001137	--	lincRNA	0
ALDBSSCT0000000874	ALDBSSCG0000000529	--	lincRNA	0.149534
ALDBSSCT0000003055	ALDBSSCG0000001831	--	lincRNA	0.595407
ALDBSSCT0000011420	ALDBSSCG0000006944	--	lincRNA	1.082964
ALDBSSCT0000009067	ALDBSSCG0000005534	--	lincRNA	1.597022
ALDBSSCT0000008596	ALDBSSCG0000005231	--	lincRNA	1.141729
ALDBSSCT0000008597	ALDBSSCG0000005232	--	lincRNA	1.620362
ALDBSSCT0000008042	ALDBSSCG0000004880	--	lincRNA	3.284929
ALDBSSCT0000008364	ALDBSSCG0000005079	--	lincRNA	1.819657
ALDBSSCT0000008360	ALDBSSCG0000005076	--	lincRNA	0.389127
ALDBSSCT0000006067	ALDBSSCG0000003715	--	lincRNA	0.636552
ALDBSSCT0000007046	ALDBSSCG0000004286	--	lincRNA	1.134014
ALDBSSCT0000007043	ALDBSSCG0000004285	--	lincRNA	1.415425
ALDBSSCT0000003616	ALDBSSCG0000002166	--	lincRNA	0.73989
ALDBSSCT0000002834	ALDBSSCG0000001728	--	lincRNA	0.636914
ALDBSSCT0000003611	ALDBSSCG0000002163	--	lincRNA	0.998192
ALDBSSCT0000002938	ALDBSSCG0000001770	--	lincRNA	0.802353
ALDBSSCT0000000775	ALDBSSCG0000000468	--	lincRNA	0.904076
ALDBSSCT0000007951	ALDBSSCG0000004818	--	lincRNA	2.174774
ALDBSSCT0000000670	ALDBSSCG0000000403	--	lincRNA	0
ALDBSSCT0000000870	ALDBSSCG0000000527	--	lincRNA	1.785203
ALDBSSCT0000008912	ALDBSSCG0000005447	--	lincRNA	1.96308
ALDBSSCT0000008910	ALDBSSCG0000005446	--	lincRNA	2.870224
ALDBSSCT0000003758	ALDBSSCG0000002254	--	lincRNA	1.553034
ALDBSSCT0000009612	ALDBSSCG0000005863	--	lincRNA	1.077245
ALDBSSCT0000009616	ALDBSSCG0000005865	--	lincRNA	1.791299
ALDBSSCT0000006888	ALDBSSCG0000004198	--	lincRNA	1.955741
ALDBSSCT0000008967	ALDBSSCG0000005491	--	lincRNA	3.510415
ALDBSSCT0000003119	ALDBSSCG0000001871	--	lincRNA	1.038105
ALDBSSCT0000008740	ALDBSSCG0000005333	--	lincRNA	0.634931
ALDBSSCT0000008963	ALDBSSCG0000005488	--	lincRNA	1.086599
ALDBSSCT0000005943	ALDBSSCG0000003631	--	lincRNA	1.323421
ALDBSSCT0000007686	ALDBSSCG0000004666	--	lincRNA	1.591244
ALDBSSCT0000010134	ALDBSSCG0000006169	--	lincRNA	1.789914
ALDBSSCT0000004791	ALDBSSCG0000002913	--	lincRNA	0.612766
ALDBSSCT0000001577	ALDBSSCG0000000962	--	lincRNA	0.685564
ALDBSSCT0000009353	ALDBSSCG0000005707	--	lincRNA	1.969831
ALDBSSCT0000009207	ALDBSSCG0000005609	--	lincRNA	1.524866
ALDBSSCT0000009201	ALDBSSCG0000005604	--	lincRNA	4.791632
ALDBSSCT0000008984	ALDBSSCG0000005498	--	lincRNA	3.437265
ALDBSSCT0000010628	ALDBSSCG0000006448	--	lincRNA	1.179958
ALDBSSCT0000003478	ALDBSSCG0000002096	--	lincRNA	0
ALDBSSCT0000006728	ALDBSSCG0000004104	--	lincRNA	0.185413
ALDBSSCT0000002275	ALDBSSCG0000001376	--	lincRNA	0
ENSSSCT00000037405	ENSSSCG00000040413	TUG1_3	misc_RNA	6.167256
ALDBSSCT0000000994	ALDBSSCG0000000610	--	lincRNA	0.861298
ALDBSSCT0000011429	ALDBSSCG0000006951	--	lincRNA	1.443823
ALDBSSCT0000006561	ALDBSSCG0000004006	--	lincRNA	0.938195
ALDBSSCT0000006560	ALDBSSCG0000004005	--	lincRNA	0.668201
ALDBSSCT0000006564	ALDBSSCG0000004009	--	lincRNA	1.088076
ALDBSSCT0000000680	ALDBSSCG0000000410	--	lincRNA	1.157657
ALDBSSCT0000012031	ALDBSSCG0000007336	--	lincRNA	2.422408
ALDBSSCT0000007634	ALDBSSCG0000004631	--	lincRNA	3.513118
ALDBSSCT0000007436	ALDBSSCG0000004509	--	lincRNA	0.909974
ALDBSSCT0000000291	ALDBSSCG0000000166	--	lincRNA	2.062163
ALDBSSCT0000002016	ALDBSSCG0000001214	--	lincRNA	0.375795
ALDBSSCT0000005680	ALDBSSCG0000003447	--	lincRNA	1.316726
ALDBSSCT0000008521	ALDBSSCG0000005184	--	lincRNA	1.764474
ALDBSSCT0000002405	ALDBSSCG0000001456	--	lincRNA	1.30114
ALDBSSCT0000005281	ALDBSSCG0000003191	--	lincRNA	0.686635
ALDBSSCT0000011089	ALDBSSCG0000006730	--	lincRNA	1.517894
ALDBSSCT0000005350	ALDBSSCG0000003237	--	lincRNA	1.127079
ALDBSSCT0000009619	ALDBSSCG0000005868	--	lincRNA	2.154183
ALDBSSCT0000002790	ALDBSSCG0000001693	--	lincRNA	1.24012
ALDBSSCT0000005053	ALDBSSCG0000003049	--	lincRNA	1.683818
ALDBSSCT0000011112	ALDBSSCG0000006746	--	lincRNA	1.209113
ALDBSSCT0000010051	ALDBSSCG0000006114	--	lincRNA	0.421684
ALDBSSCT0000007142	ALDBSSCG0000004344	--	lincRNA	0.488272
ALDBSSCT0000006494	ALDBSSCG0000003966	--	lincRNA	1.769964
ALDBSSCT0000009339	ALDBSSCG0000005695	--	lincRNA	1.883512
ALDBSSCT0000009725	ALDBSSCG0000005936	--	lincRNA	1.703291
ALDBSSCT0000004221	ALDBSSCG0000002553	--	lincRNA	3.303229
ALDBSSCT0000006313	ALDBSSCG0000003858	--	lincRNA	0.69772
ALDBSSCT0000006314	ALDBSSCG0000003859	--	lincRNA	2.768785
ALDBSSCT0000004203	ALDBSSCG0000002541	--	lincRNA	1.491914
ALDBSSCT0000004200	ALDBSSCG0000002539	--	lincRNA	1.315874
ALDBSSCT0000005439	ALDBSSCG0000003294	--	lincRNA	1.195736
ALDBSSCT0000005437	ALDBSSCG0000003292	--	lincRNA	0.093946
ALDBSSCT0000011044	ALDBSSCG0000006703	--	lincRNA	1.757416
ALDBSSCT0000003721	ALDBSSCG0000002224	--	lincRNA	1.263139
ALDBSSCT0000006693	ALDBSSCG0000004086	--	lincRNA	1.550746
ALDBSSCT0000011576	ALDBSSCG0000007030	--	lincRNA	0.98042
ALDBSSCT0000001113	ALDBSSCG0000000692	--	lincRNA	1.373064
ALDBSSCT0000004804	ALDBSSCG0000002921	--	lincRNA	2.340285
ALDBSSCT0000009385	ALDBSSCG0000005721	--	lincRNA	1.47806
ALDBSSCT0000009386	ALDBSSCG0000005722	--	lincRNA	0.624095
ALDBSSCT0000006229	ALDBSSCG0000003805	--	lincRNA	0.95555
ALDBSSCT0000009024	ALDBSSCG0000005514	--	lincRNA	1.506181
ALDBSSCT0000009923	ALDBSSCG0000006042	--	lincRNA	1.760891
ALDBSSCT0000001235	ALDBSSCG0000000751	--	lincRNA	0.938253
ALDBSSCT0000004935	ALDBSSCG0000002989	--	lincRNA	1.996589
ALDBSSCT0000002490	ALDBSSCG0000001507	--	lincRNA	1.343805
ALDBSSCT0000000220	ALDBSSCG0000000125	--	lincRNA	1.655075
ALDBSSCT0000006142	ALDBSSCG0000003754	--	lincRNA	1.714029
ALDBSSCT0000006992	ALDBSSCG0000004246	--	lincRNA	1.869883
ALDBSSCT0000008122	ALDBSSCG0000004928	--	lincRNA	0.881754
ALDBSSCT0000002499	ALDBSSCG0000001511	--	lincRNA	0.15963
ALDBSSCT0000002208	ALDBSSCG0000001321	--	lincRNA	0.769405
ALDBSSCT0000009539	ALDBSSCG0000005813	--	lincRNA	10.488201
ALDBSSCT0000006998	ALDBSSCG0000004252	--	lincRNA	0.847388
ALDBSSCT0000008557	ALDBSSCG0000005206	--	lincRNA	2.045903
ALDBSSCT0000005228	ALDBSSCG0000003155	--	lincRNA	0.943132
ALDBSSCT0000003089	ALDBSSCG0000001856	--	lincRNA	0.824097
ALDBSSCT0000009897	ALDBSSCG0000006020	--	lincRNA	0.773796
ALDBSSCT0000009396	ALDBSSCG0000005730	--	lincRNA	1.274006
ALDBSSCT0000005224	ALDBSSCG0000003154	--	lincRNA	0.854436
ALDBSSCT0000008388	ALDBSSCG0000005100	--	lincRNA	1.232963
ALDBSSCT0000000733	ALDBSSCG0000000437	--	lincRNA	1.091776
ALDBSSCT0000001944	ALDBSSCG0000001172	--	lincRNA	1.807896
ALDBSSCT0000001239	ALDBSSCG0000000752	--	lincRNA	0.790148
ALDBSSCT0000003653	ALDBSSCG0000002184	--	lincRNA	1.360232
ALDBSSCT0000008386	ALDBSSCG0000005098	--	lincRNA	0.536104
ALDBSSCT0000000631	ALDBSSCG0000000378	--	lincRNA	1.156922
ALDBSSCT0000009150	ALDBSSCG0000005579	--	lincRNA	2.307267
ALDBSSCT0000006130	ALDBSSCG0000003745	--	lincRNA	1.047523
ALDBSSCT0000010172	ALDBSSCG0000006195	--	lincRNA	1.669622
ALDBSSCT0000001281	ALDBSSCG0000000778	--	lincRNA	0.459331
ALDBSSCT0000009654	ALDBSSCG0000005891	--	lincRNA	0.728842
ALDBSSCT0000009650	ALDBSSCG0000005890	--	lincRNA	0.720257
ALDBSSCT0000004518	ALDBSSCG0000002749	--	lincRNA	1.526685
ALDBSSCT0000008256	ALDBSSCG0000005009	--	lincRNA	4.62502
ALDBSSCT0000006745	ALDBSSCG0000004119	--	lincRNA	0
ALDBSSCT0000008701	ALDBSSCG0000005308	--	lincRNA	0
ALDBSSCT0000008252	ALDBSSCG0000005007	--	lincRNA	1.312073
ALDBSSCT0000008259	ALDBSSCG0000005012	--	lincRNA	3.179105
ALDBSSCT0000006663	ALDBSSCG0000004074	--	lincRNA	1.619186
ALDBSSCT0000007968	ALDBSSCG0000004831	--	lincRNA	2.749983
ALDBSSCT0000001303	ALDBSSCG0000000793	--	lincRNA	1.305508
ALDBSSCT0000003724	ALDBSSCG0000002227	--	lincRNA	1.413916
ALDBSSCT0000007536	ALDBSSCG0000004573	--	lincRNA	3.032448
ALDBSSCT0000001308	ALDBSSCG0000000796	--	lincRNA	0.548433
ALDBSSCT0000000647	ALDBSSCG0000000387	--	lincRNA	1.195537
ALDBSSCT0000003885	ALDBSSCG0000002336	--	lincRNA	0.917839
ALDBSSCT0000008771	ALDBSSCG0000005356	--	lincRNA	1.772341
ALDBSSCT0000000949	ALDBSSCG0000000585	--	lincRNA	2.716402
ALDBSSCT0000010170	ALDBSSCG0000006193	--	lincRNA	1.484687
ALDBSSCT0000000082	ALDBSSCG0000000048	--	lincRNA	1.09631
ALDBSSCT0000007558	ALDBSSCG0000004585	--	lincRNA	1.11207
ALDBSSCT0000000085	ALDBSSCG0000000050	--	lincRNA	1.143455
ALDBSSCT0000004581	ALDBSSCG0000002785	--	lincRNA	1.282089
ALDBSSCT0000008678	ALDBSSCG0000005291	--	lincRNA	1.650669
ALDBSSCT0000008777	ALDBSSCG0000005360	--	lincRNA	0.968579
ALDBSSCT0000002330	ALDBSSCG0000001408	--	lincRNA	1.594408
ALDBSSCT0000005918	ALDBSSCG0000003614	--	lincRNA	1.304814
ALDBSSCT0000002333	ALDBSSCG0000001410	--	lincRNA	2.385405
ALDBSSCT0000008918	ALDBSSCG0000005450	--	lincRNA	0
ALDBSSCT0000008959	ALDBSSCG0000005484	--	lincRNA	0
ALDBSSCT0000004747	ALDBSSCG0000002889	--	lincRNA	0.791876
ALDBSSCT0000010577	ALDBSSCG0000006416	--	lincRNA	1.298988
ENSSSCT00000030586	ENSSSCG00000028766	Metazoa_SRP	misc_RNA	2.26855
ALDBSSCT0000001738	ALDBSSCG0000001052	--	lincRNA	1.065688
ALDBSSCT0000011609	ALDBSSCG0000007051	--	lincRNA	2.607584
ALDBSSCT0000002961	ALDBSSCG0000001782	--	lincRNA	2.140252
ALDBSSCT0000011974	ALDBSSCG0000007289	--	lincRNA	1.314906
ALDBSSCT0000001730	ALDBSSCG0000001047	--	lincRNA	1.165451
ALDBSSCT0000009374	ALDBSSCG0000005716	--	lincRNA	1.742023
ALDBSSCT0000002299	ALDBSSCG0000001384	--	lincRNA	0.543234
ALDBSSCT0000006355	ALDBSSCG0000003889	--	lincRNA	0.930118
ALDBSSCT0000008875	ALDBSSCG0000005424	--	lincRNA	0.666662
ALDBSSCT0000000012	ALDBSSCG0000000007	--	lincRNA	0.620004
ALDBSSCT0000002686	ALDBSSCG0000001631	--	lincRNA	0.846786
ALDBSSCT0000002687	ALDBSSCG0000001632	--	lincRNA	1.656155
ALDBSSCT0000003838	ALDBSSCG0000002306	--	lincRNA	1.868812
ALDBSSCT0000006296	ALDBSSCG0000003850	--	lincRNA	1.55492
ALDBSSCT0000000465	ALDBSSCG0000000275	--	lincRNA	0.889616
ALDBSSCT0000006292	ALDBSSCG0000003847	--	lincRNA	0
ALDBSSCT0000002295	ALDBSSCG0000001381	--	lincRNA	0.504052
ENSSSCT00000020631	ENSSSCG00000019036	7SK	misc_RNA	1.306447
ALDBSSCT0000002116	ALDBSSCG0000001268	--	lincRNA	0.776652
ALDBSSCT0000002441	ALDBSSCG0000001478	--	lincRNA	0.779994
ALDBSSCT0000005317	ALDBSSCG0000003220	--	lincRNA	1.249125
ALDBSSCT0000010303	ALDBSSCG0000006264	--	lincRNA	1.328803
ALDBSSCT0000005315	ALDBSSCG0000003218	--	lincRNA	1.815536
ALDBSSCT0000008723	ALDBSSCG0000005321	--	lincRNA	0.697752
ALDBSSCT0000010307	ALDBSSCG0000006267	--	lincRNA	1.662066
ALDBSSCT0000005796	ALDBSSCG0000003521	--	lincRNA	1.584288
ALDBSSCT0000004732	ALDBSSCG0000002881	--	lincRNA	1.476524
ALDBSSCT0000000491	ALDBSSCG0000000293	--	lincRNA	1.159267
ALDBSSCT0000000490	ALDBSSCG0000000292	--	lincRNA	1.996684
ALDBSSCT0000000496	ALDBSSCG0000000295	--	lincRNA	2.585909
ALDBSSCT0000010379	ALDBSSCG0000006302	--	lincRNA	0.809823
ALDBSSCT0000004735	ALDBSSCG0000002883	--	lincRNA	1.516347
ALDBSSCT0000009266	ALDBSSCG0000005648	--	lincRNA	4.819913
ALDBSSCT0000012029	ALDBSSCG0000007334	--	lincRNA	0.771169
ALDBSSCT0000004145	ALDBSSCG0000002498	--	lincRNA	1.711343
ALDBSSCT0000007105	ALDBSSCG0000004321	--	lincRNA	0.41792
ALDBSSCT0000004066	ALDBSSCG0000002458	--	lincRNA	1.712942
ALDBSSCT0000011718	ALDBSSCG0000007112	--	lincRNA	1.04217
ALDBSSCT0000011650	ALDBSSCG0000007074	--	lincRNA	0.692734
ALDBSSCT0000008516	ALDBSSCG0000005181	--	lincRNA	0.837546
ALDBSSCT0000007542	ALDBSSCG0000004577	--	lincRNA	0
ALDBSSCT0000007543	ALDBSSCG0000004578	--	lincRNA	2.230518
ALDBSSCT0000007816	ALDBSSCG0000004733	--	lincRNA	0
ALDBSSCT0000004320	ALDBSSCG0000002615	--	lincRNA	0.810726
ALDBSSCT0000006185	ALDBSSCG0000003782	--	lincRNA	0.679371
ALDBSSCT0000004322	ALDBSSCG0000002616	--	lincRNA	1.796721
ALDBSSCT0000006189	ALDBSSCG0000003784	--	lincRNA	1.484233
ALDBSSCT0000005364	ALDBSSCG0000003246	--	lincRNA	1.44134
ALDBSSCT0000009189	ALDBSSCG0000005596	--	lincRNA	0.820619
ALDBSSCT0000007034	ALDBSSCG0000004280	--	lincRNA	0
ALDBSSCT0000005006	ALDBSSCG0000003022	--	lincRNA	0
ALDBSSCT0000005161	ALDBSSCG0000003114	--	lincRNA	0.422716
ALDBSSCT0000009779	ALDBSSCG0000005962	--	lincRNA	1.680556
ALDBSSCT0000007216	ALDBSSCG0000004387	--	lincRNA	0.574429
ALDBSSCT0000007210	ALDBSSCG0000004384	--	lincRNA	1.698961
ALDBSSCT0000010765	ALDBSSCG0000006517	--	lincRNA	0.875457
ALDBSSCT0000010092	ALDBSSCG0000006144	--	lincRNA	0.141079
ALDBSSCT0000010090	ALDBSSCG0000006143	--	lincRNA	1.353497
ALDBSSCT0000005483	ALDBSSCG0000003324	--	lincRNA	0.748213
ALDBSSCT0000010821	ALDBSSCG0000006550	--	lincRNA	2.409583
ALDBSSCT0000011156	ALDBSSCG0000006770	--	lincRNA	1.815382
ALDBSSCT0000003900	ALDBSSCG0000002345	--	lincRNA	1.126667
ALDBSSCT0000007460	ALDBSSCG0000004520	--	lincRNA	1.626724
ALDBSSCT0000003908	ALDBSSCG0000002349	--	lincRNA	1.643215
ALDBSSCT0000007464	ALDBSSCG0000004523	--	lincRNA	2.353072
ALDBSSCT0000005463	ALDBSSCG0000003312	--	lincRNA	1.784795
ALDBSSCT0000008964	ALDBSSCG0000005489	--	lincRNA	0.693936
ALDBSSCT0000001168	ALDBSSCG0000000721	--	lincRNA	1.013483
ALDBSSCT0000008929	ALDBSSCG0000005460	--	lincRNA	1.459112
ALDBSSCT0000001165	ALDBSSCG0000000719	--	lincRNA	0.731968
ALDBSSCT0000008873	ALDBSSCG0000005422	--	lincRNA	1.089924
ALDBSSCT0000004490	ALDBSSCG0000002736	--	lincRNA	1.747844
ALDBSSCT0000003048	ALDBSSCG0000001826	--	lincRNA	0
ALDBSSCT0000001862	ALDBSSCG0000001125	--	lincRNA	0.991248
ALDBSSCT0000001642	ALDBSSCG0000000992	--	lincRNA	3.074314
ALDBSSCT0000009599	ALDBSSCG0000005856	--	lincRNA	0.472147
ALDBSSCT0000003516	ALDBSSCG0000002115	--	lincRNA	1.968022
ALDBSSCT0000011324	ALDBSSCG0000006879	--	lincRNA	2.70882
ALDBSSCT0000008275	ALDBSSCG0000005023	--	lincRNA	3.341141
ALDBSSCT0000008587	ALDBSSCG0000005227	--	lincRNA	1.885983
ALDBSSCT0000009372	ALDBSSCG0000005715	--	lincRNA	0.660799
ALDBSSCT0000009111	ALDBSSCG0000005557	--	lincRNA	0
ALDBSSCT0000004390	ALDBSSCG0000002668	--	lincRNA	1.521612
ALDBSSCT0000008879	ALDBSSCG0000005426	--	lincRNA	0
ALDBSSCT0000009699	ALDBSSCG0000005921	--	lincRNA	1.157877
ALDBSSCT0000008878	ALDBSSCG0000005425	--	lincRNA	0.892278
ALDBSSCT0000003985	ALDBSSCG0000002397	--	lincRNA	3.202699
ALDBSSCT0000008352	ALDBSSCG0000005069	--	lincRNA	2.012785
ALDBSSCT0000010899	ALDBSSCG0000006605	--	lincRNA	0.855641
ALDBSSCT0000008426	ALDBSSCG0000005114	--	lincRNA	0.570853
ALDBSSCT0000009695	ALDBSSCG0000005918	--	lincRNA	1.6261
ALDBSSCT0000005212	ALDBSSCG0000003147	--	lincRNA	2.332414
ALDBSSCT0000004782	ALDBSSCG0000002909	--	lincRNA	1.069211
ALDBSSCT0000005216	ALDBSSCG0000003151	--	lincRNA	1.731503
ALDBSSCT0000004784	ALDBSSCG0000002910	--	lincRNA	1.235821
ALDBSSCT0000003563	ALDBSSCG0000002133	--	lincRNA	1.482542
ALDBSSCT0000003566	ALDBSSCG0000002136	--	lincRNA	1.075325
ALDBSSCT0000001266	ALDBSSCG0000000769	--	lincRNA	1.157994
ALDBSSCT0000003565	ALDBSSCG0000002135	--	lincRNA	0.492845
ALDBSSCT0000011643	ALDBSSCG0000007068	--	lincRNA	0.659115
ALDBSSCT0000000168	ALDBSSCG0000000102	--	lincRNA	1.980102
ALDBSSCT0000000165	ALDBSSCG0000000100	--	lincRNA	1.589526
ALDBSSCT0000003608	ALDBSSCG0000002160	--	lincRNA	1.271268
ALDBSSCT0000007928	ALDBSSCG0000004802	--	lincRNA	1.909869
ALDBSSCT0000000609	ALDBSSCG0000000362	--	lincRNA	0.864398
ALDBSSCT0000003167	ALDBSSCG0000001906	--	lincRNA	2.006203
ALDBSSCT0000006007	ALDBSSCG0000003671	--	lincRNA	1.101319
ALDBSSCT0000003287	ALDBSSCG0000001982	--	lincRNA	1.186377
ALDBSSCT0000006008	ALDBSSCG0000003672	--	lincRNA	0
ALDBSSCT0000005819	ALDBSSCG0000003538	--	lincRNA	1.980011
ALDBSSCT0000003281	ALDBSSCG0000001978	--	lincRNA	3.229095
ALDBSSCT0000005352	ALDBSSCG0000003239	--	lincRNA	0.882636
ALDBSSCT0000010439	ALDBSSCG0000006344	--	lincRNA	1.714995
ALDBSSCT0000008635	ALDBSSCG0000005255	--	lincRNA	0.899081
ALDBSSCT0000009627	ALDBSSCG0000005872	--	lincRNA	1.053719
ALDBSSCT0000006638	ALDBSSCG0000004059	--	lincRNA	3.490957
ALDBSSCT0000003272	ALDBSSCG0000001973	--	lincRNA	1.701456
ALDBSSCT0000005875	ALDBSSCG0000003577	--	lincRNA	0.333899
ALDBSSCT0000008980	ALDBSSCG0000005497	--	lincRNA	1.725817
ALDBSSCT0000008834	ALDBSSCG0000005396	--	lincRNA	2.986967
ALDBSSCT0000002394	ALDBSSCG0000001452	--	lincRNA	4.134738
ALDBSSCT0000008836	ALDBSSCG0000005398	--	lincRNA	1.090648
ALDBSSCT0000008831	ALDBSSCG0000005393	--	lincRNA	3.049611
ALDBSSCT0000008833	ALDBSSCG0000005395	--	lincRNA	2.987145
ALDBSSCT0000000502	ALDBSSCG0000000297	--	lincRNA	1.220254
ALDBSSCT0000003465	ALDBSSCG0000002089	--	lincRNA	2.580614
ALDBSSCT0000006733	ALDBSSCG0000004108	--	lincRNA	1.831848
ALDBSSCT0000002563	ALDBSSCG0000001556	--	lincRNA	1.344857
ALDBSSCT0000009624	ALDBSSCG0000005870	--	lincRNA	2.248672
ALDBSSCT0000010227	ALDBSSCG0000006224	--	lincRNA	1.404139
ALDBSSCT0000002249	ALDBSSCG0000001353	--	lincRNA	0
ALDBSSCT0000000594	ALDBSSCG0000000352	--	lincRNA	1.552868
ALDBSSCT0000011667	ALDBSSCG0000007083	--	lincRNA	3.668716
ALDBSSCT0000002240	ALDBSSCG0000001347	--	lincRNA	3.190441
ALDBSSCT0000002241	ALDBSSCG0000001348	--	lincRNA	1.868298
ALDBSSCT0000002368	ALDBSSCG0000001433	--	lincRNA	2.10585
ALDBSSCT0000002992	ALDBSSCG0000001795	--	lincRNA	1.511304
ALDBSSCT0000002993	ALDBSSCG0000001796	--	lincRNA	0.401332
ALDBSSCT0000006558	ALDBSSCG0000004004	--	lincRNA	0.892835
ALDBSSCT0000001786	ALDBSSCG0000001078	--	lincRNA	2.066151
ALDBSSCT0000000694	ALDBSSCG0000000413	--	lincRNA	1.61234
ALDBSSCT0000001463	ALDBSSCG0000000883	--	lincRNA	13.581964
ALDBSSCT0000000692	ALDBSSCG0000000411	--	lincRNA	1.658331
ALDBSSCT0000000347	ALDBSSCG0000000208	--	lincRNA	2.77642
ALDBSSCT0000002418	ALDBSSCG0000001462	--	lincRNA	1.667361
ALDBSSCT0000006289	ALDBSSCG0000003845	--	lincRNA	1.073231
ALDBSSCT0000002143	ALDBSSCG0000001284	--	lincRNA	2.278391
ALDBSSCT0000002141	ALDBSSCG0000001282	--	lincRNA	2.319507
ALDBSSCT0000002412	ALDBSSCG0000001460	--	lincRNA	1.725738
ALDBSSCT0000010274	ALDBSSCG0000006246	--	lincRNA	0.809858
ALDBSSCT0000005739	ALDBSSCG0000003482	--	lincRNA	0.651302
ALDBSSCT0000005327	ALDBSSCG0000003223	--	lincRNA	1.664362
ALDBSSCT0000002022	ALDBSSCG0000001219	--	lincRNA	0.553243
ALDBSSCT0000004731	ALDBSSCG0000002880	--	lincRNA	2.346856
ALDBSSCT0000010827	ALDBSSCG0000006554	--	lincRNA	1.829578
ALDBSSCT0000010048	ALDBSSCG0000006111	--	lincRNA	1.852853
ALDBSSCT0000010763	ALDBSSCG0000006515	--	lincRNA	0.966346
ALDBSSCT0000010829	ALDBSSCG0000006556	--	lincRNA	0.567619
ALDBSSCT0000010924	ALDBSSCG0000006626	--	lincRNA	1.464818
ALDBSSCT0000005329	ALDBSSCG0000003225	--	lincRNA	1.789485
ALDBSSCT0000001854	ALDBSSCG0000001118	--	lincRNA	2.286109
ALDBSSCT0000004607	ALDBSSCG0000002803	--	lincRNA	1.484887
ALDBSSCT0000007152	ALDBSSCG0000004349	--	lincRNA	0.695398
ALDBSSCT0000004608	ALDBSSCG0000002804	--	lincRNA	0.449631
ALDBSSCT0000006444	ALDBSSCG0000003933	--	lincRNA	1.556938
ALDBSSCT0000006111	ALDBSSCG0000003734	--	lincRNA	0.843716
ALDBSSCT0000007255	ALDBSSCG0000004399	--	lincRNA	0.823294
ALDBSSCT0000003863	ALDBSSCG0000002322	--	lincRNA	1.241647
ALDBSSCT0000006300	ALDBSSCG0000003853	--	lincRNA	1.486389
ALDBSSCT0000000022	ALDBSSCG0000000014	--	lincRNA	0.725708
ALDBSSCT0000008120	ALDBSSCG0000004927	--	lincRNA	1.246394
ALDBSSCT0000011581	ALDBSSCG0000007032	--	lincRNA	0.965986
ALDBSSCT0000011580	ALDBSSCG0000007031	--	lincRNA	0.699799
