# Supplementary material for: Exploration of Long Non-coding RNAs and Circular RNAs in Porcine Milk Exosomes
Source: Front Genet. 2020 Jul 2;11:652. doi: 10.3389/fgene.2020.00652 (PMC7343709; doi:10.3389/fgene.2020.00652)
Supplement: Supplementary file 6 [file Table_6.XLSX]

## Sheet: Sheet1
circRNA_ID	chr	start	end	strand	full_length	spliced_length	gene_id	feature	samples	junction_read	non_junction_read	Gene_Name
novel_circ_0000065	chr13	17582875	17587193	+	4318	397	ENSSSCG00000011229;	exon:17582876-17582984,exon:17586906-17587193	PMExos	6	16	STT3B
novel_circ_0000066	chr13	197030437	197031113	+	676	318	ENSSSCG00000034378;	exon:197030438-197030597,exon:197030956-197031113	PMExos	5	49	IFNGR2
novel_circ_0000078	chr13	31673545	31676127	-	2582	448	ENSSSCG00000011373;	exon:31673546-31673660,exon:31675253-31675407,exon:31675950-31676127	PMExos	5	18	QRICH1
novel_circ_0000035	chr12	11669305	11671052	-	1747	268	ENSSSCG00000017259;	exon:11669306-11669464,exon:11670120-11670166,exon:11670991-11671052	PMExos	5	218	PRKAR1A
novel_circ_0000044	chr12	38796302	38800438	-	4136	300	ENSSSCG00000017694;	exon:38796303-38796555,exon:38800392-38800438	PMExos	5	177	ACACA
novel_circ_0000048	chr12	59319171	59323398	+	4227	600	ENSSSCG00000018039;	exon:59319172-59319344,exon:59320434-59320524,exon:59321588-59321766,exon:59322533-59322587,exon:59323297-59323398	PMExos	5	38	NCOR1
novel_circ_0000049	chr12	59319171	59331703	+	12532	389	ENSSSCG00000018039;	exon:59319172-59319344,exon:59320434-59320524,exon:59331579-59331703	PMExos	8	46	NCOR1
novel_circ_0000016	chr11	1141223	1141776	-	553	333	ENSSSCG00000009276;	exon:1141224-1141398,exon:1141619-1141776	PMExos	7	9	XPO4
novel_circ_0000028	chr11	5503064	5507316	+	4252	260	ENSSSCG00000009319;	exon:5503065-5503186,exon:5503936-5504002,exon:5507246-5507316	PMExos	11	22	PAN3
novel_circ_0000033	chr11	78343009	78352808	+	9799	279	n/a	intergenic_region:78349882-78349971,intergenic_region:78351385-78351465,intergenic_region:78352701-78352808	PMExos	5	9	--
novel_circ_0000002	chr10	24795545	24799565	-	4020	372	ENSSSCG00000010928;	exon:24795546-24795716,exon:24796424-24796546,exon:24799488-24799565	PMExos	5	61	KDM5B
novel_circ_0000003	chr10	29037749	29038934	+	1185	370	ENSSSCG00000010952;	exon:29037750-29037863,exon:29038039-29038116,exon:29038757-29038934	PMExos	12	5	ZCCHC6
novel_circ_0000005	chr10	32800583	32827084	+	26501	329	ENSSSCG00000010987;	exon:32800584-32800723,exon:32817449-32817526,exon:32819044-32819154	PMExos	5	22	UBAP2
novel_circ_0000014	chr10	69201375	69235186	-	33811	457	ENSSSCG00000011166;	exon:69201376-69201537,exon:69212794-69212953,exon:69235052-69235186	PMExos	9	17	ZMYND11
novel_circ_0000133	chr17	13008091	13031589	+	23498	285	ENSSSCG00000007034;	exon:13008092-13008286,exon:13031500-13031589	PMExos	9	12	PSD3
novel_circ_0000134	chr17	58635282	58643708	+	8426	353	ENSSSCG00000007514;	exon:58635283-58635386,exon:58643460-58643708	PMExos	6	163	VAPB
novel_circ_0000127	chr16	50437614	50446698	-	9084	174	ENSSSCG00000016981;	exon:50446525-50446698	PMExos	6	25	CPEB4
novel_circ_0000110	chr15	60407129	60414442	-	7313	341	ENSSSCG00000015867;	exon:60407130-60407238,exon:60412608-60412728,exon:60414332-60414442	PMExos	12	64	PRPF40A
novel_circ_0000112	chr15	66292954	66299872	-	6918	307	ENSSSCG00000015882;	exon:66292955-66293017,exon:66299629-66299872	PMExos	7	20	BAZ2B
novel_circ_0000118	chr15	77234645	77283482	-	48837	336	ENSSSCG00000015944;	exon:77234646-77234721,exon:77249916-77249984,exon:77251049-77251120,exon:77283364-77283482	PMExos	16	29	TLK1
novel_circ_0000088	chr14	121316587	121320413	+	3826	512	ENSSSCG00000010627;	exon:121316588-121316890,exon:121318650-121318744,exon:121320300-121320413	PMExos	19	215	PDCD4
novel_circ_0000097	chr14	71765049	71773116	+	8067	94	ENSSSCG00000010241;	exon:71773023-71773116	PMExos	5	5	TET1
novel_circ_0000100	chr14	87557329	87560723	-	3394	119	ENSSSCG00000010357;	exon:87557330-87557448	PMExos	5	41	WAPL
novel_circ_0000136	chr18	10283698	10300806	-	17108	302	ENSSSCG00000016509;	exon:10283699-10283790,exon:10297646-10297756,exon:10300708-10300806	PMExos	8	81	--
novel_circ_0000143	chr18	54260018	54270584	-	10566	384	ENSSSCG00000035581;	exon:54260019-54260139,exon:54265573-54265623,exon:54266148-54266233,exon:54269542-54269615,exon:54270533-54270584	PMExos	8	7	SUGCT
novel_circ_0000145	chr18	54393585	54404485	-	10900	311	ENSSSCG00000016769;	exon:54393586-54393756,exon:54395645-54395784	PMExos	10	10	CDK13
novel_circ_0000314	chr7	112361744	112377207	-	15463	189	ENSSSCG00000002436;	exon:112375663-112375767,exon:112377124-112377207	PMExos	6	8	TTC7B
novel_circ_0000315	chr7	113369840	113371752	-	1912	356	ENSSSCG00000002443;	exon:113369841-113370074,exon:113371631-113371752	PMExos	9	109	TC2N
novel_circ_0000322	chr7	64286781	64287500	+	719	319	ENSSSCG00000032377;	exon:64286782-64286916,exon:64287317-64287500	PMExos	6	8	RALGAPA1
novel_circ_0000327	chr7	77950750	77956163	+	5413	326	ENSSSCG00000038947;	exon:77950751-77951028,exon:77956116-77956163	PMExos	5	271	-
novel_circ_0000331	chr7	86081592	86087677	-	6085	381	ENSSSCG00000002266;	exon:86081593-86081654,exon:86083419-86083505,exon:86087446-86087677	PMExos	5	43	CHD2
novel_circ_0000285	chr6	110866623	110892394	+	25771	493	ENSSSCG00000003718;	exon:110866624-110866769,exon:110869100-110869207,exon:110890245-110890380,exon:110892292-110892394	PMExos	8	8	TAF4B
novel_circ_0000286	chr6	115954026	115957402	+	3376	282	ENSSSCG00000003730;	exon:115954027-115954192,exon:115957287-115957402	PMExos	7	10	RNF138
novel_circ_0000287	chr6	12234386	12252148	+	17762	438	ENSSSCG00000033842;	exon:12234387-12234504,exon:12236955-12237082,exon:12245013-12245084,exon:12252029-12252148	PMExos	5	156	CFDP1
novel_circ_0000301	chr6	43867656	43870512	+	2856	294	ENSSSCG00000002869;	exon:43867657-43867820,exon:43870383-43870512	PMExos	6	89	LSM14A
novel_circ_0000302	chr6	43879421	43894306	+	14885	232	ENSSSCG00000002869;	exon:43894075-43894306	PMExos	5	67	LSM14A
novel_circ_0000266	chr5	101790861	101795355	+	4494	283	ENSSSCG00000036560;	exon:101790862-101790956,exon:101792961-101793065,exon:101795273-101795355	PMExos	6	30	PAWR
novel_circ_0000270	chr5	2675421	2692132	-	16711	307	ENSSSCG00000000955;	exon:2675422-2675536,exon:2688838-2688900,exon:2692004-2692132	PMExos	8	24	TBC1D22A
novel_circ_0000241	chr4	122253259	122285360	-	32101	484	ENSSSCG00000039854;	exon:122253260-122253333,exon:122275847-122275941,exon:122278484-122278542,exon:122280288-122280377,exon:122285195-122285360	PMExos	6	3	--
novel_circ_0000257	chr4	72636560	72643259	-	6699	346	ENSSSCG00000006231;	exon:72636561-72636626,exon:72637653-72637790,exon:72643118-72643259	PMExos	8	10	CHD7
novel_circ_0000258	chr4	93738636	93747422	+	8786	365	ENSSSCG00000006487;	exon:93738637-93738733,exon:93742463-93742580,exon:93747273-93747422	PMExos	8	190	CCT3
novel_circ_0000260	chr4	93738636	93750841	+	12205	396	ENSSSCG00000006487;	exon:93738637-93738733,exon:93742463-93742580,exon:93750661-93750841	PMExos	8	150	CCT3
novel_circ_0000219	chr3	122089926	122094251	+	4325	381	ENSSSCG00000008621;	intron:122089927-122090094,intron:122093734-122093847,intron:122094153-122094251	PMExos	8	11	NBAS
novel_circ_0000221	chr3	23692699	23704670	-	11971	185	ENSSSCG00000030373;	exon:23692700-23692884	PMExos	8	51	--
novel_circ_0000229	chr3	54799380	54816635	+	17255	296	ENSSSCG00000008179;	exon:54800962-54801088,exon:54816467-54816635	PMExos	5	8	REV1
novel_circ_0000235	chr3	93174831	93179511	-	4680	433	ENSSSCG00000008429;	exon:93174832-93175032,exon:93176331-93176432,exon:93178276-93178339,exon:93179446-93179511	PMExos	11	42	EPCAM
novel_circ_0000191	chr2	114338108	114371287	-	33179	230	ENSSSCG00000022845;	intron:114338109-114338220,intron:114371170-114371287	PMExos	5	233	PJA2
novel_circ_0000197	chr2	141219339	141220554	+	1215	420	ENSSSCG00000014343;	exon:141219340-141219465,exon:141219993-141220118,exon:141220387-141220554	PMExos	5	97	--
novel_circ_0000207	chr2	62307778	62313757	+	5979	136	ENSSSCG00000022227;	exon:62313622-62313757	PMExos	6	36	BRD4
novel_circ_0000208	chr2	8388247	8390219	+	1972	289	ENSSSCG00000013054;	exon:8388248-8388304,exon:8389129-8389221,exon:8390081-8390219	PMExos	5	23	ATL3
novel_circ_0000151	chr1	108482615	108486823	-	4208	314	ENSSSCG00000028737;	exon:108482616-108482747,exon:108485562-108485682,exon:108486763-108486823	PMExos	7	20	USP3
novel_circ_0000155	chr1	119487613	119500634	+	13021	645	ENSSSCG00000004621;	exon:119487614-119487760,exon:119489808-119489972,exon:119491507-119491600,exon:119500005-119500098,exon:119500406-119500469,exon:119500554-119500634	PMExos	13	43	MYO5C
novel_circ_0000160	chr1	129651196	129662208	-	11012	116	ENSSSCG00000004739;	exon:129662093-129662208	PMExos	7	21	MGA
novel_circ_0000164	chr1	1654691	1663793	-	9102	473	ENSSSCG00000004018;	exon:1654692-1654852,exon:1659535-1659650,exon:1663598-1663793	PMExos	9	56	AFDN
novel_circ_0000171	chr1	216148994	216177064	+	28070	201	ENSSSCG00000005205;	exon:216148995-216149195	PMExos	12	6	KIAA2026
novel_circ_0000180	chr1	263932774	263940366	+	7592	151	ENSSSCG00000020743;	exon:263940216-263940366	PMExos	8	46	RABGAP1
novel_circ_0000182	chr1	45173523	45175843	+	2320	131	ENSSSCG00000025941;	exon:45175713-45175843	PMExos	11	190	PTP4A1
novel_circ_0000364	chr9	19892115	19913189	-	21074	309	ENSSSCG00000014913;	exon:19892116-19892227,exon:19897760-19897853,exon:19905675-19905777	PMExos	5	47	PICALM
novel_circ_0000371	chr9	7476477	481586	-	5109	318	ENSSSCG00000014820;	exon:7476478-7476606,exon:7477446-7477500,exon:7481453-7481586	PMExos	13	103	FCHSD2
novel_circ_0000341	chr8	18861487	18879156	-	17669	309	ENSSSCG00000023001;	exon:18861488-18861595,exon:18877419-18877457,exon:18878995-18879156	PMExos	9	26	CCDC149
novel_circ_0000351	chr8	87799382	87820356	+	20974	493	ENSSSCG00000029920;	exon:87799383-87799470,exon:87800823-87801061,exon:87820191-87820356	PMExos	7	14	ELF2
