# Supplementary material for: Exploration of Long Non-coding RNAs and Circular RNAs in Porcine Milk Exosomes
Source: Front Genet. 2020 Jul 2;11:652. doi: 10.3389/fgene.2020.00652 (PMC7343709; doi:10.3389/fgene.2020.00652)
Supplement: Supplementary file 7 [file Table_7.XLS]

circRNA.readcount	PMExos.readcount	PMExos.tpm
novel_circ_0000088	19	40948.27586
novel_circ_0000118	16	34482.75862
novel_circ_0000155	13	28017.24138
novel_circ_0000371	13	28017.24138
novel_circ_0000003	12	25862.06897
novel_circ_0000110	12	25862.06897
novel_circ_0000171	12	25862.06897
novel_circ_0000028	11	23706.89655
novel_circ_0000182	11	23706.89655
novel_circ_0000235	11	23706.89655
novel_circ_0000145	10	21551.72414
novel_circ_0000014	9	19396.55172
novel_circ_0000133	9	19396.55172
novel_circ_0000164	9	19396.55172
novel_circ_0000315	9	19396.55172
novel_circ_0000341	9	19396.55172
novel_circ_0000049	8	17241.37931
novel_circ_0000136	8	17241.37931
novel_circ_0000143	8	17241.37931
novel_circ_0000180	8	17241.37931
novel_circ_0000219	8	17241.37931
novel_circ_0000221	8	17241.37931
novel_circ_0000257	8	17241.37931
novel_circ_0000258	8	17241.37931
novel_circ_0000260	8	17241.37931
novel_circ_0000270	8	17241.37931
novel_circ_0000285	8	17241.37931
novel_circ_0000016	7	15086.2069
novel_circ_0000112	7	15086.2069
novel_circ_0000151	7	15086.2069
novel_circ_0000160	7	15086.2069
novel_circ_0000286	7	15086.2069
novel_circ_0000351	7	15086.2069
novel_circ_0000065	6	12931.03448
novel_circ_0000127	6	12931.03448
novel_circ_0000134	6	12931.03448
novel_circ_0000207	6	12931.03448
novel_circ_0000241	6	12931.03448
novel_circ_0000266	6	12931.03448
novel_circ_0000301	6	12931.03448
novel_circ_0000314	6	12931.03448
novel_circ_0000322	6	12931.03448
novel_circ_0000002	5	10775.86207
novel_circ_0000005	5	10775.86207
novel_circ_0000033	5	10775.86207
novel_circ_0000035	5	10775.86207
novel_circ_0000044	5	10775.86207
novel_circ_0000048	5	10775.86207
novel_circ_0000066	5	10775.86207
novel_circ_0000078	5	10775.86207
novel_circ_0000097	5	10775.86207
novel_circ_0000100	5	10775.86207
novel_circ_0000191	5	10775.86207
novel_circ_0000197	5	10775.86207
novel_circ_0000208	5	10775.86207
novel_circ_0000229	5	10775.86207
novel_circ_0000287	5	10775.86207
novel_circ_0000302	5	10775.86207
novel_circ_0000327	5	10775.86207
novel_circ_0000331	5	10775.86207
novel_circ_0000364	5	10775.86207
