# Supplementary material for: Exploration of Long Non-coding RNAs and Circular RNAs in Porcine Milk Exosomes
Source: Front Genet. 2020 Jul 2;11:652. doi: 10.3389/fgene.2020.00652 (PMC7343709; doi:10.3389/fgene.2020.00652)
Supplement: Supplementary file 8 [file Table_8.XLS]

Chromosome	lncRNA_ID	lncRNA_Gene_ID	lncRNA_Gene_Symbol	lncRNA_Status	lncRNA_Start	lncRNA_End	lncRNA_Strand	mRNA_ID	mRNA_Gene_Id	mRNA_Gene_Symbol	mRNA_Gene_Description	mRNA_Start	mRNA_End	mRNA_Strand	Distance	Location
chr13	ALDBSSCT0000002738	ALDBSSCG0000001659	--	Annotated_lncRNA	97961211	97965293	+	ENSSSCT00000049563	ENSSSCG00000027556	RSRC1	arginine and serine rich coiled-coil 1 [Source:HGNC Symbol;Acc:HGNC:24152]	97893867	98333630	+	-4083	sense_overlapping
chr13	ALDBSSCT0000002738	ALDBSSCG0000001659	--	Annotated_lncRNA	97961211	97965293	+	ENSSSCT00000025053	ENSSSCG00000025238	SHOX2	short stature homeobox protein 2 [Source:RefSeq peptide;Acc:NP_001230281]	97879196	97890447	-	70763	upstream
chr13	ALDBSSCT0000002738	ALDBSSCG0000001659	--	Annotated_lncRNA	97961211	97965293	+	ENSSSCT00000027533	ENSSSCG00000027556	RSRC1	arginine and serine rich coiled-coil 1 [Source:HGNC Symbol;Acc:HGNC:24152]	97893520	98251345	+	-4083	sense_overlapping
chr13	ALDBSSCT0000002738	ALDBSSCG0000001659	--	Annotated_lncRNA	97961211	97965293	+	ENSSSCT00000055948	ENSSSCG00000025238	SHOX2	short stature homeobox protein 2 [Source:RefSeq peptide;Acc:NP_001230281]	97879592	97887218	-	73992	upstream
chr1	LNC_000217	XLOC_012071	--	Novel_lncRNA	162768208	162797834	-	ENSSSCT00000053523	ENSSSCG00000004919	NEDD4L	neural precursor cell expressed, developmentally down-regulated 4-like, E3 ubiquitin protein ligase [Source:HGNC Symbol;Acc:HGNC:7728]	162368385	162737492	-	30715	upstream
chr1	LNC_000217	XLOC_012071	--	Novel_lncRNA	162768208	162797834	-	ENSSSCT00000054104	ENSSSCG00000004919	NEDD4L	neural precursor cell expressed, developmentally down-regulated 4-like, E3 ubiquitin protein ligase [Source:HGNC Symbol;Acc:HGNC:7728]	162368385	162735091	-	33116	upstream
chr1	LNC_000216	XLOC_012004	--	Novel_lncRNA	160583024	160591854	-	ENSSSCT00000043249	ENSSSCG00000036234	-	--	160629474	160653150	-	37619	downstream
chr1	LNC_000215	ALDBSSCG0000001659	--	Novel_lncRNA	158904853	158933941	-	ENSSSCT00000065543	ENSSSCG00000004897	ZCCHC2	zinc finger CCHC-type containing 2 [Source:HGNC Symbol;Acc:HGNC:22916]	158966813	159022072	-	32871	downstream
chr1	LNC_000215	XLOC_011957	--	Novel_lncRNA	158904853	158933941	-	ENSSSCT00000038015	ENSSSCG00000004896	PHLPP1	PH domain and leucine rich repeat protein phosphatase 1 [Source:HGNC Symbol;Acc:HGNC:20610]	158643821	158862706	-	42146	upstream
chr1	LNC_000215	XLOC_011957	--	Novel_lncRNA	158904853	158933941	-	ENSSSCT00000059984	ENSSSCG00000004897	ZCCHC2	zinc finger CCHC-type containing 2 [Source:HGNC Symbol;Acc:HGNC:22916]	158962016	159022072	-	28074	downstream
chr1	LNC_000215	XLOC_011957	--	Novel_lncRNA	158904853	158933941	-	ENSSSCT00000005402	ENSSSCG00000004896	PHLPP1	PH domain and leucine rich repeat protein phosphatase 1 [Source:HGNC Symbol;Acc:HGNC:20610]	158642818	158862706	-	42146	upstream
chr1	LNC_000215	XLOC_011957	--	Novel_lncRNA	158904853	158933941	-	ENSSSCT00000005403	ENSSSCG00000004897	ZCCHC2	zinc finger CCHC-type containing 2 [Source:HGNC Symbol;Acc:HGNC:22916]	158966813	159022072	-	32871	downstream
chr1	LNC_000215	XLOC_011957	--	Novel_lncRNA	158904853	158933941	-	ENSSSCT00000051597	ENSSSCG00000004896	PHLPP1	PH domain and leucine rich repeat protein phosphatase 1 [Source:HGNC Symbol;Acc:HGNC:20610]	158643821	158862706	-	42146	upstream
chr1	LNC_000213	XLOC_011683	--	Novel_lncRNA	147959168	147963572	-	ENSSSCT00000005365	ENSSSCG00000004859	ZNF516	zinc finger protein 516 [Source:HGNC Symbol;Acc:HGNC:28990]	148033198	148096713	+	69625	upstream
chr1	LNC_000213	XLOC_011683	--	Novel_lncRNA	147959168	147963572	-	ENSSSCT00000059119	ENSSSCG00000004859	ZNF516	zinc finger protein 516 [Source:HGNC Symbol;Acc:HGNC:28990]	147984106	148038100	+	20533	upstream
chr1	LNC_000213	XLOC_011683	--	Novel_lncRNA	147959168	147963572	-	ENSSSCT00000054815	ENSSSCG00000004859	ZNF516	zinc finger protein 516 [Source:HGNC Symbol;Acc:HGNC:28990]	148033352	148087719	+	69779	upstream
chr1	LNC_000213	XLOC_011683	--	Novel_lncRNA	147959168	147963572	-	ENSSSCT00000055985	ENSSSCG00000004859	ZNF516	zinc finger protein 516 [Source:HGNC Symbol;Acc:HGNC:28990]	147984477	148100784	+	20904	upstream
chr1	LNC_000212	XLOC_011683	--	Novel_lncRNA	147951777	147963572	-	ENSSSCT00000005365	ENSSSCG00000004859	ZNF516	zinc finger protein 516 [Source:HGNC Symbol;Acc:HGNC:28990]	148033198	148096713	+	69625	upstream
chr1	LNC_000212	XLOC_011683	--	Novel_lncRNA	147951777	147963572	-	ENSSSCT00000059119	ENSSSCG00000004859	ZNF516	zinc finger protein 516 [Source:HGNC Symbol;Acc:HGNC:28990]	147984106	148038100	+	20533	upstream
chr1	LNC_000212	XLOC_011683	--	Novel_lncRNA	147951777	147963572	-	ENSSSCT00000054815	ENSSSCG00000004859	ZNF516	zinc finger protein 516 [Source:HGNC Symbol;Acc:HGNC:28990]	148033352	148087719	+	69779	upstream
chr1	LNC_000212	XLOC_011683	--	Novel_lncRNA	147951777	147963572	-	ENSSSCT00000055985	ENSSSCG00000004859	ZNF516	zinc finger protein 516 [Source:HGNC Symbol;Acc:HGNC:28990]	147984477	148100784	+	20904	upstream
chr3	LNC_001348	XLOC_078257	--	Novel_lncRNA	8831509	8846611	-	ENSSSCT00000058868	ENSSSCG00000030303	ACHE	acetylcholinesterase (Cartwright blood group) [Source:HGNC Symbol;Acc:HGNC:108]	8732457	8739353	-	92155	upstream
chr3	LNC_001348	XLOC_078257	--	Novel_lncRNA	8831509	8846611	-	ENSSSCT00000042080	ENSSSCG00000034347	TRIM56	tripartite motif containing 56 [Source:HGNC Symbol;Acc:HGNC:19028]	8834274	8839359	+	-5086	antisense
chr3	LNC_001348	XLOC_078257	--	Novel_lncRNA	8831509	8846611	-	ENSSSCT00000061258	ENSSSCG00000033982	ZNHIT1	zinc finger HIT-type containing 1 [Source:HGNC Symbol;Acc:HGNC:21688]	8924450	8926590	+	77838	upstream
chr3	LNC_001348	XLOC_078257	--	Novel_lncRNA	8831509	8846611	-	ENSSSCT00000054309	ENSSSCG00000034347	TRIM56	tripartite motif containing 56 [Source:HGNC Symbol;Acc:HGNC:19028]	8834342	8839415	+	-5074	antisense
chr3	LNC_001348	XLOC_078257	--	Novel_lncRNA	8831509	8846611	-	ENSSSCT00000030873	ENSSSCG00000028879	PLOD3	procollagen-lysine,2-oxoglutarate 5-dioxygenase 3 [Source:HGNC Symbol;Acc:HGNC:9083]	8911789	8919516	-	65177	downstream
chr3	LNC_001348	XLOC_078257	--	Novel_lncRNA	8831509	8846611	-	ENSSSCT00000041307	ENSSSCG00000038938	-	--	8930812	8947242	-	84200	downstream
chr3	LNC_001348	XLOC_078257	--	Novel_lncRNA	8831509	8846611	-	ENSSSCT00000054583	ENSSSCG00000038901	-	claudin-15 [Source:RefSeq peptide;Acc:NP_001155115]	8931101	8936599	-	84489	downstream
chr3	LNC_001348	XLOC_078257	--	Novel_lncRNA	8831509	8846611	-	ENSSSCT00000026956	ENSSSCG00000025698	SERPINE1	plasminogen activator inhibitor 1 precursor [Source:RefSeq peptide;Acc:NP_999075]	8864669	8869943	+	18057	upstream
chr3	LNC_001348	XLOC_078257	--	Novel_lncRNA	8831509	8846611	-	ENSSSCT00000063901	ENSSSCG00000033982	ZNHIT1	zinc finger HIT-type containing 1 [Source:HGNC Symbol;Acc:HGNC:21688]	8918872	8926589	+	72260	upstream
chr3	LNC_001348	XLOC_078257	--	Novel_lncRNA	8831509	8846611	-	ENSSSCT00000028780	ENSSSCG00000030709	-	--	8903190	8909151	-	56578	downstream
chr3	LNC_001348	XLOC_078257	--	Novel_lncRNA	8831509	8846611	-	ENSSSCT00000022501	ENSSSCG00000038901	-	claudin-15 [Source:RefSeq peptide;Acc:NP_001155115]	8931105	8936400	-	84493	downstream
chr3	LNC_001348	XLOC_078257	--	Novel_lncRNA	8831509	8846611	-	ENSSSCT00000025158	ENSSSCG00000030303	ACHE	acetylcholinesterase (Cartwright blood group) [Source:HGNC Symbol;Acc:HGNC:108]	8732458	8738278	-	93230	upstream
chr3	LNC_001348	XLOC_078257	--	Novel_lncRNA	8831509	8846611	-	ENSSSCT00000032579	ENSSSCG00000021145	AP1S1	adaptor related protein complex 1 sigma 1 subunit [Source:HGNC Symbol;Acc:HGNC:559]	8881038	8888532	+	34426	upstream
chr3	LNC_001348	XLOC_078257	--	Novel_lncRNA	8831509	8846611	-	ENSSSCT00000058833	ENSSSCG00000039053	VGF	VGF nerve growth factor inducible [Source:HGNC Symbol;Acc:HGNC:12684]	8889022	8890874	-	42410	downstream
chr3	LNC_001348	XLOC_078257	--	Novel_lncRNA	8831509	8846611	-	ENSSSCT00000008416	ENSSSCG00000007675	EPHB4	EPH receptor B4 [Source:HGNC Symbol;Acc:HGNC:3395]	8671051	8732114	-	99394	upstream
chr3	LNC_001348	XLOC_078257	--	Novel_lncRNA	8831509	8846611	-	ENSSSCT00000046123	ENSSSCG00000038901	-	claudin-15 [Source:RefSeq peptide;Acc:NP_001155115]	8931101	8946955	-	84489	downstream
chr3	LNC_001349	XLOC_078260	--	Novel_lncRNA	8856061	8881732	-	ENSSSCT00000041307	ENSSSCG00000038938	-	--	8930812	8947242	-	49079	downstream
chr3	LNC_001349	XLOC_078260	--	Novel_lncRNA	8856061	8881732	-	ENSSSCT00000042080	ENSSSCG00000034347	TRIM56	tripartite motif containing 56 [Source:HGNC Symbol;Acc:HGNC:19028]	8834274	8839359	+	16701	downstream
chr3	LNC_001349	XLOC_078260	--	Novel_lncRNA	8856061	8881732	-	ENSSSCT00000061258	ENSSSCG00000033982	ZNHIT1	zinc finger HIT-type containing 1 [Source:HGNC Symbol;Acc:HGNC:21688]	8924450	8926590	+	42717	upstream
chr3	LNC_001349	XLOC_078260	--	Novel_lncRNA	8856061	8881732	-	ENSSSCT00000054309	ENSSSCG00000034347	TRIM56	tripartite motif containing 56 [Source:HGNC Symbol;Acc:HGNC:19028]	8834342	8839415	+	16645	downstream
chr3	LNC_001349	XLOC_078260	--	Novel_lncRNA	8856061	8881732	-	ENSSSCT00000030873	ENSSSCG00000028879	PLOD3	procollagen-lysine,2-oxoglutarate 5-dioxygenase 3 [Source:HGNC Symbol;Acc:HGNC:9083]	8911789	8919516	-	30056	downstream
chr3	LNC_001349	XLOC_078260	--	Novel_lncRNA	8856061	8881732	-	ENSSSCT00000054583	ENSSSCG00000038901	-	claudin-15 [Source:RefSeq peptide;Acc:NP_001155115]	8931101	8936599	-	49368	downstream
chr3	LNC_001349	XLOC_078260	--	Novel_lncRNA	8856061	8881732	-	ENSSSCT00000032579	ENSSSCG00000021145	AP1S1	adaptor related protein complex 1 sigma 1 subunit [Source:HGNC Symbol;Acc:HGNC:559]	8881038	8888532	+	-695	antisense
chr3	LNC_001349	XLOC_078260	--	Novel_lncRNA	8856061	8881732	-	ENSSSCT00000063901	ENSSSCG00000033982	ZNHIT1	zinc finger HIT-type containing 1 [Source:HGNC Symbol;Acc:HGNC:21688]	8918872	8926589	+	37139	upstream
chr3	LNC_001349	XLOC_078260	--	Novel_lncRNA	8856061	8881732	-	ENSSSCT00000046123	ENSSSCG00000038901	-	claudin-15 [Source:RefSeq peptide;Acc:NP_001155115]	8931101	8946955	-	49368	downstream
chr3	LNC_001349	XLOC_078260	--	Novel_lncRNA	8856061	8881732	-	ENSSSCT00000022501	ENSSSCG00000038901	-	claudin-15 [Source:RefSeq peptide;Acc:NP_001155115]	8931105	8936400	-	49372	downstream
chr3	LNC_001349	XLOC_078260	--	Novel_lncRNA	8856061	8881732	-	ENSSSCT00000026956	ENSSSCG00000025698	SERPINE1	plasminogen activator inhibitor 1 precursor [Source:RefSeq peptide;Acc:NP_999075]	8864669	8869943	+	-5275	antisense
chr3	LNC_001349	XLOC_078260	--	Novel_lncRNA	8856061	8881732	-	ENSSSCT00000058833	ENSSSCG00000039053	VGF	VGF nerve growth factor inducible [Source:HGNC Symbol;Acc:HGNC:12684]	8889022	8890874	-	7289	downstream
chr3	LNC_001349	XLOC_078260	--	Novel_lncRNA	8856061	8881732	-	ENSSSCT00000028780	ENSSSCG00000030709	-	--	8903190	8909151	-	21457	downstream
chr3	LNC_001349	XLOC_078260	--	Novel_lncRNA	8856061	8881732	-	ENSSSCT00000008420	ENSSSCG00000007679	IFT22	intraflagellar transport 22 [Source:HGNC Symbol;Acc:HGNC:21895]	8976928	8981640	-	95195	downstream
chr3	LNC_001346	XLOC_078186	--	Novel_lncRNA	6918337	6927149	-	ENSSSCT00000059552	ENSSSCG00000000146	-	--	7002733	7134627	+	75583	upstream
chr3	LNC_001346	XLOC_078186	--	Novel_lncRNA	6918337	6927149	-	ENSSSCT00000054316	ENSSSCG00000000146	-	--	7002735	7143095	+	75585	upstream
chr3	LNC_001346	XLOC_078186	--	Novel_lncRNA	6918337	6927149	-	ENSSSCT00000057164	ENSSSCG00000000146	-	--	7002706	7143088	+	75556	upstream
chr3	LNC_001346	XLOC_078186	--	Novel_lncRNA	6918337	6927149	-	ENSSSCT00000056081	ENSSSCG00000023320	CYP3A29	cytochrome P450, subfamily IIIA, polypeptide 22 [Source:RefSeq peptide;Acc:NP_001182438]	6626537	6820803	+	97533	downstream
chr3	LNC_001346	XLOC_078186	--	Novel_lncRNA	6918337	6927149	-	ENSSSCT00000000153	ENSSSCG00000000146	-	--	7002733	7132492	+	75583	upstream
chr3	LNC_001346	XLOC_078186	--	Novel_lncRNA	6918337	6927149	-	ENSSSCT00000055981	ENSSSCG00000000146	-	--	7002736	7143100	+	75586	upstream
chr3	LNC_001346	XLOC_078186	--	Novel_lncRNA	6918337	6927149	-	ENSSSCT00000037511	ENSSSCG00000033377	FOPNL	FGFR1OP N-terminal like [Source:HGNC Symbol;Acc:HGNC:26435]	6977227	6996021	+	50077	upstream
chr3	LNC_001346	XLOC_078186	--	Novel_lncRNA	6918337	6927149	-	ENSSSCT00000056503	ENSSSCG00000000146	-	--	7019423	7143088	+	92273	upstream
chr3	LNC_001346	XLOC_078186	--	Novel_lncRNA	6918337	6927149	-	ENSSSCT00000048998	ENSSSCG00000000146	-	--	7002733	7134627	+	75583	upstream
chr3	LNC_001346	XLOC_078186	--	Novel_lncRNA	6918337	6927149	-	ENSSSCT00000049664	ENSSSCG00000023320	CYP3A29	cytochrome P450, subfamily IIIA, polypeptide 22 [Source:RefSeq peptide;Acc:NP_001182438]	6626537	6892457	+	25879	downstream
chr3	LNC_001346	XLOC_078186	--	Novel_lncRNA	6918337	6927149	-	ENSSSCT00000029436	ENSSSCG00000023320	CYP3A29	cytochrome P450, subfamily IIIA, polypeptide 22 [Source:RefSeq peptide;Acc:NP_001182438]	6626537	6892457	+	25879	downstream
chr3	LNC_001346	XLOC_078186	--	Novel_lncRNA	6918337	6927149	-	ENSSSCT00000026058	ENSSSCG00000035922	-	--	6860293	6875464	+	42872	downstream
chr3	LNC_001346	XLOC_078186	--	Novel_lncRNA	6918337	6927149	-	ENSSSCT00000061717	ENSSSCG00000023320	CYP3A29	cytochrome P450, subfamily IIIA, polypeptide 22 [Source:RefSeq peptide;Acc:NP_001182438]	6704920	6892457	+	25879	downstream
chr3	LNC_001347	XLOC_078240	--	Novel_lncRNA	8529738	8531511	-	ENSSSCT00000056271	ENSSSCG00000023255	MOSPD3	Sus scrofa motile sperm domain containing 3 (MOSPD3), mRNA. [Source:RefSeq mRNA;Acc:NM_001195356]	8531201	8533830	+	-311	antisense
chr3	LNC_001347	XLOC_078240	--	Novel_lncRNA	8529738	8531511	-	ENSSSCT00000026611	ENSSSCG00000023255	MOSPD3	Sus scrofa motile sperm domain containing 3 (MOSPD3), mRNA. [Source:RefSeq mRNA;Acc:NM_001195356]	8531454	8533831	+	-58	antisense
chr3	LNC_001347	XLOC_078240	--	Novel_lncRNA	8529738	8531511	-	ENSSSCT00000029137	ENSSSCG00000027466	PCOLCE	procollagen C-endopeptidase enhancer [Source:HGNC Symbol;Acc:HGNC:8738]	8523449	8528758	+	979	downstream
chr3	LNC_001347	XLOC_078240	--	Novel_lncRNA	8529738	8531511	-	ENSSSCT00000008410	ENSSSCG00000007670	ACTL6B	actin like 6B [Source:HGNC Symbol;Acc:HGNC:160]	8551606	8568669	-	20094	downstream
chr3	LNC_001347	XLOC_078240	--	Novel_lncRNA	8529738	8531511	-	ENSSSCT00000008411	ENSSSCG00000007671	TFR2	transferrin receptor 2 [Source:HGNC Symbol;Acc:HGNC:11762]	8539320	8568752	-	7808	downstream
chr3	LNC_001347	XLOC_078240	--	Novel_lncRNA	8529738	8531511	-	ENSSSCT00000008412	ENSSSCG00000007672	POP7	POP7 homolog, ribonuclease P/MRP subunit [Source:HGNC Symbol;Acc:HGNC:19949]	8607557	8609395	+	76045	upstream
chr3	LNC_001347	XLOC_078240	--	Novel_lncRNA	8529738	8531511	-	ENSSSCT00000008413	ENSSSCG00000007673	EPO	Sus scrofa erythropoietin (EPO), mRNA. [Source:RefSeq mRNA;Acc:NM_214134]	8620508	8622936	+	88996	upstream
chr3	LNC_001347	XLOC_078240	--	Novel_lncRNA	8529738	8531511	-	ENSSSCT00000059144	ENSSSCG00000007667	LRCH4	leucine rich repeats and calponin homology domain containing 4 [Source:HGNC Symbol;Acc:HGNC:6691]	8499286	8511239	-	18498	upstream
chr3	LNC_001347	XLOC_078240	--	Novel_lncRNA	8529738	8531511	-	ENSSSCT00000044921	ENSSSCG00000007672	POP7	POP7 homolog, ribonuclease P/MRP subunit [Source:HGNC Symbol;Acc:HGNC:19949]	8608267	8610196	+	76755	upstream
chr3	LNC_001347	XLOC_078240	--	Novel_lncRNA	8529738	8531511	-	ENSSSCT00000008404	ENSSSCG00000007664	AGFG2	ArfGAP with FG repeats 2 [Source:HGNC Symbol;Acc:HGNC:5177]	8467945	8494490	+	35247	downstream
chr3	LNC_001347	XLOC_078240	--	Novel_lncRNA	8529738	8531511	-	ENSSSCT00000030216	ENSSSCG00000007668	GIGYF1	GRB10 interacting GYF protein 1 [Source:HGNC Symbol;Acc:HGNC:9126]	8584552	8596947	-	53040	downstream
chr3	LNC_001347	XLOC_078240	--	Novel_lncRNA	8529738	8531511	-	ENSSSCT00000031465	ENSSSCG00000025096	FBXO24	F-box protein 24 [Source:HGNC Symbol;Acc:HGNC:13595]	8513837	8522120	+	7617	downstream
chr3	LNC_001347	XLOC_078240	--	Novel_lncRNA	8529738	8531511	-	ENSSSCT00000044033	ENSSSCG00000007667	LRCH4	leucine rich repeats and calponin homology domain containing 4 [Source:HGNC Symbol;Acc:HGNC:6691]	8497453	8511242	-	18495	upstream
chr3	LNC_001347	XLOC_078240	--	Novel_lncRNA	8529738	8531511	-	ENSSSCT00000043668	ENSSSCG00000023255	MOSPD3	Sus scrofa motile sperm domain containing 3 (MOSPD3), mRNA. [Source:RefSeq mRNA;Acc:NM_001195356]	8531738	8535521	+	226	upstream
chr3	LNC_001347	XLOC_078240	--	Novel_lncRNA	8529738	8531511	-	ENSSSCT00000026344	ENSSSCG00000007668	GIGYF1	GRB10 interacting GYF protein 1 [Source:HGNC Symbol;Acc:HGNC:9126]	8586853	8594284	-	55341	downstream
chr3	LNC_001347	XLOC_078240	--	Novel_lncRNA	8529738	8531511	-	ENSSSCT00000025262	ENSSSCG00000025096	FBXO24	F-box protein 24 [Source:HGNC Symbol;Acc:HGNC:13595]	8511730	8522120	+	7617	downstream
chr3	LNC_001347	XLOC_078240	--	Novel_lncRNA	8529738	8531511	-	ENSSSCT00000008409	ENSSSCG00000007669	GNB2	G protein subunit beta 2 [Source:HGNC Symbol;Acc:HGNC:4398]	8579066	8584272	+	47554	upstream
chr3	LNC_001347	XLOC_078240	--	Novel_lncRNA	8529738	8531511	-	ENSSSCT00000008408	ENSSSCG00000007668	GIGYF1	GRB10 interacting GYF protein 1 [Source:HGNC Symbol;Acc:HGNC:9126]	8586853	8594284	-	55341	downstream
chr3	LNC_001347	XLOC_078240	--	Novel_lncRNA	8529738	8531511	-	ENSSSCT00000008407	ENSSSCG00000007667	LRCH4	leucine rich repeats and calponin homology domain containing 4 [Source:HGNC Symbol;Acc:HGNC:6691]	8500307	8511404	-	18333	upstream
chr3	LNC_001347	XLOC_078240	--	Novel_lncRNA	8529738	8531511	-	ENSSSCT00000008405	ENSSSCG00000007665	-	--	8494530	8497318	+	32419	downstream
chr3	LNC_001347	XLOC_078240	--	Novel_lncRNA	8529738	8531511	-	ENSSSCT00000054258	ENSSSCG00000007667	LRCH4	leucine rich repeats and calponin homology domain containing 4 [Source:HGNC Symbol;Acc:HGNC:6691]	8499285	8511243	-	18494	upstream
chr3	LNC_001347	XLOC_078240	--	Novel_lncRNA	8529738	8531511	-	ENSSSCT00000036923	ENSSSCG00000007664	AGFG2	ArfGAP with FG repeats 2 [Source:HGNC Symbol;Acc:HGNC:5177]	8467945	8494490	+	35247	downstream
chr3	LNC_001347	XLOC_078240	--	Novel_lncRNA	8529738	8531511	-	ENSSSCT00000064137	ENSSSCG00000007664	AGFG2	ArfGAP with FG repeats 2 [Source:HGNC Symbol;Acc:HGNC:5177]	8468956	8490831	+	38906	downstream
chr3	LNC_001347	XLOC_078240	--	Novel_lncRNA	8529738	8531511	-	ENSSSCT00000052432	ENSSSCG00000007667	LRCH4	leucine rich repeats and calponin homology domain containing 4 [Source:HGNC Symbol;Acc:HGNC:6691]	8497454	8510164	-	19573	upstream
chr3	LNC_001344	XLOC_078117	--	Novel_lncRNA	4552360	4553884	-	ENSSSCT00000054297	ENSSSCG00000037890	ZNF853	zinc finger protein 853 [Source:HGNC Symbol;Acc:HGNC:21767]	4586809	4591147	-	32924	downstream
chr3	LNC_001344	XLOC_078117	--	Novel_lncRNA	4552360	4553884	-	ENSSSCT00000064144	ENSSSCG00000039719	ZDHHC4	zinc finger DHHC-type containing 4 [Source:HGNC Symbol;Acc:HGNC:18471]	4628344	4643694	-	74459	downstream
chr3	LNC_001344	XLOC_078117	--	Novel_lncRNA	4552360	4553884	-	ENSSSCT00000009482	ENSSSCG00000008665	-	--	4516510	4517926	-	34433	upstream
chr3	LNC_001344	XLOC_078117	--	Novel_lncRNA	4552360	4553884	-	ENSSSCT00000052207	ENSSSCG00000036192	C7orf26	chromosome 7 open reading frame 26 [Source:HGNC Symbol;Acc:HGNC:21702]	4610704	4626596	-	56819	downstream
chr3	LNC_001344	XLOC_078117	--	Novel_lncRNA	4552360	4553884	-	ENSSSCT00000055615	ENSSSCG00000034517	ZNF12	zinc finger protein 12 [Source:HGNC Symbol;Acc:HGNC:12902]	4454953	4472353	+	80006	downstream
chr3	LNC_001344	XLOC_078117	--	Novel_lncRNA	4552360	4553884	-	ENSSSCT00000038140	ENSSSCG00000039719	ZDHHC4	zinc finger DHHC-type containing 4 [Source:HGNC Symbol;Acc:HGNC:18471]	4610704	4643695	-	56819	downstream
chr3	LNC_001344	XLOC_078117	--	Novel_lncRNA	4552360	4553884	-	ENSSSCT00000029822	ENSSSCG00000023378	ZNF316	zinc finger protein 316 [Source:HGNC Symbol;Acc:HGNC:13843]	4555440	4569343	-	1555	downstream
chr3	LNC_001345	XLOC_078125	--	Novel_lncRNA	4703427	4704718	-	ENSSSCT00000064144	ENSSSCG00000039719	ZDHHC4	zinc finger DHHC-type containing 4 [Source:HGNC Symbol;Acc:HGNC:18471]	4628344	4643694	-	59732	upstream
chr3	LNC_001345	XLOC_078125	--	Novel_lncRNA	4703427	4704718	-	ENSSSCT00000041816	ENSSSCG00000027288	DAGLB	diacylglycerol lipase beta [Source:HGNC Symbol;Acc:HGNC:28923]	4741891	4779204	+	37172	upstream
chr3	LNC_001345	XLOC_078125	--	Novel_lncRNA	4703427	4704718	-	ENSSSCT00000022866	ENSSSCG00000027288	DAGLB	diacylglycerol lipase beta [Source:HGNC Symbol;Acc:HGNC:28923]	4741991	4778584	+	37272	upstream
chr3	LNC_001345	XLOC_078125	--	Novel_lncRNA	4703427	4704718	-	ENSSSCT00000039540	ENSSSCG00000035090	RAC1	ras-related C3 botulinum toxin substrate 3 [Source:RefSeq peptide;Acc:NP_001230514]	4781780	4803648	-	77061	downstream
chr3	LNC_001345	XLOC_078125	--	Novel_lncRNA	4703427	4704718	-	ENSSSCT00000051199	ENSSSCG00000027288	DAGLB	diacylglycerol lipase beta [Source:HGNC Symbol;Acc:HGNC:28923]	4741885	4779236	+	37166	upstream
chr3	LNC_001345	XLOC_078125	--	Novel_lncRNA	4703427	4704718	-	ENSSSCT00000054299	ENSSSCG00000037070	GRID2IP	Grid2 interacting protein [Source:HGNC Symbol;Acc:HGNC:18464]	4667931	4698689	+	4737	downstream
chr3	LNC_001345	XLOC_078125	--	Novel_lncRNA	4703427	4704718	-	ENSSSCT00000038140	ENSSSCG00000039719	ZDHHC4	zinc finger DHHC-type containing 4 [Source:HGNC Symbol;Acc:HGNC:18471]	4610704	4643695	-	59731	upstream
chr3	LNC_001345	XLOC_078125	--	Novel_lncRNA	4703427	4704718	-	ENSSSCT00000043107	ENSSSCG00000027288	DAGLB	diacylglycerol lipase beta [Source:HGNC Symbol;Acc:HGNC:28923]	4741887	4779203	+	37168	upstream
chr3	LNC_001345	XLOC_078125	--	Novel_lncRNA	4703427	4704718	-	ENSSSCT00000052207	ENSSSCG00000036192	C7orf26	chromosome 7 open reading frame 26 [Source:HGNC Symbol;Acc:HGNC:21702]	4610704	4626596	-	76830	upstream
chr3	LNC_001345	XLOC_078125	--	Novel_lncRNA	4703427	4704718	-	ENSSSCT00000062901	ENSSSCG00000031432	KDELR2	KDEL endoplasmic reticulum protein retention receptor 2 [Source:HGNC Symbol;Acc:HGNC:6305]	4716646	4735301	+	11927	upstream
chr3	LNC_001343	XLOC_077911	--	Novel_lncRNA	131031263	131105394	+	ENSSSCT00000058345	ENSSSCG00000008650	ALLC	allantoicase [Source:HGNC Symbol;Acc:HGNC:17377]	131195876	131213935	-	90481	downstream
chr3	LNC_001343	XLOC_077911	--	Novel_lncRNA	131031263	131105394	+	ENSSSCT00000009463	ENSSSCG00000008650	ALLC	allantoicase [Source:HGNC Symbol;Acc:HGNC:17377]	131195876	131213935	-	90481	downstream
chr3	LNC_001343	XLOC_077911	--	Novel_lncRNA	131031263	131105394	+	ENSSSCT00000040021	ENSSSCG00000008651	-	--	131097730	131180279	-	-7665	antisense
chr3	LNC_001343	XLOC_077911	--	Novel_lncRNA	131031263	131105394	+	ENSSSCT00000060721	ENSSSCG00000008650	ALLC	allantoicase [Source:HGNC Symbol;Acc:HGNC:17377]	131195876	131213935	-	90481	downstream
chr3	LNC_001343	XLOC_077911	--	Novel_lncRNA	131031263	131105394	+	ENSSSCT00000009464	ENSSSCG00000008651	-	--	131152873	131194726	-	47478	downstream
chr1	LNC_000219	XLOC_012688	--	Novel_lncRNA	180920401	180945726	-	ENSSSCT00000005541	ENSSSCG00000005025	TRIM9	tripartite motif containing 9 [Source:HGNC Symbol;Acc:HGNC:16288]	180723287	180830243	-	90157	upstream
chr1	LNC_000219	XLOC_012688	--	Novel_lncRNA	180920401	180945726	-	ENSSSCT00000053258	ENSSSCG00000038422	TMX1	thioredoxin related transmembrane protein 1 [Source:HGNC Symbol;Acc:HGNC:15487]	180933694	180947417	+	-12033	antisense
chr1	LNC_000219	XLOC_012688	--	Novel_lncRNA	180920401	180945726	-	ENSSSCT00000022907	ENSSSCG00000005025	TRIM9	tripartite motif containing 9 [Source:HGNC Symbol;Acc:HGNC:16288]	180723289	180830555	-	89845	upstream
chr1	LNC_000218	XLOC_012239	--	Novel_lncRNA	167575417	167781222	-	ENSSSCT00000005484	ENSSSCG00000004971	TLE3	transducin like enhancer of split 3 [Source:HGNC Symbol;Acc:HGNC:11839]	167808509	167855819	-	27286	downstream
chr1	LNC_000218	XLOC_012239	--	Novel_lncRNA	167575417	167781222	-	ENSSSCT00000005483	ENSSSCG00000004971	TLE3	transducin like enhancer of split 3 [Source:HGNC Symbol;Acc:HGNC:11839]	167810405	167854856	-	29182	downstream
chr2	LNC_001189	XLOC_070937	--	Novel_lncRNA	56999370	57076564	-	ENSSSCT00000048226	ENSSSCG00000013940	NLRP3	NACHT, LRR and PYD domains-containing protein 3 [Source:RefSeq peptide;Acc:NP_001243699]	56892803	56974330	-	25039	upstream
chr2	LNC_001189	XLOC_070937	--	Novel_lncRNA	56999370	57076564	-	ENSSSCT00000047676	ENSSSCG00000036878	-	--	56943304	56950615	+	48754	downstream
chr2	LNC_001189	XLOC_070937	--	Novel_lncRNA	56999370	57076564	-	ENSSSCT00000039309	ENSSSCG00000013940	NLRP3	NACHT, LRR and PYD domains-containing protein 3 [Source:RefSeq peptide;Acc:NP_001243699]	56892803	56974330	-	25039	upstream
chr2	LNC_001189	XLOC_070937	--	Novel_lncRNA	56999370	57076564	-	ENSSSCT00000054444	ENSSSCG00000013940	NLRP3	NACHT, LRR and PYD domains-containing protein 3 [Source:RefSeq peptide;Acc:NP_001243699]	56892803	56974330	-	25039	upstream
chr2	LNC_001189	XLOC_070937	--	Novel_lncRNA	56999370	57076564	-	ENSSSCT00000058353	ENSSSCG00000013940	NLRP3	NACHT, LRR and PYD domains-containing protein 3 [Source:RefSeq peptide;Acc:NP_001243699]	56892803	56974330	-	25039	upstream
chr2	LNC_001189	XLOC_070937	--	Novel_lncRNA	56999370	57076564	-	ENSSSCT00000065373	ENSSSCG00000036878	-	--	56945861	56950615	+	48754	downstream
chr2	LNC_001189	XLOC_070937	--	Novel_lncRNA	56999370	57076564	-	ENSSSCT00000052028	ENSSSCG00000013940	NLRP3	NACHT, LRR and PYD domains-containing protein 3 [Source:RefSeq peptide;Acc:NP_001243699]	56897117	56974330	-	25039	upstream
chr2	LNC_001189	XLOC_070937	--	Novel_lncRNA	56999370	57076564	-	ENSSSCT00000059176	ENSSSCG00000013940	NLRP3	NACHT, LRR and PYD domains-containing protein 3 [Source:RefSeq peptide;Acc:NP_001243699]	56892803	56978010	-	21359	upstream
chr2	LNC_001189	XLOC_070937	--	Novel_lncRNA	56999370	57076564	-	ENSSSCT00000059264	ENSSSCG00000036756	ZNF496	zinc finger protein 496 [Source:HGNC Symbol;Acc:HGNC:23713]	57053674	57097824	+	-22891	antisense
chr2	LNC_001189	XLOC_070937	--	Novel_lncRNA	56999370	57076564	-	ENSSSCT00000049136	ENSSSCG00000036756	ZNF496	zinc finger protein 496 [Source:HGNC Symbol;Acc:HGNC:23713]	57053597	57097824	+	-22968	antisense
chr2	LNC_001189	XLOC_070937	--	Novel_lncRNA	56999370	57076564	-	ENSSSCT00000015226	ENSSSCG00000013940	NLRP3	NACHT, LRR and PYD domains-containing protein 3 [Source:RefSeq peptide;Acc:NP_001243699]	56892803	56974330	-	25039	upstream
chr2	LNC_001189	XLOC_070937	--	Novel_lncRNA	56999370	57076564	-	ENSSSCT00000041849	ENSSSCG00000036878	-	--	56943304	56946969	+	52400	downstream
chr2	LNC_001180	XLOC_069383	--	Novel_lncRNA	6772092	6774123	-	ENSSSCT00000041032	ENSSSCG00000012992	FRMD8	FERM domain containing 8 [Source:HGNC Symbol;Acc:HGNC:25462]	6822970	6843874	-	48846	downstream
chr2	LNC_001180	XLOC_069383	--	Novel_lncRNA	6772092	6774123	-	ENSSSCT00000059913	ENSSSCG00000012992	FRMD8	FERM domain containing 8 [Source:HGNC Symbol;Acc:HGNC:25462]	6822967	6843978	-	48843	downstream
chr2	LNC_001180	XLOC_069383	--	Novel_lncRNA	6772092	6774123	-	ENSSSCT00000014205	ENSSSCG00000012995	DPF2	double PHD fingers 2 [Source:HGNC Symbol;Acc:HGNC:9964]	6867962	6886499	-	93838	downstream
chr2	LNC_001180	XLOC_069383	--	Novel_lncRNA	6772092	6774123	-	ENSSSCT00000037657	ENSSSCG00000035604	FAM89B	family with sequence similarity 89 member B [Source:HGNC Symbol;Acc:HGNC:16708]	6679123	6682369	-	89722	upstream
chr2	LNC_001180	XLOC_069383	--	Novel_lncRNA	6772092	6774123	-	ENSSSCT00000054785	ENSSSCG00000012995	DPF2	double PHD fingers 2 [Source:HGNC Symbol;Acc:HGNC:9964]	6867962	6886499	-	93838	downstream
chr2	LNC_001180	XLOC_069383	--	Novel_lncRNA	6772092	6774123	-	ENSSSCT00000014202	ENSSSCG00000012992	FRMD8	FERM domain containing 8 [Source:HGNC Symbol;Acc:HGNC:25462]	6822967	6843945	-	48843	downstream
chr2	LNC_001180	XLOC_069383	--	Novel_lncRNA	6772092	6774123	-	ENSSSCT00000014195	ENSSSCG00000012985	LTBP3	latent transforming growth factor beta binding protein 3 [Source:HGNC Symbol;Acc:HGNC:6716]	6701340	6723929	+	48162	downstream
chr2	LNC_001180	XLOC_069383	--	Novel_lncRNA	6772092	6774123	-	ENSSSCT00000014198	ENSSSCG00000012988	EHBP1L1	EH domain binding protein 1 like 1 [Source:HGNC Symbol;Acc:HGNC:30682]	6669282	6679028	-	93063	upstream
chr2	LNC_001180	XLOC_069383	--	Novel_lncRNA	6772092	6774123	-	ENSSSCT00000014204	ENSSSCG00000012994	TIGD3	tigger transposable element derived 3 [Source:HGNC Symbol;Acc:HGNC:18334]	6865374	6866789	-	91250	downstream
chr2	LNC_001180	XLOC_069383	--	Novel_lncRNA	6772092	6774123	-	ENSSSCT00000036918	ENSSSCG00000012995	DPF2	double PHD fingers 2 [Source:HGNC Symbol;Acc:HGNC:9964]	6870333	6886438	-	96209	downstream
chr2	LNC_001180	XLOC_069383	--	Novel_lncRNA	6772092	6774123	-	ENSSSCT00000065065	ENSSSCG00000012984	-	--	6715580	6733538	-	38553	upstream
chr2	LNC_001180	XLOC_069383	--	Novel_lncRNA	6772092	6774123	-	ENSSSCT00000064892	ENSSSCG00000012995	DPF2	double PHD fingers 2 [Source:HGNC Symbol;Acc:HGNC:9964]	6867962	6886499	-	93838	downstream
chr2	LNC_001180	XLOC_069383	--	Novel_lncRNA	6772092	6774123	-	ENSSSCT00000022381	ENSSSCG00000020737	SSSCA1	Sjogren syndrome/scleroderma autoantigen 1 [Source:HGNC Symbol;Acc:HGNC:11328]	6679141	6684838	-	87253	upstream
chr2	LNC_001180	XLOC_069383	--	Novel_lncRNA	6772092	6774123	-	ENSSSCT00000014203	ENSSSCG00000012993	SLC25A45	solute carrier family 25 member 45 [Source:HGNC Symbol;Acc:HGNC:27442]	6851077	6858257	+	76953	upstream
chr2	LNC_001180	XLOC_069383	--	Novel_lncRNA	6772092	6774123	-	ENSSSCT00000014194	ENSSSCG00000012984	-	--	6720056	6733438	-	38653	upstream
chr2	LNC_001180	XLOC_069383	--	Novel_lncRNA	6772092	6774123	-	ENSSSCT00000041153	ENSSSCG00000012985	LTBP3	latent transforming growth factor beta binding protein 3 [Source:HGNC Symbol;Acc:HGNC:6716]	6701340	6723929	+	48162	downstream
chr2	LNC_001181	XLOC_069611	--	Novel_lncRNA	12535702	12572201	-	ENSSSCT00000031344	ENSSSCG00000021176	LPXN	leupaxin [Source:HGNC Symbol;Acc:HGNC:14061]	12535822	12581780	+	-36380	antisense
chr2	LNC_001181	XLOC_069611	--	Novel_lncRNA	12535702	12572201	-	ENSSSCT00000014375	ENSSSCG00000013155	-	--	12493393	12532428	-	3273	upstream
chr2	LNC_001181	XLOC_069611	--	Novel_lncRNA	12535702	12572201	-	ENSSSCT00000048005	ENSSSCG00000035758	-	--	12632975	12633916	+	60773	upstream
chr2	LNC_001181	XLOC_069611	--	Novel_lncRNA	12535702	12572201	-	ENSSSCT00000014377	ENSSSCG00000013157	OR5B21	olfactory receptor family 5 subfamily B member 21 [Source:HGNC Symbol;Acc:HGNC:19616]	12603912	12604832	+	31710	upstream
chr2	LNC_001181	XLOC_069611	--	Novel_lncRNA	12535702	12572201	-	ENSSSCT00000014371	ENSSSCG00000013151	-	--	12477061	12477381	-	58320	upstream
chr2	LNC_001181	XLOC_069611	--	Novel_lncRNA	12535702	12572201	-	ENSSSCT00000059434	ENSSSCG00000036016	OR5B17	olfactory receptor family 5 subfamily B member 17 [Source:HGNC Symbol;Acc:HGNC:15267]	12647121	12648053	+	74919	upstream
chr2	LNC_001181	XLOC_069611	--	Novel_lncRNA	12535702	12572201	-	ENSSSCT00000041665	ENSSSCG00000032136	-	--	12390404	12439311	-	96390	upstream
chr2	LNC_001181	XLOC_069611	--	Novel_lncRNA	12535702	12572201	-	ENSSSCT00000041738	ENSSSCG00000013155	-	--	12493169	12495028	-	40673	upstream
chr2	LNC_001181	XLOC_069611	--	Novel_lncRNA	12535702	12572201	-	ENSSSCT00000050881	ENSSSCG00000013155	-	--	12495198	12531476	-	4225	upstream
chr2	LNC_001181	XLOC_069611	--	Novel_lncRNA	12535702	12572201	-	ENSSSCT00000063477	ENSSSCG00000039789	-	--	12653780	12654721	-	81578	downstream
chr2	LNC_001182	XLOC_069678	--	Novel_lncRNA	14090723	14110167	-	ENSSSCT00000015875	ENSSSCG00000036578	-	--	14176721	14177647	-	66553	downstream
chr2	LNC_001182	XLOC_069678	--	Novel_lncRNA	14090723	14110167	-	ENSSSCT00000063965	ENSSSCG00000037814	-	--	14153639	14154527	+	43471	upstream
chr2	LNC_001182	XLOC_069678	--	Novel_lncRNA	14090723	14110167	-	ENSSSCT00000057656	ENSSSCG00000033139	-	--	14038515	14039492	+	51230	downstream
chr2	LNC_001182	XLOC_069678	--	Novel_lncRNA	14090723	14110167	-	ENSSSCT00000053305	ENSSSCG00000033331	-	--	14096838	14097776	+	-939	antisense
chr2	LNC_001182	XLOC_069678	--	Novel_lncRNA	14090723	14110167	-	ENSSSCT00000041557	ENSSSCG00000033474	-	--	14134711	14135637	+	24543	upstream
chr2	LNC_001182	XLOC_069678	--	Novel_lncRNA	14090723	14110167	-	ENSSSCT00000065287	ENSSSCG00000038446	-	--	14067278	14068192	-	22530	upstream
chr2	LNC_001182	XLOC_069678	--	Novel_lncRNA	14090723	14110167	-	ENSSSCT00000053938	ENSSSCG00000039933	-	--	14105840	14106781	+	-942	antisense
chr2	LNC_001182	XLOC_069678	--	Novel_lncRNA	14090723	14110167	-	ENSSSCT00000039024	ENSSSCG00000039981	-	--	14201773	14202720	-	91605	downstream
chr2	LNC_001182	XLOC_069678	--	Novel_lncRNA	14090723	14110167	-	ENSSSCT00000050212	ENSSSCG00000035509	-	--	14190239	14191168	-	80071	downstream
chr2	LNC_001182	XLOC_069678	--	Novel_lncRNA	14090723	14110167	-	ENSSSCT00000014413	ENSSSCG00000013193	-	--	14001264	14002193	+	88529	downstream
chr2	LNC_001182	XLOC_069678	--	Novel_lncRNA	14090723	14110167	-	ENSSSCT00000014420	ENSSSCG00000038219	-	--	14054533	14055462	-	35260	upstream
chr2	LNC_001182	XLOC_069678	--	Novel_lncRNA	14090723	14110167	-	ENSSSCT00000014421	ENSSSCG00000013201	-	--	14051123	14052064	+	38658	downstream
chr2	LNC_001183	XLOC_070003	--	Novel_lncRNA	25928272	25955155	-	ENSSSCT00000035454	ENSSSCG00000013297	CD44	CD44 molecule (Indian blood group) [Source:HGNC Symbol;Acc:HGNC:1681]	25788693	25884257	-	44014	upstream
chr2	LNC_001183	XLOC_070003	--	Novel_lncRNA	25928272	25955155	-	ENSSSCT00000033911	ENSSSCG00000013297	CD44	CD44 molecule (Indian blood group) [Source:HGNC Symbol;Acc:HGNC:1681]	25791825	25848278	-	79993	upstream
chr2	LNC_001183	XLOC_070003	--	Novel_lncRNA	25928272	25955155	-	ENSSSCT00000034695	ENSSSCG00000013297	CD44	CD44 molecule (Indian blood group) [Source:HGNC Symbol;Acc:HGNC:1681]	25791825	25848278	-	79993	upstream
chr2	LNC_001183	XLOC_070003	--	Novel_lncRNA	25928272	25955155	-	ENSSSCT00000034523	ENSSSCG00000013297	CD44	CD44 molecule (Indian blood group) [Source:HGNC Symbol;Acc:HGNC:1681]	25791825	25848278	-	79993	upstream
chr2	LNC_001183	XLOC_070003	--	Novel_lncRNA	25928272	25955155	-	ENSSSCT00000036240	ENSSSCG00000013297	CD44	CD44 molecule (Indian blood group) [Source:HGNC Symbol;Acc:HGNC:1681]	25791825	25848278	-	79993	upstream
chr2	LNC_001183	XLOC_070003	--	Novel_lncRNA	25928272	25955155	-	ENSSSCT00000014523	ENSSSCG00000013297	CD44	CD44 molecule (Indian blood group) [Source:HGNC Symbol;Acc:HGNC:1681]	25791825	25884063	-	44208	upstream
chr2	LNC_001183	XLOC_070003	--	Novel_lncRNA	25928272	25955155	-	ENSSSCT00000042382	ENSSSCG00000040618	-	--	25775075	25839623	+	88648	downstream
chr2	LNC_001183	XLOC_070003	--	Novel_lncRNA	25928272	25955155	-	ENSSSCT00000014524	ENSSSCG00000013298	PDHX	pyruvate dehydrogenase complex component X [Source:HGNC Symbol;Acc:HGNC:21350]	26015857	26094846	-	60701	downstream
chr2	LNC_001184	XLOC_070030	--	Novel_lncRNA	26904000	26953217	-	ENSSSCT00000063553	ENSSSCG00000013305	CAPRIN1	cell cycle associated protein 1 [Source:HGNC Symbol;Acc:HGNC:6743]	26809963	26875400	-	28599	upstream
chr2	LNC_001184	XLOC_070030	--	Novel_lncRNA	26904000	26953217	-	ENSSSCT00000040964	ENSSSCG00000013304	NAT10	N-acetyltransferase 10 [Source:HGNC Symbol;Acc:HGNC:29830]	26786182	26826995	-	77004	upstream
chr2	LNC_001184	XLOC_070030	--	Novel_lncRNA	26904000	26953217	-	ENSSSCT00000053965	ENSSSCG00000013304	NAT10	N-acetyltransferase 10 [Source:HGNC Symbol;Acc:HGNC:29830]	26786177	26826837	-	77162	upstream
chr2	LNC_001184	XLOC_070030	--	Novel_lncRNA	26904000	26953217	-	ENSSSCT00000043334	ENSSSCG00000013304	NAT10	N-acetyltransferase 10 [Source:HGNC Symbol;Acc:HGNC:29830]	26786177	26826864	-	77135	upstream
chr2	LNC_001184	XLOC_070030	--	Novel_lncRNA	26904000	26953217	-	ENSSSCT00000014533	ENSSSCG00000013307	LMO2	LIM domain only 2 [Source:HGNC Symbol;Acc:HGNC:6642]	27044855	27054648	+	91637	upstream
chr2	LNC_001184	XLOC_070030	--	Novel_lncRNA	26904000	26953217	-	ENSSSCT00000014530	ENSSSCG00000013304	NAT10	N-acetyltransferase 10 [Source:HGNC Symbol;Acc:HGNC:29830]	26786177	26826897	-	77102	upstream
chr2	LNC_001184	XLOC_070030	--	Novel_lncRNA	26904000	26953217	-	ENSSSCT00000014531	ENSSSCG00000013305	CAPRIN1	cell cycle associated protein 1 [Source:HGNC Symbol;Acc:HGNC:6743]	26830267	26875204	-	28795	upstream
chr2	LNC_001184	XLOC_070030	--	Novel_lncRNA	26904000	26953217	-	ENSSSCT00000053740	ENSSSCG00000013305	CAPRIN1	cell cycle associated protein 1 [Source:HGNC Symbol;Acc:HGNC:6743]	26830522	26874649	-	29350	upstream
chr2	LNC_001184	XLOC_070030	--	Novel_lncRNA	26904000	26953217	-	ENSSSCT00000051606	ENSSSCG00000013305	CAPRIN1	cell cycle associated protein 1 [Source:HGNC Symbol;Acc:HGNC:6743]	26830522	26874649	-	29350	upstream
chr2	LNC_001184	XLOC_070030	--	Novel_lncRNA	26904000	26953217	-	ENSSSCT00000063234	ENSSSCG00000031695	-	--	27034607	27034885	-	81389	downstream
chr2	LNC_001185	XLOC_070150	--	Novel_lncRNA	32980485	33053703	-	ENSSSCT00000014564	ENSSSCG00000013336	CCDC34	coiled-coil domain containing 34 [Source:HGNC Symbol;Acc:HGNC:25079]	32984200	33020934	+	-36735	antisense
chr2	LNC_001185	XLOC_070150	--	Novel_lncRNA	32980485	33053703	-	ENSSSCT00000014563	ENSSSCG00000013335	LGR4	leucine rich repeat containing G protein-coupled receptor 4 [Source:HGNC Symbol;Acc:HGNC:13299]	32871904	32979148	+	1336	downstream
chr2	LNC_001186	XLOC_070460	--	Novel_lncRNA	46722455	46746608	-	ENSSSCT00000051097	ENSSSCG00000013399	TEAD1	transcriptional enhancer factor TEF-1 [Source:RefSeq peptide;Acc:NP_001136141]	46400066	46670220	-	52234	upstream
chr2	LNC_001186	XLOC_070460	--	Novel_lncRNA	46722455	46746608	-	ENSSSCT00000014637	ENSSSCG00000013399	TEAD1	transcriptional enhancer factor TEF-1 [Source:RefSeq peptide;Acc:NP_001136141]	46403207	46670178	-	52276	upstream
chr2	LNC_001186	XLOC_070460	--	Novel_lncRNA	46722455	46746608	-	ENSSSCT00000014638	ENSSSCG00000013399	TEAD1	transcriptional enhancer factor TEF-1 [Source:RefSeq peptide;Acc:NP_001136141]	46403207	46669490	-	52964	upstream
chr2	LNC_001186	XLOC_070460	--	Novel_lncRNA	46722455	46746608	-	ENSSSCT00000059963	ENSSSCG00000013399	TEAD1	transcriptional enhancer factor TEF-1 [Source:RefSeq peptide;Acc:NP_001136141]	46400066	46670472	-	51982	upstream
chr2	LNC_001186	XLOC_070460	--	Novel_lncRNA	46722455	46746608	-	ENSSSCT00000054149	ENSSSCG00000013399	TEAD1	transcriptional enhancer factor TEF-1 [Source:RefSeq peptide;Acc:NP_001136141]	46400066	46670420	-	52034	upstream
chr2	LNC_001186	XLOC_070460	--	Novel_lncRNA	46722455	46746608	-	ENSSSCT00000028332	ENSSSCG00000028827	PARVA	parvin alpha [Source:HGNC Symbol;Acc:HGNC:14652]	46839863	47028078	-	93254	downstream
chr2	LNC_001186	XLOC_070460	--	Novel_lncRNA	46722455	46746608	-	ENSSSCT00000056665	ENSSSCG00000028827	PARVA	parvin alpha [Source:HGNC Symbol;Acc:HGNC:14652]	46839485	47028010	-	92876	downstream
chr2	LNC_001187	XLOC_070517	--	Novel_lncRNA	48924800	48939717	-	ENSSSCT00000029147	ENSSSCG00000020720	MRVI1	murine retrovirus integration site 1 homolog [Source:HGNC Symbol;Acc:HGNC:7237]	48846250	48927508	+	-2709	antisense
chr2	LNC_001187	XLOC_070517	--	Novel_lncRNA	48924800	48939717	-	ENSSSCT00000041051	ENSSSCG00000040978	-	--	48979389	49042128	-	39671	downstream
chr2	LNC_001187	XLOC_070517	--	Novel_lncRNA	48924800	48939717	-	ENSSSCT00000051342	ENSSSCG00000020720	MRVI1	murine retrovirus integration site 1 homolog [Source:HGNC Symbol;Acc:HGNC:7237]	48860056	48927508	+	-2709	antisense
chr2	LNC_001187	XLOC_070517	--	Novel_lncRNA	48924800	48939717	-	ENSSSCT00000045384	ENSSSCG00000022492	AMPD3	adenosine monophosphate deaminase 3 [Source:HGNC Symbol;Acc:HGNC:470]	49030036	49076888	-	90318	downstream
chr2	LNC_001187	XLOC_070517	--	Novel_lncRNA	48924800	48939717	-	ENSSSCT00000055623	ENSSSCG00000022492	AMPD3	adenosine monophosphate deaminase 3 [Source:HGNC Symbol;Acc:HGNC:470]	49028923	49083595	-	89205	downstream
chr2	LNC_001187	XLOC_070517	--	Novel_lncRNA	48924800	48939717	-	ENSSSCT00000026707	ENSSSCG00000022492	AMPD3	adenosine monophosphate deaminase 3 [Source:HGNC Symbol;Acc:HGNC:470]	49030077	49083644	-	90359	downstream
chr2	LNC_001187	XLOC_070517	--	Novel_lncRNA	48924800	48939717	-	ENSSSCT00000027981	ENSSSCG00000029886	LYVE1	lymphatic vessel endothelial hyaluronan receptor 1 [Source:HGNC Symbol;Acc:HGNC:14687]	48937153	48955802	+	-2565	antisense
chr2	LNC_001187	XLOC_070517	--	Novel_lncRNA	48924800	48939717	-	ENSSSCT00000056232	ENSSSCG00000036546	RNF141	RING finger protein 141 [Source:RefSeq peptide;Acc:NP_001239125]	48985541	49028888	+	45823	upstream
chr2	LNC_001187	XLOC_070517	--	Novel_lncRNA	48924800	48939717	-	ENSSSCT00000065562	ENSSSCG00000020720	MRVI1	murine retrovirus integration site 1 homolog [Source:HGNC Symbol;Acc:HGNC:7237]	48783938	48929568	+	-4769	antisense
chr2	LNC_001187	XLOC_070517	--	Novel_lncRNA	48924800	48939717	-	ENSSSCT00000044142	ENSSSCG00000022492	AMPD3	adenosine monophosphate deaminase 3 [Source:HGNC Symbol;Acc:HGNC:470]	49028923	49069935	-	89205	downstream
chr2	LNC_001187	XLOC_070517	--	Novel_lncRNA	48924800	48939717	-	ENSSSCT00000054636	ENSSSCG00000022492	AMPD3	adenosine monophosphate deaminase 3 [Source:HGNC Symbol;Acc:HGNC:470]	49028923	49083588	-	89205	downstream
chr2	LNC_001218	XLOC_072886	--	Novel_lncRNA	119206446	119216166	-	ENSSSCT00000032987	ENSSSCG00000014214	TRIM36	tripartite motif containing 36 [Source:HGNC Symbol;Acc:HGNC:16280]	119308407	119340837	-	92240	downstream
chr2	LNC_001218	XLOC_072886	--	Novel_lncRNA	119206446	119216166	-	ENSSSCT00000039019	ENSSSCG00000014214	TRIM36	tripartite motif containing 36 [Source:HGNC Symbol;Acc:HGNC:16280]	119304484	119341151	-	88317	downstream
chr2	LNC_001218	XLOC_072886	--	Novel_lncRNA	119206446	119216166	-	ENSSSCT00000033618	ENSSSCG00000014214	TRIM36	tripartite motif containing 36 [Source:HGNC Symbol;Acc:HGNC:16280]	119307892	119341113	-	91725	downstream
chr2	LNC_001218	XLOC_072886	--	Novel_lncRNA	119206446	119216166	-	ENSSSCT00000015532	ENSSSCG00000014214	TRIM36	tripartite motif containing 36 [Source:HGNC Symbol;Acc:HGNC:16280]	119306665	119352465	-	90498	downstream
chr18	ALDBSSCT0000005553	ALDBSSCG0000003361	--	Annotated_lncRNA	50987038	50991384	+	ENSSSCT00000045049	ENSSSCG00000016754	AEBP1	AE binding protein 1 [Source:HGNC Symbol;Acc:HGNC:303]	51045450	51056983	-	54065	downstream
chr18	ALDBSSCT0000005553	ALDBSSCG0000003361	--	Annotated_lncRNA	50987038	50991384	+	ENSSSCT00000061066	ENSSSCG00000016751	GCK	Myosin regulatory light chain 2, atrial isoform [Source:UniProtKB/Swiss-Prot;Acc:F1SSF9]	50979777	51027493	+	-4347	sense_overlapping
chr18	ALDBSSCT0000005553	ALDBSSCG0000003361	--	Annotated_lncRNA	50987038	50991384	+	ENSSSCT00000061171	ENSSSCG00000016755	POLM	DNA polymerase mu [Source:HGNC Symbol;Acc:HGNC:9185]	51080588	51088579	+	89203	upstream
chr18	ALDBSSCT0000005553	ALDBSSCG0000003361	--	Annotated_lncRNA	50987038	50991384	+	ENSSSCT00000054978	ENSSSCG00000016751	GCK	Myosin regulatory light chain 2, atrial isoform [Source:UniProtKB/Swiss-Prot;Acc:F1SSF9]	50979777	51027593	+	-4347	sense_overlapping
chr18	ALDBSSCT0000005553	ALDBSSCG0000003361	--	Annotated_lncRNA	50987038	50991384	+	ENSSSCT00000040541	ENSSSCG00000039535	CAMK2B	calcium/calmodulin dependent protein kinase II beta [Source:HGNC Symbol;Acc:HGNC:1461]	50862294	50958782	+	28255	downstream
chr18	ALDBSSCT0000005553	ALDBSSCG0000003361	--	Annotated_lncRNA	50987038	50991384	+	ENSSSCT00000055637	ENSSSCG00000016750	YKT6	synaptobrevin homolog YKT6 [Source:RefSeq peptide;Acc:NP_001231843]	50960111	50971036	-	16001	upstream
chr18	ALDBSSCT0000005553	ALDBSSCG0000003361	--	Annotated_lncRNA	50987038	50991384	+	ENSSSCT00000018232	ENSSSCG00000016750	YKT6	synaptobrevin homolog YKT6 [Source:RefSeq peptide;Acc:NP_001231843]	50960109	50971384	-	15653	upstream
chr18	ALDBSSCT0000005553	ALDBSSCG0000003361	--	Annotated_lncRNA	50987038	50991384	+	ENSSSCT00000018237	ENSSSCG00000016755	POLM	DNA polymerase mu [Source:HGNC Symbol;Acc:HGNC:9185]	51079455	51088781	+	88070	upstream
chr18	ALDBSSCT0000005553	ALDBSSCG0000003361	--	Annotated_lncRNA	50987038	50991384	+	ENSSSCT00000047840	ENSSSCG00000016753	POLD2	DNA polymerase delta subunit 2 [Source:RefSeq peptide;Acc:NP_001231925]	51038260	51048413	+	46875	upstream
chr18	ALDBSSCT0000005553	ALDBSSCG0000003361	--	Annotated_lncRNA	50987038	50991384	+	ENSSSCT00000018235	ENSSSCG00000016753	POLD2	DNA polymerase delta subunit 2 [Source:RefSeq peptide;Acc:NP_001231925]	51039020	51048413	+	47635	upstream
chr18	ALDBSSCT0000005553	ALDBSSCG0000003361	--	Annotated_lncRNA	50987038	50991384	+	ENSSSCT00000018234	ENSSSCG00000016751	GCK	Myosin regulatory light chain 2, atrial isoform [Source:UniProtKB/Swiss-Prot;Acc:F1SSF9]	51026538	51028843	+	35153	upstream
chr18	ALDBSSCT0000005553	ALDBSSCG0000003361	--	Annotated_lncRNA	50987038	50991384	+	ENSSSCT00000065794	ENSSSCG00000016751	GCK	Myosin regulatory light chain 2, atrial isoform [Source:UniProtKB/Swiss-Prot;Acc:F1SSF9]	51026857	51031335	+	35472	upstream
chr18	ALDBSSCT0000005553	ALDBSSCG0000003361	--	Annotated_lncRNA	50987038	50991384	+	ENSSSCT00000055392	ENSSSCG00000016753	POLD2	DNA polymerase delta subunit 2 [Source:RefSeq peptide;Acc:NP_001231925]	51038260	51048413	+	46875	upstream
chr18	ALDBSSCT0000005553	ALDBSSCG0000003361	--	Annotated_lncRNA	50987038	50991384	+	ENSSSCT00000038417	ENSSSCG00000039535	CAMK2B	calcium/calmodulin dependent protein kinase II beta [Source:HGNC Symbol;Acc:HGNC:1461]	50862294	50958782	+	28255	downstream
chr18	ALDBSSCT0000005553	ALDBSSCG0000003361	--	Annotated_lncRNA	50987038	50991384	+	ENSSSCT00000018230	ENSSSCG00000039535	CAMK2B	calcium/calmodulin dependent protein kinase II beta [Source:HGNC Symbol;Acc:HGNC:1461]	50862320	50956225	+	30812	downstream
chr18	ALDBSSCT0000005553	ALDBSSCG0000003361	--	Annotated_lncRNA	50987038	50991384	+	ENSSSCT00000018233	ENSSSCG00000016751	GCK	Myosin regulatory light chain 2, atrial isoform [Source:UniProtKB/Swiss-Prot;Acc:F1SSF9]	50979777	51025816	+	-4347	sense_overlapping
chr18	ALDBSSCT0000005553	ALDBSSCG0000003361	--	Annotated_lncRNA	50987038	50991384	+	ENSSSCT00000060521	ENSSSCG00000039535	CAMK2B	calcium/calmodulin dependent protein kinase II beta [Source:HGNC Symbol;Acc:HGNC:1461]	50862294	50958782	+	28255	downstream
chr18	ALDBSSCT0000005553	ALDBSSCG0000003361	--	Annotated_lncRNA	50987038	50991384	+	ENSSSCT00000062840	ENSSSCG00000016754	AEBP1	AE binding protein 1 [Source:HGNC Symbol;Acc:HGNC:303]	51045450	51056983	-	54065	downstream
chr18	ALDBSSCT0000005553	ALDBSSCG0000003361	--	Annotated_lncRNA	50987038	50991384	+	ENSSSCT00000018236	ENSSSCG00000016754	AEBP1	AE binding protein 1 [Source:HGNC Symbol;Acc:HGNC:303]	51046899	51056686	-	55514	downstream
chr18	ALDBSSCT0000005553	ALDBSSCG0000003361	--	Annotated_lncRNA	50987038	50991384	+	ENSSSCT00000060685	ENSSSCG00000039535	CAMK2B	calcium/calmodulin dependent protein kinase II beta [Source:HGNC Symbol;Acc:HGNC:1461]	50862294	50958782	+	28255	downstream
chr18	ALDBSSCT0000005553	ALDBSSCG0000003361	--	Annotated_lncRNA	50987038	50991384	+	ENSSSCT00000050977	ENSSSCG00000016755	POLM	DNA polymerase mu [Source:HGNC Symbol;Acc:HGNC:9185]	51080037	51088579	+	88652	upstream
chr11	ALDBSSCT0000001637	ALDBSSCG0000000991	--	Annotated_lncRNA	1108858	1121863	+	ENSSSCT00000010151	ENSSSCG00000009270	IFT88	intraflagellar transport 88 [Source:HGNC Symbol;Acc:HGNC:20606]	943469	1022951	+	85906	downstream
chr11	ALDBSSCT0000001637	ALDBSSCG0000000991	--	Annotated_lncRNA	1108858	1121863	+	ENSSSCT00000051789	ENSSSCG00000009276	XPO4	exportin 4 [Source:HGNC Symbol;Acc:HGNC:17796]	1105047	1208087	-	-13006	antisense
chr11	ALDBSSCT0000001637	ALDBSSCG0000000991	--	Annotated_lncRNA	1108858	1121863	+	ENSSSCT00000035652	ENSSSCG00000025308	IL17D	interleukin 17D [Source:HGNC Symbol;Acc:HGNC:5984]	1029804	1066085	+	42772	downstream
chr11	ALDBSSCT0000001637	ALDBSSCG0000000991	--	Annotated_lncRNA	1108858	1121863	+	ENSSSCT00000031907	ENSSSCG00000009270	IFT88	intraflagellar transport 88 [Source:HGNC Symbol;Acc:HGNC:20606]	943469	1016098	+	92759	downstream
chr11	ALDBSSCT0000001637	ALDBSSCG0000000991	--	Annotated_lncRNA	1108858	1121863	+	ENSSSCT00000046146	ENSSSCG00000009270	IFT88	intraflagellar transport 88 [Source:HGNC Symbol;Acc:HGNC:20606]	943469	1022951	+	85906	downstream
chr11	ALDBSSCT0000001637	ALDBSSCG0000000991	--	Annotated_lncRNA	1108858	1121863	+	ENSSSCT00000055597	ENSSSCG00000009270	IFT88	intraflagellar transport 88 [Source:HGNC Symbol;Acc:HGNC:20606]	943456	1025613	+	83244	downstream
chr11	ALDBSSCT0000001637	ALDBSSCG0000000991	--	Annotated_lncRNA	1108858	1121863	+	ENSSSCT00000010159	ENSSSCG00000009276	XPO4	exportin 4 [Source:HGNC Symbol;Acc:HGNC:17796]	1105047	1208182	-	-13006	antisense
chr11	ALDBSSCT0000001637	ALDBSSCG0000000991	--	Annotated_lncRNA	1108858	1121863	+	ENSSSCT00000041442	ENSSSCG00000031468	EEF1AKMT1	EEF1A lysine methyltransferase 1 [Source:HGNC Symbol;Acc:HGNC:27351]	1066472	1095059	-	13798	upstream
chr11	ALDBSSCT0000001637	ALDBSSCG0000000991	--	Annotated_lncRNA	1108858	1121863	+	ENSSSCT00000053096	ENSSSCG00000009270	IFT88	intraflagellar transport 88 [Source:HGNC Symbol;Acc:HGNC:20606]	943479	1023895	+	84962	downstream
chr3	LNC_001313	XLOC_076708	--	Novel_lncRNA	87577539	87609592	+	ENSSSCT00000009215	ENSSSCG00000008415	-	ankyrin repeat and SOCS box protein 3 [Source:RefSeq peptide;Acc:NP_001191971]	87389835	87501290	+	76248	downstream
chr11	ALDBSSCT0000001633	ALDBSSCG0000000989	--	Annotated_lncRNA	664273	674041	+	ENSSSCT00000044485	ENSSSCG00000021814	ZMYM2	zinc finger MYM-type containing 2 [Source:HGNC Symbol;Acc:HGNC:12989]	661466	731035	+	-9769	sense_overlapping
chr11	ALDBSSCT0000001633	ALDBSSCG0000000989	--	Annotated_lncRNA	664273	674041	+	ENSSSCT00000047482	ENSSSCG00000021814	ZMYM2	zinc finger MYM-type containing 2 [Source:HGNC Symbol;Acc:HGNC:12989]	662102	731035	+	-9769	sense_overlapping
chr11	ALDBSSCT0000001633	ALDBSSCG0000000989	--	Annotated_lncRNA	664273	674041	+	ENSSSCT00000045548	ENSSSCG00000021814	ZMYM2	zinc finger MYM-type containing 2 [Source:HGNC Symbol;Acc:HGNC:12989]	651805	731027	+	-9769	sense_overlapping
chr11	ALDBSSCT0000001633	ALDBSSCG0000000989	--	Annotated_lncRNA	664273	674041	+	ENSSSCT00000060422	ENSSSCG00000009568	-	--	576723	617089	-	47183	upstream
chr11	ALDBSSCT0000001633	ALDBSSCG0000000989	--	Annotated_lncRNA	664273	674041	+	ENSSSCT00000028293	ENSSSCG00000021814	ZMYM2	zinc finger MYM-type containing 2 [Source:HGNC Symbol;Acc:HGNC:12989]	661350	728554	+	-9769	sense_overlapping
chr11	ALDBSSCT0000001633	ALDBSSCG0000000989	--	Annotated_lncRNA	664273	674041	+	ENSSSCT00000038944	ENSSSCG00000009568	-	--	576723	616883	-	47389	upstream
chr11	ALDBSSCT0000001633	ALDBSSCG0000000989	--	Annotated_lncRNA	664273	674041	+	ENSSSCT00000057276	ENSSSCG00000036798	GJA3	gap junction protein alpha 3 [Source:HGNC Symbol;Acc:HGNC:4277]	750658	751800	-	76616	downstream
chr11	ALDBSSCT0000001633	ALDBSSCG0000000989	--	Annotated_lncRNA	664273	674041	+	ENSSSCT00000010489	ENSSSCG00000009568	-	--	576731	616908	-	47364	upstream
chr11	ALDBSSCT0000001633	ALDBSSCG0000000989	--	Annotated_lncRNA	664273	674041	+	ENSSSCT00000063264	ENSSSCG00000009568	-	--	576724	616845	-	47427	upstream
chr11	ALDBSSCT0000001633	ALDBSSCG0000000989	--	Annotated_lncRNA	664273	674041	+	ENSSSCT00000057535	ENSSSCG00000009569	PSPC1	paraspeckle component 1 [Source:HGNC Symbol;Acc:HGNC:20320]	507036	572090	-	92182	upstream
chr11	ALDBSSCT0000001633	ALDBSSCG0000000989	--	Annotated_lncRNA	664273	674041	+	ENSSSCT00000010490	ENSSSCG00000009569	PSPC1	paraspeckle component 1 [Source:HGNC Symbol;Acc:HGNC:20320]	533791	571959	-	92313	upstream
chr11	ALDBSSCT0000001633	ALDBSSCG0000000989	--	Annotated_lncRNA	664273	674041	+	ENSSSCT00000049987	ENSSSCG00000009568	-	--	577333	604807	-	59465	upstream
chr1	LNC_000109	XLOC_004956	--	Novel_lncRNA	181431459	181496212	+	ENSSSCT00000040747	ENSSSCG00000028092	GNG2	G protein subunit gamma 2 [Source:HGNC Symbol;Acc:HGNC:4404]	181516235	181651967	+	20022	upstream
chr1	LNC_000109	XLOC_004956	--	Novel_lncRNA	181431459	181496212	+	ENSSSCT00000066327	ENSSSCG00000005027	FRMD6	FERM domain containing 6 [Source:HGNC Symbol;Acc:HGNC:19839]	181338525	181416840	+	14618	downstream
chr1	LNC_000109	XLOC_004956	--	Novel_lncRNA	181431459	181496212	+	ENSSSCT00000005543	ENSSSCG00000005027	FRMD6	FERM domain containing 6 [Source:HGNC Symbol;Acc:HGNC:19839]	181338776	181416809	+	14649	downstream
chr1	LNC_000109	XLOC_004956	--	Novel_lncRNA	181431459	181496212	+	ENSSSCT00000029733	ENSSSCG00000028092	GNG2	G protein subunit gamma 2 [Source:HGNC Symbol;Acc:HGNC:4404]	181516174	181651967	+	19961	upstream
chr1	LNC_000108	XLOC_004942	--	Novel_lncRNA	180996743	181039592	+	ENSSSCT00000053258	ENSSSCG00000038422	TMX1	thioredoxin related transmembrane protein 1 [Source:HGNC Symbol;Acc:HGNC:15487]	180933694	180947417	+	49325	downstream
chr1	ALDBSSCT0000000722	ALDBSSCG0000000432	--	Annotated_lncRNA	50470387	50496685	-	ENSSSCT00000054799	ENSSSCG00000004275	FAM135A	family with sequence similarity 135 member A [Source:HGNC Symbol;Acc:HGNC:21084]	50596450	50714672	+	99764	upstream
chr1	ALDBSSCT0000000722	ALDBSSCG0000000432	--	Annotated_lncRNA	50470387	50496685	-	ENSSSCT00000048904	ENSSSCG00000004275	FAM135A	family with sequence similarity 135 member A [Source:HGNC Symbol;Acc:HGNC:21084]	50579730	50716186	+	83044	upstream
chr1	ALDBSSCT0000000722	ALDBSSCG0000000432	--	Annotated_lncRNA	50470387	50496685	-	ENSSSCT00000004725	ENSSSCG00000004275	FAM135A	family with sequence similarity 135 member A [Source:HGNC Symbol;Acc:HGNC:21084]	50579715	50716183	+	83029	upstream
chr1	ALDBSSCT0000000722	ALDBSSCG0000000432	--	Annotated_lncRNA	50470387	50496685	-	ENSSSCT00000004723	ENSSSCG00000004274	-	--	50403361	50473701	-	-3315	sense_overlapping
chr1	ALDBSSCT0000000722	ALDBSSCG0000000432	--	Annotated_lncRNA	50470387	50496685	-	ENSSSCT00000064116	ENSSSCG00000004275	FAM135A	family with sequence similarity 135 member A [Source:HGNC Symbol;Acc:HGNC:21084]	50579821	50715891	+	83135	upstream
chr1	ALDBSSCT0000000722	ALDBSSCG0000000432	--	Annotated_lncRNA	50470387	50496685	-	ENSSSCT00000045995	ENSSSCG00000004275	FAM135A	family with sequence similarity 135 member A [Source:HGNC Symbol;Acc:HGNC:21084]	50596489	50714672	+	99803	upstream
chr1	ALDBSSCT0000000722	ALDBSSCG0000000432	--	Annotated_lncRNA	50470387	50496685	-	ENSSSCT00000062959	ENSSSCG00000004275	FAM135A	family with sequence similarity 135 member A [Source:HGNC Symbol;Acc:HGNC:21084]	50579726	50715879	+	83040	upstream
chr1	LNC_000103	XLOC_004449	--	Novel_lncRNA	166698491	166703175	+	ENSSSCT00000005475	ENSSSCG00000004963	-	--	166661774	166701553	-	-3063	antisense
chr1	LNC_000103	XLOC_004449	--	Novel_lncRNA	166698491	166703175	+	ENSSSCT00000039054	ENSSSCG00000004962	CORO2B	coronin 2B [Source:HGNC Symbol;Acc:HGNC:2256]	166466231	166611187	+	87303	downstream
chr1	LNC_000103	XLOC_004449	--	Novel_lncRNA	166698491	166703175	+	ENSSSCT00000063026	ENSSSCG00000004962	CORO2B	coronin 2B [Source:HGNC Symbol;Acc:HGNC:2256]	166509406	166611187	+	87303	downstream
chr1	LNC_000103	XLOC_004449	--	Novel_lncRNA	166698491	166703175	+	ENSSSCT00000005474	ENSSSCG00000004962	CORO2B	coronin 2B [Source:HGNC Symbol;Acc:HGNC:2256]	166509523	166608363	+	90127	downstream
chr1	LNC_000102	XLOC_004391	--	Novel_lncRNA	164531691	164553923	+	ENSSSCT00000005457	ENSSSCG00000004945	-	--	164476279	164481307	-	50383	upstream
chr1	LNC_000102	XLOC_004391	--	Novel_lncRNA	164531691	164553923	+	ENSSSCT00000056491	ENSSSCG00000004945	-	--	164474888	164481846	-	49844	upstream
chr1	LNC_000102	XLOC_004391	--	Novel_lncRNA	164531691	164553923	+	ENSSSCT00000044202	ENSSSCG00000004946	ZWILCH	zwilch kinetochore protein [Source:HGNC Symbol;Acc:HGNC:25468]	164481964	164527136	+	4554	downstream
chr1	LNC_000102	XLOC_004391	--	Novel_lncRNA	164531691	164553923	+	ENSSSCT00000005459	ENSSSCG00000004947	LCTL	lactase like [Source:HGNC Symbol;Acc:HGNC:15583]	164526502	164540118	-	-8428	antisense
chr1	LNC_000102	XLOC_004391	--	Novel_lncRNA	164531691	164553923	+	ENSSSCT00000005458	ENSSSCG00000004946	ZWILCH	zwilch kinetochore protein [Source:HGNC Symbol;Acc:HGNC:25468]	164482008	164524300	+	7390	downstream
chr1	LNC_000102	XLOC_004391	--	Novel_lncRNA	164531691	164553923	+	ENSSSCT00000051828	ENSSSCG00000038941	SNAPC5	snRNA-activating protein complex subunit 5 [Source:RefSeq peptide;Acc:NP_001230607]	164467599	164475011	-	56679	upstream
chr1	LNC_000102	XLOC_004391	--	Novel_lncRNA	164531691	164553923	+	ENSSSCT00000036045	ENSSSCG00000004943	MAP2K1	Sus scrofa mitogen-activated protein kinase kinase 1 (MAP2K1), mRNA. [Source:RefSeq mRNA;Acc:NM_001143716]	164381816	164469310	+	62380	downstream
chr1	LNC_000101	XLOC_004381	--	Novel_lncRNA	163733529	163746420	+	ENSSSCT00000058982	ENSSSCG00000004938	DENND4A	DENN domain containing 4A [Source:HGNC Symbol;Acc:HGNC:24321]	163660333	163790227	-	-12892	antisense
chr1	LNC_000101	XLOC_004381	--	Novel_lncRNA	163733529	163746420	+	ENSSSCT00000005448	ENSSSCG00000004937	SLC24A1	solute carrier family 24 member 1 [Source:HGNC Symbol;Acc:HGNC:10975]	163630366	163656140	+	77388	downstream
chr1	LNC_000101	XLOC_004381	--	Novel_lncRNA	163733529	163746420	+	ENSSSCT00000005449	ENSSSCG00000004938	DENND4A	DENN domain containing 4A [Source:HGNC Symbol;Acc:HGNC:24321]	163660244	163790174	-	-12892	antisense
chr1	LNC_000101	XLOC_004381	--	Novel_lncRNA	163733529	163746420	+	ENSSSCT00000044216	ENSSSCG00000004938	DENND4A	DENN domain containing 4A [Source:HGNC Symbol;Acc:HGNC:24321]	163659936	163790194	-	-12892	antisense
chr1	LNC_000101	XLOC_004381	--	Novel_lncRNA	163733529	163746420	+	ENSSSCT00000039194	ENSSSCG00000004938	DENND4A	DENN domain containing 4A [Source:HGNC Symbol;Acc:HGNC:24321]	163660329	163790150	-	-12892	antisense
chr1	LNC_000101	XLOC_004381	--	Novel_lncRNA	163733529	163746420	+	ENSSSCT00000060818	ENSSSCG00000004937	SLC24A1	solute carrier family 24 member 1 [Source:HGNC Symbol;Acc:HGNC:10975]	163630366	163658318	+	75210	downstream
chr1	LNC_000100	XLOC_004347	--	Novel_lncRNA	161955227	161988557	+	ENSSSCT00000049658	ENSSSCG00000004917	MALT1	MALT1 paracaspase [Source:HGNC Symbol;Acc:HGNC:6819]	162081420	162144916	-	92862	downstream
chr1	LNC_000100	XLOC_004347	--	Novel_lncRNA	161955227	161988557	+	ENSSSCT00000034163	ENSSSCG00000004917	MALT1	MALT1 paracaspase [Source:HGNC Symbol;Acc:HGNC:6819]	162076966	162144814	-	88408	downstream
chr1	LNC_000100	XLOC_004347	--	Novel_lncRNA	161955227	161988557	+	ENSSSCT00000041916	ENSSSCG00000034704	ZNF532	zinc finger protein 532 [Source:HGNC Symbol;Acc:HGNC:30940]	161877574	161984353	-	-29127	antisense
chr1	LNC_000100	XLOC_004347	--	Novel_lncRNA	161955227	161988557	+	ENSSSCT00000058237	ENSSSCG00000034704	ZNF532	zinc finger protein 532 [Source:HGNC Symbol;Acc:HGNC:30940]	161878101	161985267	-	-30041	antisense
chr1	LNC_000100	XLOC_004347	--	Novel_lncRNA	161955227	161988557	+	ENSSSCT00000005423	ENSSSCG00000034704	ZNF532	zinc finger protein 532 [Source:HGNC Symbol;Acc:HGNC:30940]	161879661	161939289	-	15937	upstream
chr1	LNC_000100	XLOC_004347	--	Novel_lncRNA	161955227	161988557	+	ENSSSCT00000062940	ENSSSCG00000034704	ZNF532	zinc finger protein 532 [Source:HGNC Symbol;Acc:HGNC:30940]	161879661	161982617	-	-27391	antisense
chr1	LNC_000100	XLOC_004347	--	Novel_lncRNA	161955227	161988557	+	ENSSSCT00000005418	ENSSSCG00000004911	-	--	161791716	161865197	-	90029	upstream
chr1	LNC_000100	XLOC_004347	--	Novel_lncRNA	161955227	161988557	+	ENSSSCT00000005425	ENSSSCG00000004917	MALT1	MALT1 paracaspase [Source:HGNC Symbol;Acc:HGNC:6819]	162082018	162145116	-	93460	downstream
chr1	LNC_000100	XLOC_004347	--	Novel_lncRNA	161955227	161988557	+	ENSSSCT00000039115	ENSSSCG00000034704	ZNF532	zinc finger protein 532 [Source:HGNC Symbol;Acc:HGNC:30940]	161909700	161983575	-	-28349	antisense
chr1	LNC_000100	XLOC_004347	--	Novel_lncRNA	161955227	161988557	+	ENSSSCT00000053114	ENSSSCG00000004917	MALT1	MALT1 paracaspase [Source:HGNC Symbol;Acc:HGNC:6819]	162080903	162144865	-	92345	downstream
chr1	LNC_000100	XLOC_004347	--	Novel_lncRNA	161955227	161988557	+	ENSSSCT00000037778	ENSSSCG00000004911	-	--	161791716	161865197	-	90029	upstream
chr1	LNC_000100	XLOC_004347	--	Novel_lncRNA	161955227	161988557	+	ENSSSCT00000057907	ENSSSCG00000034704	ZNF532	zinc finger protein 532 [Source:HGNC Symbol;Acc:HGNC:30940]	161906213	161982617	-	-27391	antisense
chr1	LNC_000107	XLOC_004926	--	Novel_lncRNA	180414003	180423690	+	ENSSSCT00000040667	ENSSSCG00000005022	NIN	ninein [Source:HGNC Symbol;Acc:HGNC:14906]	180489631	180536349	-	65940	downstream
chr1	LNC_000107	XLOC_004926	--	Novel_lncRNA	180414003	180423690	+	ENSSSCT00000041637	ENSSSCG00000005022	NIN	ninein [Source:HGNC Symbol;Acc:HGNC:14906]	180479755	180553674	-	56064	downstream
chr1	LNC_000107	XLOC_004926	--	Novel_lncRNA	180414003	180423690	+	ENSSSCT00000037532	ENSSSCG00000005021	SAV1	salvador family WW domain containing protein 1 [Source:HGNC Symbol;Acc:HGNC:17795]	180395544	180434803	-	-9688	antisense
chr1	LNC_000107	XLOC_004926	--	Novel_lncRNA	180414003	180423690	+	ENSSSCT00000005535	ENSSSCG00000005020	ATL1	atlastin GTPase 1 [Source:HGNC Symbol;Acc:HGNC:11231]	180299429	180408330	+	5672	downstream
chr1	LNC_000107	XLOC_004926	--	Novel_lncRNA	180414003	180423690	+	ENSSSCT00000005536	ENSSSCG00000005020	ATL1	atlastin GTPase 1 [Source:HGNC Symbol;Acc:HGNC:11231]	180299429	180408330	+	5672	downstream
chr1	LNC_000107	XLOC_004926	--	Novel_lncRNA	180414003	180423690	+	ENSSSCT00000005537	ENSSSCG00000005021	SAV1	salvador family WW domain containing protein 1 [Source:HGNC Symbol;Acc:HGNC:17795]	180406163	180434439	-	-9688	antisense
chr1	LNC_000107	XLOC_004926	--	Novel_lncRNA	180414003	180423690	+	ENSSSCT00000005538	ENSSSCG00000005022	NIN	ninein [Source:HGNC Symbol;Acc:HGNC:14906]	180481592	180553607	-	57901	downstream
chr1	LNC_000107	XLOC_004926	--	Novel_lncRNA	180414003	180423690	+	ENSSSCT00000053603	ENSSSCG00000005022	NIN	ninein [Source:HGNC Symbol;Acc:HGNC:14906]	180479612	180536286	-	55921	downstream
chr1	LNC_000107	XLOC_004926	--	Novel_lncRNA	180414003	180423690	+	ENSSSCT00000060723	ENSSSCG00000005022	NIN	ninein [Source:HGNC Symbol;Acc:HGNC:14906]	180481633	180552047	-	57942	downstream
chr1	LNC_000107	XLOC_004926	--	Novel_lncRNA	180414003	180423690	+	ENSSSCT00000062524	ENSSSCG00000005022	NIN	ninein [Source:HGNC Symbol;Acc:HGNC:14906]	180481592	180553607	-	57901	downstream
chr1	LNC_000107	XLOC_004926	--	Novel_lncRNA	180414003	180423690	+	ENSSSCT00000045235	ENSSSCG00000005022	NIN	ninein [Source:HGNC Symbol;Acc:HGNC:14906]	180491838	180536349	-	68147	downstream
chr1	LNC_000107	XLOC_004926	--	Novel_lncRNA	180414003	180423690	+	ENSSSCT00000038837	ENSSSCG00000005022	NIN	ninein [Source:HGNC Symbol;Acc:HGNC:14906]	180481633	180536305	-	57942	downstream
chr1	LNC_000107	XLOC_004926	--	Novel_lncRNA	180414003	180423690	+	ENSSSCT00000032295	ENSSSCG00000005022	NIN	ninein [Source:HGNC Symbol;Acc:HGNC:14906]	180491223	180552047	-	67532	downstream
chr5	ALDBSSCT0000008275	ALDBSSCG0000005023	--	Annotated_lncRNA	19573749	19575123	+	ENSSSCT00000000309	ENSSSCG00000000288	HNRNPA1L2	heterogeneous nuclear ribonucleoprotein A1 [Source:RefSeq peptide;Acc:NP_001070686]	19484613	19494938	+	78810	downstream
chr5	ALDBSSCT0000008275	ALDBSSCG0000005023	--	Annotated_lncRNA	19573749	19575123	+	ENSSSCT00000037102	ENSSSCG00000000289	NFE2	Sus scrofa nuclear factor, erythroid 2 (NFE2), mRNA. [Source:RefSeq mRNA;Acc:NM_001185152]	19491260	19497336	-	76412	upstream
chr5	ALDBSSCT0000008275	ALDBSSCG0000005023	--	Annotated_lncRNA	19573749	19575123	+	ENSSSCT00000000317	ENSSSCG00000000296	-	--	19669821	19673217	-	94697	downstream
chr5	ALDBSSCT0000008275	ALDBSSCG0000005023	--	Annotated_lncRNA	19573749	19575123	+	ENSSSCT00000059441	ENSSSCG00000039191	CBX5	chromobox 5 [Source:HGNC Symbol;Acc:HGNC:1555]	19446093	19484496	-	89252	upstream
chr5	ALDBSSCT0000008275	ALDBSSCG0000005023	--	Annotated_lncRNA	19573749	19575123	+	ENSSSCT00000058552	ENSSSCG00000000288	HNRNPA1L2	heterogeneous nuclear ribonucleoprotein A1 [Source:RefSeq peptide;Acc:NP_001070686]	19484613	19494938	+	78810	downstream
chr5	ALDBSSCT0000008275	ALDBSSCG0000005023	--	Annotated_lncRNA	19573749	19575123	+	ENSSSCT00000000314	ENSSSCG00000000293	ITGA5	integrin subunit alpha 5 [Source:HGNC Symbol;Acc:HGNC:6141]	19583451	19611209	-	8327	downstream
chr5	ALDBSSCT0000008275	ALDBSSCG0000005023	--	Annotated_lncRNA	19573749	19575123	+	ENSSSCT00000000313	ENSSSCG00000000292	ZNF385A	zinc finger protein 385A [Source:HGNC Symbol;Acc:HGNC:17521]	19560319	19577120	-	-1375	antisense
chr5	ALDBSSCT0000008275	ALDBSSCG0000005023	--	Annotated_lncRNA	19573749	19575123	+	ENSSSCT00000000312	ENSSSCG00000000291	GPR84	G-protein coupled receptor 84 [Source:RefSeq peptide;Acc:NP_001245230]	19552813	19554796	-	18952	upstream
chr5	ALDBSSCT0000008275	ALDBSSCG0000005023	--	Annotated_lncRNA	19573749	19575123	+	ENSSSCT00000047127	ENSSSCG00000000289	NFE2	Sus scrofa nuclear factor, erythroid 2 (NFE2), mRNA. [Source:RefSeq mRNA;Acc:NM_001185152]	19494675	19501810	-	71938	upstream
chr5	ALDBSSCT0000008275	ALDBSSCG0000005023	--	Annotated_lncRNA	19573749	19575123	+	ENSSSCT00000060765	ENSSSCG00000039191	CBX5	chromobox 5 [Source:HGNC Symbol;Acc:HGNC:1555]	19446089	19484629	-	89119	upstream
chr5	ALDBSSCT0000008275	ALDBSSCG0000005023	--	Annotated_lncRNA	19573749	19575123	+	ENSSSCT00000050520	ENSSSCG00000000290	COPZ1	coatomer protein complex subunit zeta 1 [Source:HGNC Symbol;Acc:HGNC:2243]	19533592	19546042	+	27706	downstream
chr5	ALDBSSCT0000008275	ALDBSSCG0000005023	--	Annotated_lncRNA	19573749	19575123	+	ENSSSCT00000060906	ENSSSCG00000000290	COPZ1	coatomer protein complex subunit zeta 1 [Source:HGNC Symbol;Acc:HGNC:2243]	19522556	19546042	+	27706	downstream
chr5	ALDBSSCT0000008275	ALDBSSCG0000005023	--	Annotated_lncRNA	19573749	19575123	+	ENSSSCT00000000311	ENSSSCG00000000290	COPZ1	coatomer protein complex subunit zeta 1 [Source:HGNC Symbol;Acc:HGNC:2243]	19522613	19542372	+	31376	downstream
chr5	ALDBSSCT0000008275	ALDBSSCG0000005023	--	Annotated_lncRNA	19573749	19575123	+	ENSSSCT00000066141	ENSSSCG00000039191	CBX5	chromobox 5 [Source:HGNC Symbol;Acc:HGNC:1555]	19446094	19484499	-	89249	upstream
chr5	ALDBSSCT0000008275	ALDBSSCG0000005023	--	Annotated_lncRNA	19573749	19575123	+	ENSSSCT00000056150	ENSSSCG00000000292	ZNF385A	zinc finger protein 385A [Source:HGNC Symbol;Acc:HGNC:17521]	19560321	19576109	-	-1375	antisense
chr5	ALDBSSCT0000008275	ALDBSSCG0000005023	--	Annotated_lncRNA	19573749	19575123	+	ENSSSCT00000000310	ENSSSCG00000000289	NFE2	Sus scrofa nuclear factor, erythroid 2 (NFE2), mRNA. [Source:RefSeq mRNA;Acc:NM_001185152]	19494677	19497747	-	76001	upstream
chr5	ALDBSSCT0000008275	ALDBSSCG0000005023	--	Annotated_lncRNA	19573749	19575123	+	ENSSSCT00000049417	ENSSSCG00000000292	ZNF385A	zinc finger protein 385A [Source:HGNC Symbol;Acc:HGNC:17521]	19560319	19583208	-	-1375	antisense
chr5	ALDBSSCT0000008275	ALDBSSCG0000005023	--	Annotated_lncRNA	19573749	19575123	+	ENSSSCT00000058322	ENSSSCG00000000292	ZNF385A	zinc finger protein 385A [Source:HGNC Symbol;Acc:HGNC:17521]	19557337	19583315	-	-1375	antisense
chr5	ALDBSSCT0000008275	ALDBSSCG0000005023	--	Annotated_lncRNA	19573749	19575123	+	ENSSSCT00000031179	ENSSSCG00000026333	GTSF1	gametocyte specific factor 1 [Source:HGNC Symbol;Acc:HGNC:26565]	19639206	19661476	-	64082	downstream
chr7	LNC_001980	XLOC_111286	--	Novel_lncRNA	114692788	114712542	+	ENSSSCT00000042647	ENSSSCG00000002460	-	--	114591006	114612481	+	80306	downstream
chr7	LNC_001980	XLOC_111286	--	Novel_lncRNA	114692788	114712542	+	ENSSSCT00000002733	ENSSSCG00000002462	COX8C	cytochrome c oxidase subunit 8C [Source:HGNC Symbol;Acc:HGNC:24382]	114727655	114729235	+	15112	upstream
chr7	LNC_001980	XLOC_111286	--	Novel_lncRNA	114692788	114712542	+	ENSSSCT00000002732	ENSSSCG00000002461	BTBD7	BTB domain containing 7 [Source:HGNC Symbol;Acc:HGNC:18269]	114619396	114707051	-	-14264	antisense
chr7	LNC_001980	XLOC_111286	--	Novel_lncRNA	114692788	114712542	+	ENSSSCT00000002731	ENSSSCG00000002460	-	--	114590945	114609858	+	82929	downstream
chr7	LNC_001984	XLOC_111495	--	Novel_lncRNA	120157038	120171640	+	ENSSSCT00000002785	ENSSSCG00000002507	BCL11B	Sus scrofa B-cell CLL/lymphoma 11B (BCL11B), mRNA. [Source:RefSeq mRNA;Acc:NM_001297633]	120205008	120295737	-	33367	downstream
chr7	LNC_001985	XLOC_111498	--	Novel_lncRNA	120168623	120217996	+	ENSSSCT00000002785	ENSSSCG00000002507	BCL11B	Sus scrofa B-cell CLL/lymphoma 11B (BCL11B), mRNA. [Source:RefSeq mRNA;Acc:NM_001297633]	120205008	120295737	-	-12989	antisense
chr7	LNC_001986	XLOC_111544	--	Novel_lncRNA	121602602	121603670	+	ENSSSCT00000048340	ENSSSCG00000035805	DLK1	protein delta homolog 1 isoform C2 precursor [Source:RefSeq peptide;Acc:NP_001119573]	121565855	121576725	+	25876	downstream
chr7	LNC_001986	XLOC_111544	--	Novel_lncRNA	121602602	121603670	+	ENSSSCT00000060263	ENSSSCG00000035805	DLK1	protein delta homolog 1 isoform C2 precursor [Source:RefSeq peptide;Acc:NP_001119573]	121565855	121576725	+	25876	downstream
chr7	LNC_001986	XLOC_111544	--	Novel_lncRNA	121602602	121603670	+	ENSSSCT00000038148	ENSSSCG00000035805	DLK1	protein delta homolog 1 isoform C2 precursor [Source:RefSeq peptide;Acc:NP_001119573]	121565855	121576725	+	25876	downstream
chr7	LNC_001988	XLOC_111682	--	Novel_lncRNA	2384604	2389873	-	ENSSSCT00000001093	ENSSSCG00000001001	-	--	2419900	2431124	+	30026	upstream
chr7	LNC_001988	XLOC_111682	--	Novel_lncRNA	2384604	2389873	-	ENSSSCT00000044802	ENSSSCG00000001001	-	--	2417807	2431124	+	27933	upstream
chr7	LNC_001988	XLOC_111682	--	Novel_lncRNA	2384604	2389873	-	ENSSSCT00000064811	ENSSSCG00000001002	PRPF4B	pre-mRNA processing factor 4B [Source:HGNC Symbol;Acc:HGNC:17346]	2382492	2417083	+	-5270	antisense
chr7	LNC_001988	XLOC_111682	--	Novel_lncRNA	2384604	2389873	-	ENSSSCT00000044423	ENSSSCG00000001002	PRPF4B	pre-mRNA processing factor 4B [Source:HGNC Symbol;Acc:HGNC:17346]	2382564	2415387	+	-5270	antisense
chr7	LNC_001988	XLOC_111682	--	Novel_lncRNA	2384604	2389873	-	ENSSSCT00000001094	ENSSSCG00000001002	PRPF4B	pre-mRNA processing factor 4B [Source:HGNC Symbol;Acc:HGNC:17346]	2360481	2412908	+	-5270	antisense
chr7	LNC_001988	XLOC_111682	--	Novel_lncRNA	2384604	2389873	-	ENSSSCT00000047726	ENSSSCG00000001001	-	--	2419900	2427437	+	30026	upstream
chr7	LNC_001988	XLOC_111682	--	Novel_lncRNA	2384604	2389873	-	ENSSSCT00000050974	ENSSSCG00000001002	PRPF4B	pre-mRNA processing factor 4B [Source:HGNC Symbol;Acc:HGNC:17346]	2382609	2415387	+	-5270	antisense
chr7	LNC_001988	XLOC_111682	--	Novel_lncRNA	2384604	2389873	-	ENSSSCT00000037466	ENSSSCG00000001002	PRPF4B	pre-mRNA processing factor 4B [Source:HGNC Symbol;Acc:HGNC:17346]	2382456	2408613	+	-5270	antisense
chr7	LNC_001988	XLOC_111682	--	Novel_lncRNA	2384604	2389873	-	ENSSSCT00000062632	ENSSSCG00000001002	PRPF4B	pre-mRNA processing factor 4B [Source:HGNC Symbol;Acc:HGNC:17346]	2382539	2414122	+	-5270	antisense
chr7	LNC_001988	XLOC_111682	--	Novel_lncRNA	2384604	2389873	-	ENSSSCT00000062077	ENSSSCG00000001002	PRPF4B	pre-mRNA processing factor 4B [Source:HGNC Symbol;Acc:HGNC:17346]	2382530	2415388	+	-5270	antisense
chr7	LNC_001988	XLOC_111682	--	Novel_lncRNA	2384604	2389873	-	ENSSSCT00000058729	ENSSSCG00000001002	PRPF4B	pre-mRNA processing factor 4B [Source:HGNC Symbol;Acc:HGNC:17346]	2382506	2415338	+	-5270	antisense
chr7	LNC_001988	XLOC_111682	--	Novel_lncRNA	2384604	2389873	-	ENSSSCT00000050699	ENSSSCG00000001002	PRPF4B	pre-mRNA processing factor 4B [Source:HGNC Symbol;Acc:HGNC:17346]	2382545	2415333	+	-5270	antisense
chr7	LNC_001988	XLOC_111682	--	Novel_lncRNA	2384604	2389873	-	ENSSSCT00000001092	ENSSSCG00000001000	ECI2	enoyl-CoA delta isomerase 2, mitochondrial [Source:RefSeq peptide;Acc:NP_001106914]	2425615	2446259	-	35741	downstream
chr7	LNC_001988	XLOC_111682	--	Novel_lncRNA	2384604	2389873	-	ENSSSCT00000028061	ENSSSCG00000026323	FAM50B	family with sequence similarity 50 member B [Source:HGNC Symbol;Acc:HGNC:18789]	2309088	2310080	+	74523	downstream
chr7	LNC_001989	XLOC_111711	--	Novel_lncRNA	3927710	3946083	-	ENSSSCT00000035671	ENSSSCG00000024310	F13A1	coagulation factor XIII A chain [Source:HGNC Symbol;Acc:HGNC:3531]	3750642	3901444	-	26265	upstream
chr3	LNC_001298	XLOC_076100	--	Novel_lncRNA	68081489	68087056	+	ENSSSCT00000009047	ENSSSCG00000008261	HK2	hexokinase-2 [Source:RefSeq peptide;Acc:NP_001116459]	68153824	68231615	-	66767	downstream
chr3	LNC_001298	XLOC_076100	--	Novel_lncRNA	68081489	68087056	+	ENSSSCT00000047546	ENSSSCG00000036008	TACR1	tachykinin receptor 1 [Source:HGNC Symbol;Acc:HGNC:11526]	67839849	68021724	+	59764	downstream
chr3	LNC_001298	XLOC_076100	--	Novel_lncRNA	68081489	68087056	+	ENSSSCT00000057837	ENSSSCG00000038307	POLE4	DNA polymerase epsilon 4, accessory subunit [Source:HGNC Symbol;Acc:HGNC:18755]	68102152	68117289	-	15095	downstream
chr3	LNC_001294	XLOC_075874	--	Novel_lncRNA	59250710	59330573	+	ENSSSCT00000054330	ENSSSCG00000008233	TMEM150A	transmembrane protein 150A [Source:HGNC Symbol;Acc:HGNC:24677]	59166897	59171122	+	79587	downstream
chr3	LNC_001294	XLOC_075874	--	Novel_lncRNA	59250710	59330573	+	ENSSSCT00000031020	ENSSSCG00000027381	GGCX	gamma-glutamyl carboxylase [Source:HGNC Symbol;Acc:HGNC:4247]	59202363	59217131	+	33578	downstream
chr3	LNC_001294	XLOC_075874	--	Novel_lncRNA	59250710	59330573	+	ENSSSCT00000063797	ENSSSCG00000022300	MAT2A	S-adenosylmethionine synthase isoform type-2 [Source:RefSeq peptide;Acc:NP_001161122]	59218689	59225216	-	25493	upstream
chr3	LNC_001294	XLOC_075874	--	Novel_lncRNA	59250710	59330573	+	ENSSSCT00000045589	ENSSSCG00000022300	MAT2A	S-adenosylmethionine synthase isoform type-2 [Source:RefSeq peptide;Acc:NP_001161122]	59218689	59225223	-	25486	upstream
chr3	LNC_001294	XLOC_075874	--	Novel_lncRNA	59250710	59330573	+	ENSSSCT00000038133	ENSSSCG00000008233	TMEM150A	transmembrane protein 150A [Source:HGNC Symbol;Acc:HGNC:24677]	59167483	59173735	+	76974	downstream
chr3	LNC_001294	XLOC_075874	--	Novel_lncRNA	59250710	59330573	+	ENSSSCT00000009022	ENSSSCG00000008239	CAPG	capping actin protein, gelsolin like [Source:HGNC Symbol;Acc:HGNC:1474]	59352064	59366862	+	21490	upstream
chr3	LNC_001294	XLOC_075874	--	Novel_lncRNA	59250710	59330573	+	ENSSSCT00000058191	ENSSSCG00000008239	CAPG	capping actin protein, gelsolin like [Source:HGNC Symbol;Acc:HGNC:1474]	59351860	59366806	+	21286	upstream
chr3	LNC_001294	XLOC_075874	--	Novel_lncRNA	59250710	59330573	+	ENSSSCT00000009020	ENSSSCG00000008237	RETSAT	retinol saturase [Source:HGNC Symbol;Acc:HGNC:25991]	59399688	59418355	+	69114	upstream
chr3	LNC_001294	XLOC_075874	--	Novel_lncRNA	59250710	59330573	+	ENSSSCT00000009021	ENSSSCG00000008238	ELMOD3	ELMO domain containing 3 [Source:HGNC Symbol;Acc:HGNC:26158]	59369821	59400726	-	39247	downstream
chr3	LNC_001294	XLOC_075874	--	Novel_lncRNA	59250710	59330573	+	ENSSSCT00000009024	ENSSSCG00000008240	SH2D6	SH2 domain containing 6 [Source:HGNC Symbol;Acc:HGNC:30439]	59320436	59324184	-	-3749	antisense
chr3	LNC_001294	XLOC_075874	--	Novel_lncRNA	59250710	59330573	+	ENSSSCT00000051688	ENSSSCG00000008238	ELMOD3	ELMO domain containing 3 [Source:HGNC Symbol;Acc:HGNC:26158]	59369822	59401162	-	39248	downstream
chr3	LNC_001294	XLOC_075874	--	Novel_lncRNA	59250710	59330573	+	ENSSSCT00000009016	ENSSSCG00000008233	TMEM150A	transmembrane protein 150A [Source:HGNC Symbol;Acc:HGNC:24677]	59166857	59171123	+	79586	downstream
chr3	LNC_001294	XLOC_075874	--	Novel_lncRNA	59250710	59330573	+	ENSSSCT00000009015	ENSSSCG00000008232	RNF181	Sus scrofa ring finger protein 181 (RNF181), mRNA. [Source:RefSeq mRNA;Acc:NM_001243378]	59172395	59174215	-	76494	upstream
chr3	LNC_001294	XLOC_075874	--	Novel_lncRNA	59250710	59330573	+	ENSSSCT00000009019	ENSSSCG00000008236	-	--	59423083	59425282	-	92509	downstream
chr3	LNC_001294	XLOC_075874	--	Novel_lncRNA	59250710	59330573	+	ENSSSCT00000058950	ENSSSCG00000033135	VAMP5	vesicle associated membrane protein 5 [Source:HGNC Symbol;Acc:HGNC:12646]	59176153	59185280	-	65429	upstream
chr3	LNC_001294	XLOC_075874	--	Novel_lncRNA	59250710	59330573	+	ENSSSCT00000052168	ENSSSCG00000008240	SH2D6	SH2 domain containing 6 [Source:HGNC Symbol;Acc:HGNC:30439]	59317024	59321641	-	-4618	antisense
chr3	LNC_001294	XLOC_075874	--	Novel_lncRNA	59250710	59330573	+	ENSSSCT00000027454	ENSSSCG00000008240	SH2D6	SH2 domain containing 6 [Source:HGNC Symbol;Acc:HGNC:30439]	59319982	59324113	-	-4132	antisense
chr3	LNC_001294	XLOC_075874	--	Novel_lncRNA	59250710	59330573	+	ENSSSCT00000009023	ENSSSCG00000008240	SH2D6	SH2 domain containing 6 [Source:HGNC Symbol;Acc:HGNC:30439]	59319981	59324113	-	-4133	antisense
chr3	LNC_001294	XLOC_075874	--	Novel_lncRNA	59250710	59330573	+	ENSSSCT00000043190	ENSSSCG00000008240	SH2D6	SH2 domain containing 6 [Source:HGNC Symbol;Acc:HGNC:30439]	59317024	59321641	-	-4618	antisense
chr3	LNC_001294	XLOC_075874	--	Novel_lncRNA	59250710	59330573	+	ENSSSCT00000043308	ENSSSCG00000008233	TMEM150A	transmembrane protein 150A [Source:HGNC Symbol;Acc:HGNC:24677]	59167122	59171124	+	79585	downstream
chr3	LNC_001294	XLOC_075874	--	Novel_lncRNA	59250710	59330573	+	ENSSSCT00000051255	ENSSSCG00000008238	ELMOD3	ELMO domain containing 3 [Source:HGNC Symbol;Acc:HGNC:26158]	59366530	59401461	-	35956	downstream
chr3	LNC_001294	XLOC_075874	--	Novel_lncRNA	59250710	59330573	+	ENSSSCT00000066341	ENSSSCG00000008239	CAPG	capping actin protein, gelsolin like [Source:HGNC Symbol;Acc:HGNC:1474]	59351860	59366738	+	21286	upstream
chr3	LNC_001294	XLOC_075874	--	Novel_lncRNA	59250710	59330573	+	ENSSSCT00000051160	ENSSSCG00000008240	SH2D6	SH2 domain containing 6 [Source:HGNC Symbol;Acc:HGNC:30439]	59319982	59324005	-	-4024	antisense
chr3	LNC_001294	XLOC_075874	--	Novel_lncRNA	59250710	59330573	+	ENSSSCT00000053877	ENSSSCG00000022300	MAT2A	S-adenosylmethionine synthase isoform type-2 [Source:RefSeq peptide;Acc:NP_001161122]	59220136	59225298	-	25411	upstream
chr3	LNC_001294	XLOC_075874	--	Novel_lncRNA	59250710	59330573	+	ENSSSCT00000044503	ENSSSCG00000008239	CAPG	capping actin protein, gelsolin like [Source:HGNC Symbol;Acc:HGNC:1474]	59351860	59361543	+	21286	upstream
chr3	LNC_001294	XLOC_075874	--	Novel_lncRNA	59250710	59330573	+	ENSSSCT00000031931	ENSSSCG00000022300	MAT2A	S-adenosylmethionine synthase isoform type-2 [Source:RefSeq peptide;Acc:NP_001161122]	59218688	59224341	-	26368	upstream
chr3	LNC_001294	XLOC_075874	--	Novel_lncRNA	59250710	59330573	+	ENSSSCT00000027775	ENSSSCG00000030435	USP39	ubiquitin specific peptidase 39 [Source:HGNC Symbol;Acc:HGNC:20071]	59124729	59154314	-	96395	upstream
chr3	LNC_001294	XLOC_075874	--	Novel_lncRNA	59250710	59330573	+	ENSSSCT00000029311	ENSSSCG00000022820	VAMP8	vesicle associated membrane protein 8 [Source:HGNC Symbol;Acc:HGNC:12647]	59187903	59192898	-	57811	upstream
chr3	LNC_001294	XLOC_075874	--	Novel_lncRNA	59250710	59330573	+	ENSSSCT00000028572	ENSSSCG00000028287	C2orf68	chromosome 2 open reading frame 68 [Source:HGNC Symbol;Acc:HGNC:34353]	59156682	59163173	+	87536	downstream
chr3	LNC_001290	XLOC_075808	--	Novel_lncRNA	57569763	57581229	+	ENSSSCT00000008990	ENSSSCG00000008209	TEX37	testis expressed 37 [Source:HGNC Symbol;Acc:HGNC:26341]	57524640	57528514	-	41248	upstream
chr3	LNC_001290	XLOC_075808	--	Novel_lncRNA	57569763	57581229	+	ENSSSCT00000056246	ENSSSCG00000008208	EIF2AK3	eukaryotic translation initiation factor 2 alpha kinase 3 [Source:HGNC Symbol;Acc:HGNC:3255]	57424215	57505242	+	64520	downstream
chr3	LNC_001290	XLOC_075808	--	Novel_lncRNA	57569763	57581229	+	ENSSSCT00000008989	ENSSSCG00000008208	EIF2AK3	eukaryotic translation initiation factor 2 alpha kinase 3 [Source:HGNC Symbol;Acc:HGNC:3255]	57424033	57506239	+	63523	downstream
chr3	LNC_001290	XLOC_075808	--	Novel_lncRNA	57569763	57581229	+	ENSSSCT00000064768	ENSSSCG00000008208	EIF2AK3	eukaryotic translation initiation factor 2 alpha kinase 3 [Source:HGNC Symbol;Acc:HGNC:3255]	57424001	57506246	+	63516	downstream
chr3	LNC_001290	XLOC_075808	--	Novel_lncRNA	57569763	57581229	+	ENSSSCT00000063221	ENSSSCG00000036354	FOXI3	forkhead box I3 [Source:HGNC Symbol;Acc:HGNC:35123]	57586706	57590344	+	5476	upstream
chr3	LNC_001290	XLOC_075808	--	Novel_lncRNA	57569763	57581229	+	ENSSSCT00000032709	ENSSSCG00000008208	EIF2AK3	eukaryotic translation initiation factor 2 alpha kinase 3 [Source:HGNC Symbol;Acc:HGNC:3255]	57423943	57506238	+	63524	downstream
chr3	LNC_001291	XLOC_075815	--	Novel_lncRNA	57766706	57790742	+	ENSSSCT00000008992	ENSSSCG00000008211	-	--	57809366	57818853	-	18623	downstream
chr3	LNC_001291	XLOC_075815	--	Novel_lncRNA	57766706	57790742	+	ENSSSCT00000008995	ENSSSCG00000008214	FABP1	Fatty acid-binding protein, liver [Source:UniProtKB/Swiss-Prot;Acc:P49924]	57849807	57855268	+	59064	upstream
chr3	LNC_001291	XLOC_075815	--	Novel_lncRNA	57766706	57790742	+	ENSSSCT00000008996	ENSSSCG00000008215	SMYD1	SET and MYND domain-containing protein 1 [Source:RefSeq peptide;Acc:NP_001153561]	57869738	57945953	-	78995	downstream
chr3	LNC_001291	XLOC_075815	--	Novel_lncRNA	57766706	57790742	+	ENSSSCT00000048896	ENSSSCG00000008215	SMYD1	SET and MYND domain-containing protein 1 [Source:RefSeq peptide;Acc:NP_001153561]	57867432	57918581	-	76689	downstream
chr3	LNC_001291	XLOC_075815	--	Novel_lncRNA	57766706	57790742	+	ENSSSCT00000048804	ENSSSCG00000008215	SMYD1	SET and MYND domain-containing protein 1 [Source:RefSeq peptide;Acc:NP_001153561]	57867432	57918522	-	76689	downstream
chr3	LNC_001291	XLOC_075815	--	Novel_lncRNA	57766706	57790742	+	ENSSSCT00000042611	ENSSSCG00000008215	SMYD1	SET and MYND domain-containing protein 1 [Source:RefSeq peptide;Acc:NP_001153561]	57867432	57918555	-	76689	downstream
chr3	LNC_001291	XLOC_075815	--	Novel_lncRNA	57766706	57790742	+	ENSSSCT00000025817	ENSSSCG00000025106	-	--	57799029	57823413	-	8286	downstream
chr3	LNC_001292	XLOC_075827	--	Novel_lncRNA	58033463	58036031	+	ENSSSCT00000027274	ENSSSCG00000023294	KRCC1	Sus scrofa lysine rich coiled-coil 1 (KRCC1), mRNA. [Source:RefSeq mRNA;Acc:NM_001243946]	57928261	57946291	+	87171	downstream
chr3	LNC_001292	XLOC_075827	--	Novel_lncRNA	58033463	58036031	+	ENSSSCT00000008994	ENSSSCG00000008213	CD8B	T-cell surface glycoprotein CD8 beta chain precursor [Source:RefSeq peptide;Acc:NP_001335699]	57968377	57986438	+	47024	downstream
chr3	LNC_001292	XLOC_075827	--	Novel_lncRNA	58033463	58036031	+	ENSSSCT00000008996	ENSSSCG00000008215	SMYD1	SET and MYND domain-containing protein 1 [Source:RefSeq peptide;Acc:NP_001153561]	57869738	57945953	-	87509	upstream
chr3	LNC_001292	XLOC_075827	--	Novel_lncRNA	58033463	58036031	+	ENSSSCT00000008998	ENSSSCG00000008217	CD8A	T-cell surface glycoprotein CD8 alpha chain precursor [Source:RefSeq peptide;Acc:NP_001001907]	58022809	58029764	+	3698	downstream
chr3	LNC_001292	XLOC_075827	--	Novel_lncRNA	58033463	58036031	+	ENSSSCT00000034821	ENSSSCG00000008213	CD8B	T-cell surface glycoprotein CD8 beta chain precursor [Source:RefSeq peptide;Acc:NP_001335699]	57971397	57986437	+	47025	downstream
chr3	LNC_001292	XLOC_075827	--	Novel_lncRNA	58033463	58036031	+	ENSSSCT00000060153	ENSSSCG00000023294	KRCC1	Sus scrofa lysine rich coiled-coil 1 (KRCC1), mRNA. [Source:RefSeq mRNA;Acc:NM_001243946]	57928298	57946288	+	87174	downstream
chr3	LNC_001292	XLOC_075827	--	Novel_lncRNA	58033463	58036031	+	ENSSSCT00000050646	ENSSSCG00000008217	CD8A	T-cell surface glycoprotein CD8 alpha chain precursor [Source:RefSeq peptide;Acc:NP_001001907]	57998830	58031823	+	1639	downstream
chr3	LNC_001292	XLOC_075827	--	Novel_lncRNA	58033463	58036031	+	ENSSSCT00000037359	ENSSSCG00000035478	RMND5A	required for meiotic nuclear division 5 homolog A [Source:HGNC Symbol;Acc:HGNC:25850]	58038032	58096720	-	2000	downstream
chr3	LNC_001292	XLOC_075827	--	Novel_lncRNA	58033463	58036031	+	ENSSSCT00000040996	ENSSSCG00000023294	KRCC1	Sus scrofa lysine rich coiled-coil 1 (KRCC1), mRNA. [Source:RefSeq mRNA;Acc:NM_001243946]	57928300	57946654	+	86808	downstream
chr3	LNC_001292	XLOC_075827	--	Novel_lncRNA	58033463	58036031	+	ENSSSCT00000050737	ENSSSCG00000008217	CD8A	T-cell surface glycoprotein CD8 alpha chain precursor [Source:RefSeq peptide;Acc:NP_001001907]	58021760	58029765	+	3697	downstream
chr3	LNC_001292	XLOC_075827	--	Novel_lncRNA	58033463	58036031	+	ENSSSCT00000046502	ENSSSCG00000035478	RMND5A	required for meiotic nuclear division 5 homolog A [Source:HGNC Symbol;Acc:HGNC:25850]	58038031	58096719	-	1999	downstream
chr3	LNC_001293	XLOC_075837	--	Novel_lncRNA	58376056	58380541	+	ENSSSCT00000027376	ENSSSCG00000008221	KDM3A	lysine demethylase 3A [Source:HGNC Symbol;Acc:HGNC:20815]	58302332	58354699	-	21356	upstream
chr3	LNC_001293	XLOC_075837	--	Novel_lncRNA	58376056	58380541	+	ENSSSCT00000065039	ENSSSCG00000023710	-	--	58436436	58558828	+	55894	upstream
chr3	LNC_001293	XLOC_075837	--	Novel_lncRNA	58376056	58380541	+	ENSSSCT00000029906	ENSSSCG00000023710	-	--	58436324	58558934	+	55782	upstream
chr3	LNC_001293	XLOC_075837	--	Novel_lncRNA	58376056	58380541	+	ENSSSCT00000031530	ENSSSCG00000008222	-	--	58206927	58279243	+	96812	downstream
chr3	LNC_001293	XLOC_075837	--	Novel_lncRNA	58376056	58380541	+	ENSSSCT00000044678	ENSSSCG00000023710	-	--	58436342	58558851	+	55800	upstream
chr3	LNC_001293	XLOC_075837	--	Novel_lncRNA	58376056	58380541	+	ENSSSCT00000058685	ENSSSCG00000023710	-	--	58436363	58558934	+	55821	upstream
chr3	LNC_001293	XLOC_075837	--	Novel_lncRNA	58376056	58380541	+	ENSSSCT00000041997	ENSSSCG00000008221	KDM3A	lysine demethylase 3A [Source:HGNC Symbol;Acc:HGNC:20815]	58299723	58355000	-	21055	upstream
chr3	LNC_001293	XLOC_075837	--	Novel_lncRNA	58376056	58380541	+	ENSSSCT00000038490	ENSSSCG00000023710	-	--	58435510	58555873	+	54968	upstream
chr3	LNC_001293	XLOC_075837	--	Novel_lncRNA	58376056	58380541	+	ENSSSCT00000009003	ENSSSCG00000008221	KDM3A	lysine demethylase 3A [Source:HGNC Symbol;Acc:HGNC:20815]	58302968	58354266	-	21789	upstream
chr7	LNC_001968	XLOC_110619	--	Novel_lncRNA	88696949	88756838	+	ENSSSCT00000002533	ENSSSCG00000002275	PPP1R36	protein phosphatase 1 regulatory subunit 36 [Source:HGNC Symbol;Acc:HGNC:20097]	88614873	88652441	+	44507	downstream
chr7	LNC_001968	XLOC_110619	--	Novel_lncRNA	88696949	88756838	+	ENSSSCT00000002532	ENSSSCG00000002274	HSPA2	heat shock protein family A (Hsp70) member 2 [Source:HGNC Symbol;Acc:HGNC:5235]	88607555	88609464	+	87484	downstream
chr7	LNC_001968	XLOC_110619	--	Novel_lncRNA	88696949	88756838	+	ENSSSCT00000002535	ENSSSCG00000002277	SPTB	spectrin beta, erythrocytic [Source:HGNC Symbol;Acc:HGNC:11274]	88812718	88868442	-	55879	downstream
chr7	LNC_001968	XLOC_110619	--	Novel_lncRNA	88696949	88756838	+	ENSSSCT00000002534	ENSSSCG00000002276	PLEKHG3	pleckstrin homology and RhoGEF domain containing G3 [Source:HGNC Symbol;Acc:HGNC:20364]	88764490	88810993	+	7651	upstream
chr7	LNC_001968	XLOC_110619	--	Novel_lncRNA	88696949	88756838	+	ENSSSCT00000064832	ENSSSCG00000002276	PLEKHG3	pleckstrin homology and RhoGEF domain containing G3 [Source:HGNC Symbol;Acc:HGNC:20364]	88764549	88833698	+	7710	upstream
chr7	LNC_001968	XLOC_110619	--	Novel_lncRNA	88696949	88756838	+	ENSSSCT00000039052	ENSSSCG00000002276	PLEKHG3	pleckstrin homology and RhoGEF domain containing G3 [Source:HGNC Symbol;Acc:HGNC:20364]	88782455	88810346	+	25616	upstream
chr7	LNC_001968	XLOC_110619	--	Novel_lncRNA	88696949	88756838	+	ENSSSCT00000042191	ENSSSCG00000002276	PLEKHG3	pleckstrin homology and RhoGEF domain containing G3 [Source:HGNC Symbol;Acc:HGNC:20364]	88789348	88813203	+	32509	upstream
chr7	LNC_001968	XLOC_110619	--	Novel_lncRNA	88696949	88756838	+	ENSSSCT00000057464	ENSSSCG00000023724	ZBTB1	zinc finger and BTB domain containing 1 [Source:HGNC Symbol;Acc:HGNC:20259]	88590931	88604300	+	92648	downstream
chr7	LNC_001968	XLOC_110619	--	Novel_lncRNA	88696949	88756838	+	ENSSSCT00000032357	ENSSSCG00000002276	PLEKHG3	pleckstrin homology and RhoGEF domain containing G3 [Source:HGNC Symbol;Acc:HGNC:20364]	88764471	88810989	+	7632	upstream
chr7	LNC_001968	XLOC_110619	--	Novel_lncRNA	88696949	88756838	+	ENSSSCT00000041846	ENSSSCG00000032647	-	--	88645652	88648251	-	48697	upstream
chr7	LNC_001968	XLOC_110619	--	Novel_lncRNA	88696949	88756838	+	ENSSSCT00000025336	ENSSSCG00000023724	ZBTB1	zinc finger and BTB domain containing 1 [Source:HGNC Symbol;Acc:HGNC:20259]	88590931	88602724	+	94224	downstream
chr7	LNC_001968	XLOC_110619	--	Novel_lncRNA	88696949	88756838	+	ENSSSCT00000039299	ENSSSCG00000002276	PLEKHG3	pleckstrin homology and RhoGEF domain containing G3 [Source:HGNC Symbol;Acc:HGNC:20364]	88789348	88813203	+	32509	upstream
chr7	LNC_001968	XLOC_110619	--	Novel_lncRNA	88696949	88756838	+	ENSSSCT00000048600	ENSSSCG00000002276	PLEKHG3	pleckstrin homology and RhoGEF domain containing G3 [Source:HGNC Symbol;Acc:HGNC:20364]	88794451	88810346	+	37612	upstream
chr7	LNC_001968	XLOC_110619	--	Novel_lncRNA	88696949	88756838	+	ENSSSCT00000056858	ENSSSCG00000002277	SPTB	spectrin beta, erythrocytic [Source:HGNC Symbol;Acc:HGNC:11274]	88815609	88954851	-	58770	downstream
chr7	LNC_001969	XLOC_110620	--	Novel_lncRNA	88705929	88721682	+	ENSSSCT00000002533	ENSSSCG00000002275	PPP1R36	protein phosphatase 1 regulatory subunit 36 [Source:HGNC Symbol;Acc:HGNC:20097]	88614873	88652441	+	53487	downstream
chr7	LNC_001969	XLOC_110620	--	Novel_lncRNA	88705929	88721682	+	ENSSSCT00000002532	ENSSSCG00000002274	HSPA2	heat shock protein family A (Hsp70) member 2 [Source:HGNC Symbol;Acc:HGNC:5235]	88607555	88609464	+	96464	downstream
chr7	LNC_001969	XLOC_110620	--	Novel_lncRNA	88705929	88721682	+	ENSSSCT00000002535	ENSSSCG00000002277	SPTB	spectrin beta, erythrocytic [Source:HGNC Symbol;Acc:HGNC:11274]	88812718	88868442	-	91035	downstream
chr7	LNC_001969	XLOC_110620	--	Novel_lncRNA	88705929	88721682	+	ENSSSCT00000002534	ENSSSCG00000002276	PLEKHG3	pleckstrin homology and RhoGEF domain containing G3 [Source:HGNC Symbol;Acc:HGNC:20364]	88764490	88810993	+	42807	upstream
chr7	LNC_001969	XLOC_110620	--	Novel_lncRNA	88705929	88721682	+	ENSSSCT00000064832	ENSSSCG00000002276	PLEKHG3	pleckstrin homology and RhoGEF domain containing G3 [Source:HGNC Symbol;Acc:HGNC:20364]	88764549	88833698	+	42866	upstream
chr7	LNC_001969	XLOC_110620	--	Novel_lncRNA	88705929	88721682	+	ENSSSCT00000042191	ENSSSCG00000002276	PLEKHG3	pleckstrin homology and RhoGEF domain containing G3 [Source:HGNC Symbol;Acc:HGNC:20364]	88789348	88813203	+	67665	upstream
chr7	LNC_001969	XLOC_110620	--	Novel_lncRNA	88705929	88721682	+	ENSSSCT00000032357	ENSSSCG00000002276	PLEKHG3	pleckstrin homology and RhoGEF domain containing G3 [Source:HGNC Symbol;Acc:HGNC:20364]	88764471	88810989	+	42788	upstream
chr7	LNC_001969	XLOC_110620	--	Novel_lncRNA	88705929	88721682	+	ENSSSCT00000056858	ENSSSCG00000002277	SPTB	spectrin beta, erythrocytic [Source:HGNC Symbol;Acc:HGNC:11274]	88815609	88954851	-	93926	downstream
chr7	LNC_001969	XLOC_110620	--	Novel_lncRNA	88705929	88721682	+	ENSSSCT00000041846	ENSSSCG00000032647	-	--	88645652	88648251	-	57677	upstream
chr7	LNC_001969	XLOC_110620	--	Novel_lncRNA	88705929	88721682	+	ENSSSCT00000039052	ENSSSCG00000002276	PLEKHG3	pleckstrin homology and RhoGEF domain containing G3 [Source:HGNC Symbol;Acc:HGNC:20364]	88782455	88810346	+	60772	upstream
chr7	LNC_001969	XLOC_110620	--	Novel_lncRNA	88705929	88721682	+	ENSSSCT00000039299	ENSSSCG00000002276	PLEKHG3	pleckstrin homology and RhoGEF domain containing G3 [Source:HGNC Symbol;Acc:HGNC:20364]	88789348	88813203	+	67665	upstream
chr7	LNC_001969	XLOC_110620	--	Novel_lncRNA	88705929	88721682	+	ENSSSCT00000048600	ENSSSCG00000002276	PLEKHG3	pleckstrin homology and RhoGEF domain containing G3 [Source:HGNC Symbol;Acc:HGNC:20364]	88794451	88810346	+	72768	upstream
chr1	LNC_000211	XLOC_011683	--	Novel_lncRNA	147939952	147963572	-	ENSSSCT00000005365	ENSSSCG00000004859	ZNF516	zinc finger protein 516 [Source:HGNC Symbol;Acc:HGNC:28990]	148033198	148096713	+	69625	upstream
chr1	LNC_000211	XLOC_011683	--	Novel_lncRNA	147939952	147963572	-	ENSSSCT00000059119	ENSSSCG00000004859	ZNF516	zinc finger protein 516 [Source:HGNC Symbol;Acc:HGNC:28990]	147984106	148038100	+	20533	upstream
chr1	LNC_000211	XLOC_011683	--	Novel_lncRNA	147939952	147963572	-	ENSSSCT00000054815	ENSSSCG00000004859	ZNF516	zinc finger protein 516 [Source:HGNC Symbol;Acc:HGNC:28990]	148033352	148087719	+	69779	upstream
chr1	LNC_000211	XLOC_011683	--	Novel_lncRNA	147939952	147963572	-	ENSSSCT00000055985	ENSSSCG00000004859	ZNF516	zinc finger protein 516 [Source:HGNC Symbol;Acc:HGNC:28990]	147984477	148100784	+	20904	upstream
chr11	ALDBSSCT0000001706	ALDBSSCG0000001029	--	Annotated_lncRNA	16390095	16391186	+	ENSSSCT00000051769	ENSSSCG00000009385	SERPINE3	serpin family E member 3 [Source:HGNC Symbol;Acc:HGNC:24774]	16466475	16500558	-	75288	downstream
chr11	ALDBSSCT0000001706	ALDBSSCG0000001029	--	Annotated_lncRNA	16390095	16391186	+	ENSSSCT00000055543	ENSSSCG00000040538	WDFY2	WD repeat and FYVE domain containing 2 [Source:HGNC Symbol;Acc:HGNC:20482]	16093548	16301828	-	88266	upstream
chr11	ALDBSSCT0000001706	ALDBSSCG0000001029	--	Annotated_lncRNA	16390095	16391186	+	ENSSSCT00000044667	ENSSSCG00000009384	INTS6	integrator complex subunit 6 [Source:HGNC Symbol;Acc:HGNC:14879]	16375967	16465110	+	-1092	sense_overlapping
chr11	ALDBSSCT0000001706	ALDBSSCG0000001029	--	Annotated_lncRNA	16390095	16391186	+	ENSSSCT00000043398	ENSSSCG00000009384	INTS6	integrator complex subunit 6 [Source:HGNC Symbol;Acc:HGNC:14879]	16372805	16465110	+	-1092	sense_overlapping
chr11	ALDBSSCT0000001706	ALDBSSCG0000001029	--	Annotated_lncRNA	16390095	16391186	+	ENSSSCT00000048274	ENSSSCG00000009384	INTS6	integrator complex subunit 6 [Source:HGNC Symbol;Acc:HGNC:14879]	16375967	16465110	+	-1092	sense_overlapping
chr11	ALDBSSCT0000001706	ALDBSSCG0000001029	--	Annotated_lncRNA	16390095	16391186	+	ENSSSCT00000062775	ENSSSCG00000009384	INTS6	integrator complex subunit 6 [Source:HGNC Symbol;Acc:HGNC:14879]	16375967	16465110	+	-1092	sense_overlapping
chr11	ALDBSSCT0000001706	ALDBSSCG0000001029	--	Annotated_lncRNA	16390095	16391186	+	ENSSSCT00000010282	ENSSSCG00000009384	INTS6	integrator complex subunit 6 [Source:HGNC Symbol;Acc:HGNC:14879]	16375439	16468247	+	-1092	sense_overlapping
chr11	ALDBSSCT0000001706	ALDBSSCG0000001029	--	Annotated_lncRNA	16390095	16391186	+	ENSSSCT00000010283	ENSSSCG00000009385	SERPINE3	serpin family E member 3 [Source:HGNC Symbol;Acc:HGNC:24774]	16466475	16500558	-	75288	downstream
chr7	LNC_001962	XLOC_110268	--	Novel_lncRNA	76903568	76940568	+	ENSSSCT00000057044	ENSSSCG00000036097	-	--	77037546	77043646	-	96977	downstream
chr7	LNC_001962	XLOC_110268	--	Novel_lncRNA	76903568	76940568	+	ENSSSCT00000061165	ENSSSCG00000036097	-	--	77036830	77038809	-	96261	downstream
chr7	LNC_001962	XLOC_110268	--	Novel_lncRNA	76903568	76940568	+	ENSSSCT00000045507	ENSSSCG00000034930	-	--	76865007	76866130	-	37437	upstream
chr7	LNC_001962	XLOC_110268	--	Novel_lncRNA	76903568	76940568	+	ENSSSCT00000045508	ENSSSCG00000002090	-	--	76999380	77000308	-	58811	downstream
chr7	LNC_001962	XLOC_110268	--	Novel_lncRNA	76903568	76940568	+	ENSSSCT00000047319	ENSSSCG00000039980	TRAV26-2	T-cell receptor alpha variable 26-2 [Source:HGNC Symbol;Acc:HGNC:12124]	76515620	76851275	-	52292	upstream
chr7	LNC_001962	XLOC_110268	--	Novel_lncRNA	76903568	76940568	+	ENSSSCT00000063525	ENSSSCG00000036097	-	--	77029141	77043646	-	88572	downstream
chr7	LNC_001962	XLOC_110268	--	Novel_lncRNA	76903568	76940568	+	ENSSSCT00000037557	ENSSSCG00000033104	-	--	76929473	76931334	-	-1862	antisense
chr7	LNC_001962	XLOC_110268	--	Novel_lncRNA	76903568	76940568	+	ENSSSCT00000059236	ENSSSCG00000036097	-	--	77028600	77043987	-	88031	downstream
chr7	LNC_001962	XLOC_110268	--	Novel_lncRNA	76903568	76940568	+	ENSSSCT00000002326	ENSSSCG00000002081	-	--	76978175	76979901	-	37606	downstream
chr7	LNC_001962	XLOC_110268	--	Novel_lncRNA	76903568	76940568	+	ENSSSCT00000053062	ENSSSCG00000033104	-	--	76929473	77118910	-	-11096	antisense
chr7	LNC_001962	XLOC_110268	--	Novel_lncRNA	76903568	76940568	+	ENSSSCT00000032165	ENSSSCG00000027788	TRAV36DV7	T-cell receptor alpha variable 36/delta variable 7 [Source:HGNC Symbol;Acc:HGNC:12135]	76832222	76833363	-	70204	upstream
chr7	LNC_001962	XLOC_110268	--	Novel_lncRNA	76903568	76940568	+	ENSSSCT00000062139	ENSSSCG00000036097	-	--	77029849	77044110	-	89280	downstream
chr7	LNC_001962	XLOC_110268	--	Novel_lncRNA	76903568	76940568	+	ENSSSCT00000061118	ENSSSCG00000036097	-	--	77029141	77038747	-	88572	downstream
chr7	LNC_001962	XLOC_110268	--	Novel_lncRNA	76903568	76940568	+	ENSSSCT00000030274	ENSSSCG00000027075	-	--	77001976	77025536	-	61407	downstream
chr7	LNC_001962	XLOC_110268	--	Novel_lncRNA	76903568	76940568	+	ENSSSCT00000002331	ENSSSCG00000002090	-	--	76996506	77004698	-	55937	downstream
chr7	LNC_001962	XLOC_110268	--	Novel_lncRNA	76903568	76940568	+	ENSSSCT00000024954	ENSSSCG00000021202	-	--	76986630	76989325	-	46061	downstream
chr7	LNC_001963	XLOC_110294	--	Novel_lncRNA	77601855	77620406	+	ENSSSCT00000026886	ENSSSCG00000024445	METTL3	methyltransferase like 3 [Source:HGNC Symbol;Acc:HGNC:17563]	77661946	77679458	+	41539	upstream
chr7	LNC_001963	XLOC_110294	--	Novel_lncRNA	77601855	77620406	+	ENSSSCT00000050394	ENSSSCG00000024445	METTL3	methyltransferase like 3 [Source:HGNC Symbol;Acc:HGNC:17563]	77661965	77679449	+	41558	upstream
chr7	LNC_001963	XLOC_110294	--	Novel_lncRNA	77601855	77620406	+	ENSSSCT00000066028	ENSSSCG00000024445	METTL3	methyltransferase like 3 [Source:HGNC Symbol;Acc:HGNC:17563]	77662062	77679455	+	41655	upstream
chr7	LNC_001963	XLOC_110294	--	Novel_lncRNA	77601855	77620406	+	ENSSSCT00000031004	ENSSSCG00000022705	SALL2	spalt like transcription factor 2 [Source:HGNC Symbol;Acc:HGNC:10526]	77638836	77652455	+	18429	upstream
chr7	LNC_001963	XLOC_110294	--	Novel_lncRNA	77601855	77620406	+	ENSSSCT00000002379	ENSSSCG00000002127	CHD8	chromodomain helicase DNA binding protein 8 [Source:HGNC Symbol;Acc:HGNC:20153]	77719517	77780205	+	99110	upstream
chr7	LNC_001963	XLOC_110294	--	Novel_lncRNA	77601855	77620406	+	ENSSSCT00000027379	ENSSSCG00000029203	TOX4	TOX high mobility group box family member 4 [Source:HGNC Symbol;Acc:HGNC:20161]	77677413	77698956	-	57006	downstream
chr7	LNC_001963	XLOC_110294	--	Novel_lncRNA	77601855	77620406	+	ENSSSCT00000064009	ENSSSCG00000024445	METTL3	methyltransferase like 3 [Source:HGNC Symbol;Acc:HGNC:17563]	77672931	77690107	+	52524	upstream
chr7	LNC_001963	XLOC_110294	--	Novel_lncRNA	77601855	77620406	+	ENSSSCT00000060853	ENSSSCG00000022705	SALL2	spalt like transcription factor 2 [Source:HGNC Symbol;Acc:HGNC:10526]	77648242	77653376	+	27835	upstream
chr7	LNC_001963	XLOC_110294	--	Novel_lncRNA	77601855	77620406	+	ENSSSCT00000028829	ENSSSCG00000026156	OR10G3	olfactory receptor family 10 subfamily G member 3 [Source:HGNC Symbol;Acc:HGNC:8171]	77592790	77593728	+	8126	downstream
chr7	LNC_001963	XLOC_110294	--	Novel_lncRNA	77601855	77620406	+	ENSSSCT00000052517	ENSSSCG00000002127	CHD8	chromodomain helicase DNA binding protein 8 [Source:HGNC Symbol;Acc:HGNC:20153]	77719576	77780143	+	99169	upstream
chr7	LNC_001963	XLOC_110294	--	Novel_lncRNA	77601855	77620406	+	ENSSSCT00000054222	ENSSSCG00000039232	OR10G2	olfactory receptor family 10 subfamily G member 2 [Source:HGNC Symbol;Acc:HGNC:8170]	77547117	77548071	+	53783	downstream
chr7	LNC_001963	XLOC_110294	--	Novel_lncRNA	77601855	77620406	+	ENSSSCT00000057086	ENSSSCG00000022705	SALL2	spalt like transcription factor 2 [Source:HGNC Symbol;Acc:HGNC:10526]	77638836	77652211	+	18429	upstream
chr7	LNC_001963	XLOC_110294	--	Novel_lncRNA	77601855	77620406	+	ENSSSCT00000002355	ENSSSCG00000002105	OR4E1	olfactory receptor family 4 subfamily E member 1 (gene/pseudogene) [Source:HGNC Symbol;Acc:HGNC:8296]	77517445	77518398	+	83456	downstream
chr7	LNC_001963	XLOC_110294	--	Novel_lncRNA	77601855	77620406	+	ENSSSCT00000002356	ENSSSCG00000002106	OR4E2	olfactory receptor family 4 subfamily E member 2 [Source:HGNC Symbol;Acc:HGNC:8297]	77528184	77529122	-	72732	upstream
chr7	LNC_001963	XLOC_110294	--	Novel_lncRNA	77601855	77620406	+	ENSSSCT00000048308	ENSSSCG00000029544	RAB2B	RAB2B, member RAS oncogene family [Source:HGNC Symbol;Acc:HGNC:20246]	77699219	77716772	+	78812	upstream
chr7	LNC_001963	XLOC_110294	--	Novel_lncRNA	77601855	77620406	+	ENSSSCT00000027841	ENSSSCG00000029544	RAB2B	RAB2B, member RAS oncogene family [Source:HGNC Symbol;Acc:HGNC:20246]	77689551	77716761	+	69144	upstream
chr7	LNC_001960	XLOC_110251	--	Novel_lncRNA	76157157	76159507	+	ENSSSCT00000055048	ENSSSCG00000002041	SLC7A7	Y+L amino acid transporter 1 [Source:RefSeq peptide;Acc:NP_001103891]	76200520	76234784	+	41012	upstream
chr7	LNC_001960	XLOC_110251	--	Novel_lncRNA	76157157	76159507	+	ENSSSCT00000043961	ENSSSCG00000030045	PRMT5	protein arginine N-methyltransferase 5 [Source:RefSeq peptide;Acc:NP_001153565]	76110729	76124944	+	32212	downstream
chr7	LNC_001960	XLOC_110251	--	Novel_lncRNA	76157157	76159507	+	ENSSSCT00000044257	ENSSSCG00000034465	LRP10	low-density lipoprotein receptor-related protein 10 precursor [Source:RefSeq peptide;Acc:NP_001137187]	76149307	76158905	-	-1749	antisense
chr7	LNC_001960	XLOC_110251	--	Novel_lncRNA	76157157	76159507	+	ENSSSCT00000002282	ENSSSCG00000002040	MRPL52	Sus scrofa mitochondrial ribosomal protein L52 (MRPL52), mRNA. [Source:RefSeq mRNA;Acc:NM_001185151]	76187454	76191616	-	27946	downstream
chr7	LNC_001960	XLOC_110251	--	Novel_lncRNA	76157157	76159507	+	ENSSSCT00000057444	ENSSSCG00000026700	RBM23	RNA binding motif protein 23 [Source:HGNC Symbol;Acc:HGNC:20155]	76120886	76136596	+	20560	downstream
chr7	LNC_001960	XLOC_110251	--	Novel_lncRNA	76157157	76159507	+	ENSSSCT00000063480	ENSSSCG00000026700	RBM23	RNA binding motif protein 23 [Source:HGNC Symbol;Acc:HGNC:20155]	76120877	76132146	+	25010	downstream
chr7	LNC_001960	XLOC_110251	--	Novel_lncRNA	76157157	76159507	+	ENSSSCT00000027720	ENSSSCG00000030045	PRMT5	protein arginine N-methyltransferase 5 [Source:RefSeq peptide;Acc:NP_001153565]	76110876	76120069	+	37087	downstream
chr7	LNC_001960	XLOC_110251	--	Novel_lncRNA	76157157	76159507	+	ENSSSCT00000044103	ENSSSCG00000033178	-	HAUS augmin-like complex subunit 4 [Source:RefSeq peptide;Acc:NP_001231085]	76085642	76099174	+	57982	downstream
chr7	LNC_001960	XLOC_110251	--	Novel_lncRNA	76157157	76159507	+	ENSSSCT00000028131	ENSSSCG00000002039	MMP14	Sus scrofa matrix metallopeptidase 14 (membrane-inserted) (MMP14), mRNA. [Source:RefSeq mRNA;Acc:NM_214239]	76175029	76185646	-	15521	downstream
chr7	LNC_001960	XLOC_110251	--	Novel_lncRNA	76157157	76159507	+	ENSSSCT00000055925	ENSSSCG00000002041	SLC7A7	Y+L amino acid transporter 1 [Source:RefSeq peptide;Acc:NP_001103891]	76198003	76235662	+	38495	upstream
chr7	LNC_001960	XLOC_110251	--	Novel_lncRNA	76157157	76159507	+	ENSSSCT00000049362	ENSSSCG00000031874	REM2	RRAD and GEM like GTPase 2 [Source:HGNC Symbol;Acc:HGNC:20248]	76141680	76148030	-	9126	upstream
chr7	LNC_001960	XLOC_110251	--	Novel_lncRNA	76157157	76159507	+	ENSSSCT00000052991	ENSSSCG00000002039	MMP14	Sus scrofa matrix metallopeptidase 14 (membrane-inserted) (MMP14), mRNA. [Source:RefSeq mRNA;Acc:NM_214239]	76174503	76186094	-	14995	downstream
chr7	LNC_001960	XLOC_110251	--	Novel_lncRNA	76157157	76159507	+	ENSSSCT00000054958	ENSSSCG00000034465	LRP10	low-density lipoprotein receptor-related protein 10 precursor [Source:RefSeq peptide;Acc:NP_001137187]	76152458	76158871	-	-1715	antisense
chr7	LNC_001960	XLOC_110251	--	Novel_lncRNA	76157157	76159507	+	ENSSSCT00000038800	ENSSSCG00000030045	PRMT5	protein arginine N-methyltransferase 5 [Source:RefSeq peptide;Acc:NP_001153565]	76110987	76119615	+	37541	downstream
chr7	LNC_001960	XLOC_110251	--	Novel_lncRNA	76157157	76159507	+	ENSSSCT00000057640	ENSSSCG00000031452	C14orf93	chromosome 14 open reading frame 93 [Source:HGNC Symbol;Acc:HGNC:20162]	76033771	76059798	+	97358	downstream
chr7	LNC_001960	XLOC_110251	--	Novel_lncRNA	76157157	76159507	+	ENSSSCT00000063573	ENSSSCG00000002036	-	--	76014571	76058891	+	98265	downstream
chr7	LNC_001960	XLOC_110251	--	Novel_lncRNA	76157157	76159507	+	ENSSSCT00000043958	ENSSSCG00000002041	SLC7A7	Y+L amino acid transporter 1 [Source:RefSeq peptide;Acc:NP_001103891]	76198254	76236149	+	38746	upstream
chr7	LNC_001960	XLOC_110251	--	Novel_lncRNA	76157157	76159507	+	ENSSSCT00000022566	ENSSSCG00000026700	RBM23	RNA binding motif protein 23 [Source:HGNC Symbol;Acc:HGNC:20155]	76120886	76132011	+	25145	downstream
chr7	LNC_001960	XLOC_110251	--	Novel_lncRNA	76157157	76159507	+	ENSSSCT00000058266	ENSSSCG00000026700	RBM23	RNA binding motif protein 23 [Source:HGNC Symbol;Acc:HGNC:20155]	76120871	76136586	+	20570	downstream
chr7	LNC_001960	XLOC_110251	--	Novel_lncRNA	76157157	76159507	+	ENSSSCT00000041835	ENSSSCG00000002039	MMP14	Sus scrofa matrix metallopeptidase 14 (membrane-inserted) (MMP14), mRNA. [Source:RefSeq mRNA;Acc:NM_214239]	76174508	76185865	-	15000	downstream
chr7	LNC_001960	XLOC_110251	--	Novel_lncRNA	76157157	76159507	+	ENSSSCT00000060644	ENSSSCG00000033178	-	HAUS augmin-like complex subunit 4 [Source:RefSeq peptide;Acc:NP_001231085]	76085642	76099174	+	57982	downstream
chr7	LNC_001960	XLOC_110251	--	Novel_lncRNA	76157157	76159507	+	ENSSSCT00000042996	ENSSSCG00000034465	LRP10	low-density lipoprotein receptor-related protein 10 precursor [Source:RefSeq peptide;Acc:NP_001137187]	76149307	76158892	-	-1736	antisense
chr7	LNC_001960	XLOC_110251	--	Novel_lncRNA	76157157	76159507	+	ENSSSCT00000055567	ENSSSCG00000033178	-	HAUS augmin-like complex subunit 4 [Source:RefSeq peptide;Acc:NP_001231085]	76085642	76099174	+	57982	downstream
chr7	LNC_001960	XLOC_110251	--	Novel_lncRNA	76157157	76159507	+	ENSSSCT00000037693	ENSSSCG00000030045	PRMT5	protein arginine N-methyltransferase 5 [Source:RefSeq peptide;Acc:NP_001153565]	76110729	76120796	+	36360	downstream
chr7	LNC_001960	XLOC_110251	--	Novel_lncRNA	76157157	76159507	+	ENSSSCT00000064759	ENSSSCG00000030045	PRMT5	protein arginine N-methyltransferase 5 [Source:RefSeq peptide;Acc:NP_001153565]	76110729	76122135	+	35021	downstream
chr7	LNC_001960	XLOC_110251	--	Novel_lncRNA	76157157	76159507	+	ENSSSCT00000057033	ENSSSCG00000031452	C14orf93	chromosome 14 open reading frame 93 [Source:HGNC Symbol;Acc:HGNC:20162]	76044019	76059798	+	97358	downstream
chr7	LNC_001960	XLOC_110251	--	Novel_lncRNA	76157157	76159507	+	ENSSSCT00000002281	ENSSSCG00000002039	MMP14	Sus scrofa matrix metallopeptidase 14 (membrane-inserted) (MMP14), mRNA. [Source:RefSeq mRNA;Acc:NM_214239]	76174680	76185920	-	15172	downstream
chr7	LNC_001960	XLOC_110251	--	Novel_lncRNA	76157157	76159507	+	ENSSSCT00000002285	ENSSSCG00000002042	OXA1L	OXA1L, mitochondrial inner membrane protein [Source:HGNC Symbol;Acc:HGNC:8526]	76230906	76266427	-	71398	downstream
chr7	LNC_001960	XLOC_110251	--	Novel_lncRNA	76157157	76159507	+	ENSSSCT00000002284	ENSSSCG00000002041	SLC7A7	Y+L amino acid transporter 1 [Source:RefSeq peptide;Acc:NP_001103891]	76201212	76235404	+	41704	upstream
chr7	LNC_001960	XLOC_110251	--	Novel_lncRNA	76157157	76159507	+	ENSSSCT00000023963	ENSSSCG00000029201	AJUBA	ajuba LIM protein [Source:HGNC Symbol;Acc:HGNC:20250]	76063018	76072851	+	84305	downstream
chr7	LNC_001960	XLOC_110251	--	Novel_lncRNA	76157157	76159507	+	ENSSSCT00000043637	ENSSSCG00000002041	SLC7A7	Y+L amino acid transporter 1 [Source:RefSeq peptide;Acc:NP_001103891]	76176590	76235662	+	17082	upstream
chr7	LNC_001960	XLOC_110251	--	Novel_lncRNA	76157157	76159507	+	ENSSSCT00000044582	ENSSSCG00000034465	LRP10	low-density lipoprotein receptor-related protein 10 precursor [Source:RefSeq peptide;Acc:NP_001137187]	76153239	76158889	-	-1733	antisense
chr7	LNC_001960	XLOC_110251	--	Novel_lncRNA	76157157	76159507	+	ENSSSCT00000039081	ENSSSCG00000034465	LRP10	low-density lipoprotein receptor-related protein 10 precursor [Source:RefSeq peptide;Acc:NP_001137187]	76153226	76158875	-	-1719	antisense
chr7	LNC_001961	XLOC_110265	--	Novel_lncRNA	76764583	76856331	+	ENSSSCT00000045507	ENSSSCG00000034930	-	--	76865007	76866130	-	8675	downstream
chr7	LNC_001961	XLOC_110265	--	Novel_lncRNA	76764583	76856331	+	ENSSSCT00000047319	ENSSSCG00000039980	TRAV26-2	T-cell receptor alpha variable 26-2 [Source:HGNC Symbol;Acc:HGNC:12124]	76515620	76851275	-	-86693	antisense
chr7	LNC_001961	XLOC_110265	--	Novel_lncRNA	76764583	76856331	+	ENSSSCT00000037557	ENSSSCG00000033104	-	--	76929473	76931334	-	73141	downstream
chr7	LNC_001961	XLOC_110265	--	Novel_lncRNA	76764583	76856331	+	ENSSSCT00000053062	ENSSSCG00000033104	-	--	76929473	77118910	-	73141	downstream
chr7	LNC_001961	XLOC_110265	--	Novel_lncRNA	76764583	76856331	+	ENSSSCT00000032165	ENSSSCG00000027788	TRAV36DV7	T-cell receptor alpha variable 36/delta variable 7 [Source:HGNC Symbol;Acc:HGNC:12135]	76832222	76833363	-	-1142	antisense
chr7	LNC_001961	XLOC_110265	--	Novel_lncRNA	76764583	76856331	+	ENSSSCT00000026772	ENSSSCG00000022512	TRDC	T-cell receptor delta constant [Source:HGNC Symbol;Acc:HGNC:12253]	76556457	76673728	-	90854	upstream
chr1	ALDBSSCT0000000655	ALDBSSCG0000000391	--	Annotated_lncRNA	15268625	15291190	-	ENSSSCT00000038405	ENSSSCG00000032778	PLEKHG1	pleckstrin homology and RhoGEF domain containing G1 [Source:HGNC Symbol;Acc:HGNC:20884]	15344392	15443349	-	53201	downstream
chr1	ALDBSSCT0000000655	ALDBSSCG0000000391	--	Annotated_lncRNA	15268625	15291190	-	ENSSSCT00000059971	ENSSSCG00000004092	MTHFD1L	methylenetetrahydrofolate dehydrogenase (NADP+ dependent) 1 like [Source:HGNC Symbol;Acc:HGNC:21055]	15148470	15329787	-	-22566	sense_overlapping
chr1	ALDBSSCT0000000655	ALDBSSCG0000000391	--	Annotated_lncRNA	15268625	15291190	-	ENSSSCT00000004523	ENSSSCG00000004092	MTHFD1L	methylenetetrahydrofolate dehydrogenase (NADP+ dependent) 1 like [Source:HGNC Symbol;Acc:HGNC:21055]	15148470	15325050	-	-22566	sense_overlapping
chr7	LNC_001967	XLOC_110609	--	Novel_lncRNA	88405464	88440535	+	ENSSSCT00000040752	ENSSSCG00000002270	-	--	88416030	88444580	-	-24506	antisense
chr7	LNC_001967	XLOC_110609	--	Novel_lncRNA	88405464	88440535	+	ENSSSCT00000002526	ENSSSCG00000002268	AKAP5	A-kinase anchoring protein 5 [Source:HGNC Symbol;Acc:HGNC:375]	88538984	88547392	+	98448	upstream
chr7	LNC_001967	XLOC_110609	--	Novel_lncRNA	88405464	88440535	+	ENSSSCT00000002527	ENSSSCG00000002269	MTHFD1	methylenetetrahydrofolate dehydrogenase, cyclohydrolase and formyltetrahydrofolate synthetase 1 [Source:HGNC Symbol;Acc:HGNC:7432]	88471374	88537389	+	30838	upstream
chr7	LNC_001967	XLOC_110609	--	Novel_lncRNA	88405464	88440535	+	ENSSSCT00000002528	ENSSSCG00000002270	-	--	88416030	88458304	-	-24506	antisense
chr7	LNC_001967	XLOC_110609	--	Novel_lncRNA	88405464	88440535	+	ENSSSCT00000041959	ENSSSCG00000002270	-	--	88416030	88464776	-	-24506	antisense
chr7	LNC_001967	XLOC_110609	--	Novel_lncRNA	88405464	88440535	+	ENSSSCT00000037444	ENSSSCG00000038454	-	--	88360341	88360925	+	44538	downstream
chr1	ALDBSSCT0000000657	ALDBSSCG0000000393	--	Annotated_lncRNA	16908387	16918832	-	ENSSSCT00000024450	ENSSSCG00000028974	UST	uronyl 2-sulfotransferase [Source:HGNC Symbol;Acc:HGNC:17223]	16840535	17138374	-	-10446	sense_overlapping
chr7	LNC_001965	XLOC_110491	--	Novel_lncRNA	82974216	83038036	+	ENSSSCT00000002511	ENSSSCG00000002254	NR2F2	Sus scrofa nuclear receptor subfamily 2 group F member 2 (NR2F2), transcript variant 1, mRNA. [Source:RefSeq mRNA;Acc:NM_001190252]	83077507	83084256	-	39470	downstream
chr7	LNC_001965	XLOC_110491	--	Novel_lncRNA	82974216	83038036	+	ENSSSCT00000002510	ENSSSCG00000002254	NR2F2	Sus scrofa nuclear receptor subfamily 2 group F member 2 (NR2F2), transcript variant 1, mRNA. [Source:RefSeq mRNA;Acc:NM_001190252]	83076122	83083082	-	38085	downstream
chr7	LNC_001965	XLOC_110491	--	Novel_lncRNA	82974216	83038036	+	ENSSSCT00000058785	ENSSSCG00000002254	NR2F2	Sus scrofa nuclear receptor subfamily 2 group F member 2 (NR2F2), transcript variant 1, mRNA. [Source:RefSeq mRNA;Acc:NM_001190252]	83077504	83090535	-	39467	downstream
chr1	ALDBSSCT0000000994	ALDBSSCG0000000610	--	Annotated_lncRNA	257657391	257660852	-	ENSSSCT00000006050	ENSSSCG00000005502	ASTN2	astrotactin 2 [Source:HGNC Symbol;Acc:HGNC:17021]	256823395	257741226	-	-3462	sense_overlapping
chr1	ALDBSSCT0000000994	ALDBSSCG0000000610	--	Annotated_lncRNA	257657391	257660852	-	ENSSSCT00000044339	ENSSSCG00000005502	ASTN2	astrotactin 2 [Source:HGNC Symbol;Acc:HGNC:17021]	256823395	257741226	-	-3462	sense_overlapping
chr1	ALDBSSCT0000000090	ALDBSSCG0000000053	--	Annotated_lncRNA	31297859	31301239	+	ENSSSCT00000004629	ENSSSCG00000004190	STX7	syntaxin 7 [Source:HGNC Symbol;Acc:HGNC:11442]	31184925	31237640	+	60218	downstream
chr1	ALDBSSCT0000000090	ALDBSSCG0000000053	--	Annotated_lncRNA	31297859	31301239	+	ENSSSCT00000004630	ENSSSCG00000004191	MOXD1	monooxygenase DBH like 1 [Source:HGNC Symbol;Acc:HGNC:21063]	31282506	31366108	+	-3381	sense_overlapping
chr13	LNC_000626	XLOC_035955	--	Novel_lncRNA	131036951	131067815	-	ENSSSCT00000058748	ENSSSCG00000031356	HES1	transcription factor HES-1 [Source:RefSeq peptide;Acc:NP_001182160]	131135530	131140304	+	67714	upstream
chr8	ALDBSSCT0000010465	ALDBSSCG0000006357	--	Annotated_lncRNA	55301696	55308596	+	ENSSSCT00000055655	ENSSSCG00000023269	EXOC1	exocyst complex component 1 [Source:HGNC Symbol;Acc:HGNC:30380]	55189324	55246528	+	55167	downstream
chr8	ALDBSSCT0000010465	ALDBSSCG0000006357	--	Annotated_lncRNA	55301696	55308596	+	ENSSSCT00000054813	ENSSSCG00000008903	KIAA1211	KIAA1211 [Source:HGNC Symbol;Acc:HGNC:29219]	55336356	55598257	+	27759	upstream
chr8	ALDBSSCT0000010465	ALDBSSCG0000006357	--	Annotated_lncRNA	55301696	55308596	+	ENSSSCT00000054715	ENSSSCG00000023269	EXOC1	exocyst complex component 1 [Source:HGNC Symbol;Acc:HGNC:30380]	55189324	55246528	+	55167	downstream
chr8	ALDBSSCT0000010465	ALDBSSCG0000006357	--	Annotated_lncRNA	55301696	55308596	+	ENSSSCT00000024124	ENSSSCG00000023269	EXOC1	exocyst complex component 1 [Source:HGNC Symbol;Acc:HGNC:30380]	55189413	55246243	+	55452	downstream
chr8	ALDBSSCT0000010465	ALDBSSCG0000006357	--	Annotated_lncRNA	55301696	55308596	+	ENSSSCT00000031478	ENSSSCG00000022283	CEP135	centrosomal protein 135 [Source:HGNC Symbol;Acc:HGNC:29086]	55255572	55325388	+	-6901	sense_overlapping
chr8	ALDBSSCT0000010465	ALDBSSCG0000006357	--	Annotated_lncRNA	55301696	55308596	+	ENSSSCT00000062601	ENSSSCG00000023269	EXOC1	exocyst complex component 1 [Source:HGNC Symbol;Acc:HGNC:30380]	55189324	55246528	+	55167	downstream
chr8	ALDBSSCT0000010465	ALDBSSCG0000006357	--	Annotated_lncRNA	55301696	55308596	+	ENSSSCT00000053953	ENSSSCG00000008903	KIAA1211	KIAA1211 [Source:HGNC Symbol;Acc:HGNC:29219]	55388744	55598257	+	80147	upstream
chr8	ALDBSSCT0000010465	ALDBSSCG0000006357	--	Annotated_lncRNA	55301696	55308596	+	ENSSSCT00000060283	ENSSSCG00000023269	EXOC1	exocyst complex component 1 [Source:HGNC Symbol;Acc:HGNC:30380]	55189324	55246528	+	55167	downstream
chr8	ALDBSSCT0000010465	ALDBSSCG0000006357	--	Annotated_lncRNA	55301696	55308596	+	ENSSSCT00000024934	ENSSSCG00000027301	-	--	55219313	55219886	-	81809	upstream
chr8	ALDBSSCT0000010465	ALDBSSCG0000006357	--	Annotated_lncRNA	55301696	55308596	+	ENSSSCT00000049769	ENSSSCG00000008903	KIAA1211	KIAA1211 [Source:HGNC Symbol;Acc:HGNC:29219]	55336005	55598257	+	27408	upstream
chr8	ALDBSSCT0000010465	ALDBSSCG0000006357	--	Annotated_lncRNA	55301696	55308596	+	ENSSSCT00000043734	ENSSSCG00000023269	EXOC1	exocyst complex component 1 [Source:HGNC Symbol;Acc:HGNC:30380]	55189324	55246528	+	55167	downstream
chr8	ALDBSSCT0000010465	ALDBSSCG0000006357	--	Annotated_lncRNA	55301696	55308596	+	ENSSSCT00000052897	ENSSSCG00000022283	CEP135	centrosomal protein 135 [Source:HGNC Symbol;Acc:HGNC:29086]	55250621	55325388	+	-6901	sense_overlapping
chr8	ALDBSSCT0000010465	ALDBSSCG0000006357	--	Annotated_lncRNA	55301696	55308596	+	ENSSSCT00000038825	ENSSSCG00000023269	EXOC1	exocyst complex component 1 [Source:HGNC Symbol;Acc:HGNC:30380]	55189324	55246528	+	55167	downstream
chr8	ALDBSSCT0000010465	ALDBSSCG0000006357	--	Annotated_lncRNA	55301696	55308596	+	ENSSSCT00000045412	ENSSSCG00000008903	KIAA1211	KIAA1211 [Source:HGNC Symbol;Acc:HGNC:29219]	55336356	55598257	+	27759	upstream
chr8	ALDBSSCT0000010465	ALDBSSCG0000006357	--	Annotated_lncRNA	55301696	55308596	+	ENSSSCT00000031053	ENSSSCG00000023269	EXOC1	exocyst complex component 1 [Source:HGNC Symbol;Acc:HGNC:30380]	55189324	55246528	+	55167	downstream
chr17	LNC_000965	XLOC_057518	--	Novel_lncRNA	9746396	9761460	+	ENSSSCT00000007678	ENSSSCG00000007010	ZMAT4	zinc finger matrin-type 4 [Source:HGNC Symbol;Acc:HGNC:25844]	9791899	10196189	-	30438	downstream
chr17	LNC_000964	XLOC_057510	--	Novel_lncRNA	9510624	9512391	+	ENSSSCT00000066094	ENSSSCG00000039076	-	--	9608517	9608691	-	96125	downstream
chr17	LNC_000964	XLOC_057510	--	Novel_lncRNA	9510624	9512391	+	ENSSSCT00000043486	ENSSSCG00000032320	C8orf4	chromosome 8 open reading frame 4 [Source:HGNC Symbol;Acc:HGNC:1357]	9441482	9443050	+	67573	downstream
chr17	LNC_000964	XLOC_057510	--	Novel_lncRNA	9510624	9512391	+	ENSSSCT00000031541	ENSSSCG00000029683	-	--	9537842	9538696	-	25450	downstream
chr17	LNC_000967	XLOC_057532	--	Novel_lncRNA	10561987	10589009	+	ENSSSCT00000031458	ENSSSCG00000020715	GOLGA7	golgin A7 [Source:HGNC Symbol;Acc:HGNC:24876]	10624382	10643837	+	35372	upstream
chr17	LNC_000967	XLOC_057532	--	Novel_lncRNA	10561987	10589009	+	ENSSSCT00000058766	ENSSSCG00000037513	GINS4	GINS complex subunit 4 [Source:HGNC Symbol;Acc:HGNC:28226]	10656814	10670536	+	67804	upstream
chr17	LNC_000967	XLOC_057532	--	Novel_lncRNA	10561987	10589009	+	ENSSSCT00000035135	ENSSSCG00000025822	SFRP1	secreted frizzled related protein 1 [Source:HGNC Symbol;Acc:HGNC:10776]	10436411	10489755	-	72231	upstream
chr17	LNC_000967	XLOC_057532	--	Novel_lncRNA	10561987	10589009	+	ENSSSCT00000024125	ENSSSCG00000020715	GOLGA7	golgin A7 [Source:HGNC Symbol;Acc:HGNC:24876]	10624447	10643837	+	35437	upstream
chr17	LNC_000966	XLOC_057532	--	Novel_lncRNA	10561961	10601758	+	ENSSSCT00000058766	ENSSSCG00000037513	GINS4	GINS complex subunit 4 [Source:HGNC Symbol;Acc:HGNC:28226]	10656814	10670536	+	55055	upstream
chr17	LNC_000966	XLOC_057532	--	Novel_lncRNA	10561961	10601758	+	ENSSSCT00000035135	ENSSSCG00000025822	SFRP1	secreted frizzled related protein 1 [Source:HGNC Symbol;Acc:HGNC:10776]	10436411	10489755	-	72205	upstream
chr17	LNC_000966	XLOC_057532	--	Novel_lncRNA	10561961	10601758	+	ENSSSCT00000024125	ENSSSCG00000020715	GOLGA7	golgin A7 [Source:HGNC Symbol;Acc:HGNC:24876]	10624447	10643837	+	22688	upstream
chr17	LNC_000966	XLOC_057532	--	Novel_lncRNA	10561961	10601758	+	ENSSSCT00000007688	ENSSSCG00000007019	GPAT4	glycerol-3-phosphate acyltransferase 6 [Source:RefSeq peptide;Acc:NP_001138491]	10691729	10724619	+	89970	upstream
chr17	LNC_000966	XLOC_057532	--	Novel_lncRNA	10561961	10601758	+	ENSSSCT00000007682	ENSSSCG00000007019	GPAT4	glycerol-3-phosphate acyltransferase 6 [Source:RefSeq peptide;Acc:NP_001138491]	10691729	10724619	+	89970	upstream
chr17	LNC_000966	XLOC_057532	--	Novel_lncRNA	10561961	10601758	+	ENSSSCT00000031458	ENSSSCG00000020715	GOLGA7	golgin A7 [Source:HGNC Symbol;Acc:HGNC:24876]	10624382	10643837	+	22623	upstream
chr7	LNC_002053	XLOC_114674	--	Novel_lncRNA	99236307	99300322	-	ENSSSCT00000044164	ENSSSCG00000002387	GPATCH2L	G patch domain-containing protein 2-like [Source:RefSeq peptide;Acc:NP_001230333]	99325564	99375341	+	25241	upstream
chr7	LNC_002053	XLOC_114674	--	Novel_lncRNA	99236307	99300322	-	ENSSSCT00000065736	ENSSSCG00000002387	GPATCH2L	G patch domain-containing protein 2-like [Source:RefSeq peptide;Acc:NP_001230333]	99325592	99375430	+	25269	upstream
chr7	LNC_002053	XLOC_114674	--	Novel_lncRNA	99236307	99300322	-	ENSSSCT00000002654	ENSSSCG00000002387	GPATCH2L	G patch domain-containing protein 2-like [Source:RefSeq peptide;Acc:NP_001230333]	99325602	99375179	+	25279	upstream
chr7	LNC_002053	XLOC_114674	--	Novel_lncRNA	99236307	99300322	-	ENSSSCT00000054806	ENSSSCG00000002387	GPATCH2L	G patch domain-containing protein 2-like [Source:RefSeq peptide;Acc:NP_001230333]	99325610	99375342	+	25287	upstream
chr7	LNC_002053	XLOC_114674	--	Novel_lncRNA	99236307	99300322	-	ENSSSCT00000035269	ENSSSCG00000002385	TGFB3	Transforming growth factor beta-3 Latency-associated peptide [Source:UniProtKB/Swiss-Prot;Acc:P15203]	99133875	99162221	-	74085	upstream
chr7	LNC_002053	XLOC_114674	--	Novel_lncRNA	99236307	99300322	-	ENSSSCT00000002653	ENSSSCG00000002386	IFT43	intraflagellar transport 43 [Source:HGNC Symbol;Acc:HGNC:29669]	99158553	99254302	+	-17996	antisense
chr7	LNC_002053	XLOC_114674	--	Novel_lncRNA	99236307	99300322	-	ENSSSCT00000041128	ENSSSCG00000002387	GPATCH2L	G patch domain-containing protein 2-like [Source:RefSeq peptide;Acc:NP_001230333]	99325558	99375430	+	25235	upstream
chr7	LNC_002053	XLOC_114674	--	Novel_lncRNA	99236307	99300322	-	ENSSSCT00000002652	ENSSSCG00000002385	TGFB3	Transforming growth factor beta-3 Latency-associated peptide [Source:UniProtKB/Swiss-Prot;Acc:P15203]	99133511	99153979	-	82327	upstream
chr7	LNC_002053	XLOC_114674	--	Novel_lncRNA	99236307	99300322	-	ENSSSCT00000056751	ENSSSCG00000002387	GPATCH2L	G patch domain-containing protein 2-like [Source:RefSeq peptide;Acc:NP_001230333]	99325559	99375831	+	25236	upstream
chr7	LNC_002052	XLOC_114661	--	Novel_lncRNA	98559534	98628484	-	ENSSSCT00000050719	ENSSSCG00000038728	-	--	98665250	98690318	-	36765	downstream
chr7	LNC_002052	XLOC_114661	--	Novel_lncRNA	98559534	98628484	-	ENSSSCT00000058955	ENSSSCG00000035895	JDP2	Jun dimerization protein 2 [Source:HGNC Symbol;Acc:HGNC:17546]	98575685	98616474	+	-40790	antisense
chr7	LNC_002052	XLOC_114661	--	Novel_lncRNA	98559534	98628484	-	ENSSSCT00000030716	ENSSSCG00000021606	FLVCR2	Sus scrofa feline leukemia virus subgroup C cellular receptor family member 2 (FLVCR2), mRNA. [Source:RefSeq mRNA;Acc:NM_001142840]	98718456	98807859	+	89971	upstream
chr7	LNC_002052	XLOC_114661	--	Novel_lncRNA	98559534	98628484	-	ENSSSCT00000028632	ENSSSCG00000030582	BATF	Sus scrofa basic leucine zipper ATF-like transcription factor (BATF), mRNA. [Source:RefSeq mRNA;Acc:NM_001244571]	98670211	98692230	+	41726	upstream
chr7	LNC_002052	XLOC_114661	--	Novel_lncRNA	98559534	98628484	-	ENSSSCT00000022285	ENSSSCG00000021606	FLVCR2	Sus scrofa feline leukemia virus subgroup C cellular receptor family member 2 (FLVCR2), mRNA. [Source:RefSeq mRNA;Acc:NM_001142840]	98718152	98772164	+	89667	upstream
chr7	LNC_002052	XLOC_114661	--	Novel_lncRNA	98559534	98628484	-	ENSSSCT00000059293	ENSSSCG00000035895	JDP2	Jun dimerization protein 2 [Source:HGNC Symbol;Acc:HGNC:17546]	98574198	98615491	+	-41294	antisense
chr7	LNC_002051	XLOC_114591	--	Novel_lncRNA	96992089	97040006	-	ENSSSCT00000064799	ENSSSCG00000002349	ACOT4	acyl-CoA thioesterase 4 [Source:HGNC Symbol;Acc:HGNC:19748]	96868010	96948726	+	43362	downstream
chr7	LNC_002051	XLOC_114591	--	Novel_lncRNA	96992089	97040006	-	ENSSSCT00000037248	ENSSSCG00000035322	-	--	97049222	97053580	+	9215	upstream
chr7	LNC_002051	XLOC_114591	--	Novel_lncRNA	96992089	97040006	-	ENSSSCT00000060883	ENSSSCG00000002349	ACOT4	acyl-CoA thioesterase 4 [Source:HGNC Symbol;Acc:HGNC:19748]	96900605	96948726	+	43362	downstream
chr7	LNC_002051	XLOC_114591	--	Novel_lncRNA	96992089	97040006	-	ENSSSCT00000043809	ENSSSCG00000002349	ACOT4	acyl-CoA thioesterase 4 [Source:HGNC Symbol;Acc:HGNC:19748]	96867399	96904309	+	87779	downstream
chr7	LNC_002051	XLOC_114591	--	Novel_lncRNA	96992089	97040006	-	ENSSSCT00000002610	ENSSSCG00000002346	PNMA1	paraneoplastic Ma antigen 1 [Source:HGNC Symbol;Acc:HGNC:9158]	97049956	97051017	-	9949	downstream
chr7	LNC_002051	XLOC_114591	--	Novel_lncRNA	96992089	97040006	-	ENSSSCT00000042379	ENSSSCG00000039469	DNAL1	dynein axonemal light chain 1 [Source:HGNC Symbol;Acc:HGNC:23247]	96999538	97047090	+	-40469	antisense
chr7	LNC_002051	XLOC_114591	--	Novel_lncRNA	96992089	97040006	-	ENSSSCT00000002613	ENSSSCG00000002349	ACOT4	acyl-CoA thioesterase 4 [Source:HGNC Symbol;Acc:HGNC:19748]	96941468	96948726	+	43362	downstream
chr7	LNC_002051	XLOC_114591	--	Novel_lncRNA	96992089	97040006	-	ENSSSCT00000002614	ENSSSCG00000002350	ELMSAN1	ELM2 and Myb/SANT domain containing 1 [Source:HGNC Symbol;Acc:HGNC:19853]	97055798	97077034	-	15791	downstream
chr7	LNC_002051	XLOC_114591	--	Novel_lncRNA	96992089	97040006	-	ENSSSCT00000002612	ENSSSCG00000002348	-	--	96984542	96990397	+	1691	downstream
chr16	LNC_000962	XLOC_057203	--	Novel_lncRNA	78301363	78305360	-	ENSSSCT00000062354	ENSSSCG00000032074	IRX2	iroquois homeobox 2 [Source:HGNC Symbol;Acc:HGNC:14359]	78305974	78313662	+	613	upstream
chr16	LNC_000962	XLOC_057203	--	Novel_lncRNA	78301363	78305360	-	ENSSSCT00000051813	ENSSSCG00000032074	IRX2	iroquois homeobox 2 [Source:HGNC Symbol;Acc:HGNC:14359]	78306101	78313662	+	740	upstream
chr6	ALDBSSCT0000009343	ALDBSSCG0000005699	--	Annotated_lncRNA	52524337	52526326	-	ENSSSCT00000032286	ENSSSCG00000026152	PRKD2	protein kinase D2 [Source:HGNC Symbol;Acc:HGNC:17293]	52559614	52598375	-	33287	downstream
chr6	ALDBSSCT0000009343	ALDBSSCG0000005699	--	Annotated_lncRNA	52524337	52526326	-	ENSSSCT00000061408	ENSSSCG00000037388	-	--	52481631	52482897	-	41439	upstream
chr6	ALDBSSCT0000009343	ALDBSSCG0000005699	--	Annotated_lncRNA	52524337	52526326	-	ENSSSCT00000038935	ENSSSCG00000022545	CALM3	calmodulin [Source:RefSeq peptide;Acc:NP_001231138]	52510471	52515071	+	9265	downstream
chr6	ALDBSSCT0000009343	ALDBSSCG0000005699	--	Annotated_lncRNA	52524337	52526326	-	ENSSSCT00000003441	ENSSSCG00000003102	PNMA8A	paraneoplastic Ma antigen family member 8A [Source:HGNC Symbol;Acc:HGNC:25578]	52429285	52431115	+	93221	downstream
chr6	ALDBSSCT0000009343	ALDBSSCG0000005699	--	Annotated_lncRNA	52524337	52526326	-	ENSSSCT00000026559	ENSSSCG00000026602	PTGIR	prostaglandin I2 (prostacyclin) receptor (IP) [Source:HGNC Symbol;Acc:HGNC:9602]	52522731	52527608	-	-1990	sense_overlapping
chr6	ALDBSSCT0000009343	ALDBSSCG0000005699	--	Annotated_lncRNA	52524337	52526326	-	ENSSSCT00000023724	ENSSSCG00000022280	DACT3	dishevelled binding antagonist of beta catenin 3 [Source:HGNC Symbol;Acc:HGNC:30745]	52544581	52554082	-	18254	downstream
chr6	ALDBSSCT0000009343	ALDBSSCG0000005699	--	Annotated_lncRNA	52524337	52526326	-	ENSSSCT00000032084	ENSSSCG00000022545	CALM3	calmodulin [Source:RefSeq peptide;Acc:NP_001231138]	52506708	52519581	+	4755	downstream
chr6	ALDBSSCT0000009343	ALDBSSCG0000005699	--	Annotated_lncRNA	52524337	52526326	-	ENSSSCT00000003443	ENSSSCG00000003104	STRN4	striatin 4 [Source:HGNC Symbol;Acc:HGNC:15721]	52601938	52627905	-	75611	downstream
chr6	ALDBSSCT0000009343	ALDBSSCG0000005699	--	Annotated_lncRNA	52524337	52526326	-	ENSSSCT00000064383	ENSSSCG00000033830	CCDC8	coiled-coil domain containing 8 [Source:HGNC Symbol;Acc:HGNC:25367]	52474694	52480650	+	43686	downstream
chr6	ALDBSSCT0000009343	ALDBSSCG0000005699	--	Annotated_lncRNA	52524337	52526326	-	ENSSSCT00000031663	ENSSSCG00000022068	GNG8	G protein subunit gamma 8 [Source:HGNC Symbol;Acc:HGNC:19664]	52535026	52535662	-	8699	downstream
chr6	ALDBSSCT0000009343	ALDBSSCG0000005699	--	Annotated_lncRNA	52524337	52526326	-	ENSSSCT00000039431	ENSSSCG00000003104	STRN4	striatin 4 [Source:HGNC Symbol;Acc:HGNC:15721]	52601939	52627890	-	75612	downstream
chr6	ALDBSSCT0000009343	ALDBSSCG0000005699	--	Annotated_lncRNA	52524337	52526326	-	ENSSSCT00000047238	ENSSSCG00000031469	PNMA8C	paraneoplastic Ma antigen family member 8C [Source:HGNC Symbol;Acc:HGNC:53427]	52459617	52460228	+	64108	downstream
chr17	LNC_000969	XLOC_057543	--	Novel_lncRNA	10795431	10838953	+	ENSSSCT00000047443	ENSSSCG00000007022	ANK1	ankyrin 1 [Source:HGNC Symbol;Acc:HGNC:492]	10752289	10869349	-	-43523	antisense
chr17	LNC_000969	XLOC_057543	--	Novel_lncRNA	10795431	10838953	+	ENSSSCT00000048549	ENSSSCG00000007022	ANK1	ankyrin 1 [Source:HGNC Symbol;Acc:HGNC:492]	10752284	10864595	-	-43523	antisense
chr17	LNC_000969	XLOC_057543	--	Novel_lncRNA	10795431	10838953	+	ENSSSCT00000041719	ENSSSCG00000007022	ANK1	ankyrin 1 [Source:HGNC Symbol;Acc:HGNC:492]	10752288	10864564	-	-43523	antisense
chr17	LNC_000969	XLOC_057543	--	Novel_lncRNA	10795431	10838953	+	ENSSSCT00000046230	ENSSSCG00000007022	ANK1	ankyrin 1 [Source:HGNC Symbol;Acc:HGNC:492]	10752284	10864577	-	-43523	antisense
chr17	LNC_000969	XLOC_057543	--	Novel_lncRNA	10795431	10838953	+	ENSSSCT00000044480	ENSSSCG00000033505	-	--	10743388	10747185	-	48245	upstream
chr17	LNC_000969	XLOC_057543	--	Novel_lncRNA	10795431	10838953	+	ENSSSCT00000007682	ENSSSCG00000007019	GPAT4	glycerol-3-phosphate acyltransferase 6 [Source:RefSeq peptide;Acc:NP_001138491]	10691729	10724619	+	70811	downstream
chr17	LNC_000969	XLOC_057543	--	Novel_lncRNA	10795431	10838953	+	ENSSSCT00000049418	ENSSSCG00000031608	-	--	10752284	10762488	-	32942	upstream
chr17	LNC_000969	XLOC_057543	--	Novel_lncRNA	10795431	10838953	+	ENSSSCT00000057068	ENSSSCG00000007022	ANK1	ankyrin 1 [Source:HGNC Symbol;Acc:HGNC:492]	10752229	10897273	-	-43523	antisense
chr17	LNC_000969	XLOC_057543	--	Novel_lncRNA	10795431	10838953	+	ENSSSCT00000007691	ENSSSCG00000007022	ANK1	ankyrin 1 [Source:HGNC Symbol;Acc:HGNC:492]	10752284	10985250	-	-43523	antisense
chr17	LNC_000969	XLOC_057543	--	Novel_lncRNA	10795431	10838953	+	ENSSSCT00000007688	ENSSSCG00000007019	GPAT4	glycerol-3-phosphate acyltransferase 6 [Source:RefSeq peptide;Acc:NP_001138491]	10691729	10724619	+	70811	downstream
chr17	LNC_000969	XLOC_057543	--	Novel_lncRNA	10795431	10838953	+	ENSSSCT00000047061	ENSSSCG00000007022	ANK1	ankyrin 1 [Source:HGNC Symbol;Acc:HGNC:492]	10752284	10897273	-	-43523	antisense
chr17	LNC_000969	XLOC_057543	--	Novel_lncRNA	10795431	10838953	+	ENSSSCT00000053171	ENSSSCG00000007022	ANK1	ankyrin 1 [Source:HGNC Symbol;Acc:HGNC:492]	10751646	10985191	-	-43523	antisense
chr17	LNC_000969	XLOC_057543	--	Novel_lncRNA	10795431	10838953	+	ENSSSCT00000065446	ENSSSCG00000007022	ANK1	ankyrin 1 [Source:HGNC Symbol;Acc:HGNC:492]	10752289	10864578	-	-43523	antisense
chr17	LNC_000969	XLOC_057543	--	Novel_lncRNA	10795431	10838953	+	ENSSSCT00000052064	ENSSSCG00000007022	ANK1	ankyrin 1 [Source:HGNC Symbol;Acc:HGNC:492]	10775733	10855752	-	-43523	antisense
chr6	ALDBSSCT0000009345	ALDBSSCG0000005701	--	Annotated_lncRNA	53029887	53041377	-	ENSSSCT00000026006	ENSSSCG00000024240	CCDC9	coiled-coil domain containing 9 [Source:HGNC Symbol;Acc:HGNC:24560]	53066169	53076878	+	24791	upstream
chr6	ALDBSSCT0000009345	ALDBSSCG0000005701	--	Annotated_lncRNA	53029887	53041377	-	ENSSSCT00000040737	ENSSSCG00000003114	DHX34	DExH-box helicase 34 [Source:HGNC Symbol;Acc:HGNC:16719]	53135546	53161369	+	94168	upstream
chr6	ALDBSSCT0000009345	ALDBSSCG0000005701	--	Annotated_lncRNA	53029887	53041377	-	ENSSSCT00000003449	ENSSSCG00000003110	ZC3H4	zinc finger CCCH-type containing 4 [Source:HGNC Symbol;Acc:HGNC:17808]	52897811	52936960	-	92926	upstream
chr6	ALDBSSCT0000009345	ALDBSSCG0000005701	--	Annotated_lncRNA	53029887	53041377	-	ENSSSCT00000039609	ENSSSCG00000003114	DHX34	DExH-box helicase 34 [Source:HGNC Symbol;Acc:HGNC:16719]	53131279	53161369	+	89901	upstream
chr6	ALDBSSCT0000009345	ALDBSSCG0000005701	--	Annotated_lncRNA	53029887	53041377	-	ENSSSCT00000003450	ENSSSCG00000003111	SAE1	SUMO1 activating enzyme subunit 1 [Source:HGNC Symbol;Acc:HGNC:30660]	52957469	53027134	+	2752	downstream
chr6	ALDBSSCT0000009345	ALDBSSCG0000005701	--	Annotated_lncRNA	53029887	53041377	-	ENSSSCT00000003453	ENSSSCG00000003113	C5AR2	complement component 5a receptor 2 [Source:HGNC Symbol;Acc:HGNC:4527]	53124496	53125509	+	83118	upstream
chr6	ALDBSSCT0000009345	ALDBSSCG0000005701	--	Annotated_lncRNA	53029887	53041377	-	ENSSSCT00000003452	ENSSSCG00000003112	-	--	53038088	53042777	-	-3290	sense_overlapping
chr6	ALDBSSCT0000009345	ALDBSSCG0000005701	--	Annotated_lncRNA	53029887	53041377	-	ENSSSCT00000051264	ENSSSCG00000003111	SAE1	SUMO1 activating enzyme subunit 1 [Source:HGNC Symbol;Acc:HGNC:30660]	52957475	53027134	+	2752	downstream
chr6	ALDBSSCT0000009345	ALDBSSCG0000005701	--	Annotated_lncRNA	53029887	53041377	-	ENSSSCT00000003454	ENSSSCG00000003114	DHX34	DExH-box helicase 34 [Source:HGNC Symbol;Acc:HGNC:16719]	53131255	53161346	+	89877	upstream
chr6	ALDBSSCT0000009345	ALDBSSCG0000005701	--	Annotated_lncRNA	53029887	53041377	-	ENSSSCT00000049575	ENSSSCG00000024240	CCDC9	coiled-coil domain containing 9 [Source:HGNC Symbol;Acc:HGNC:24560]	53065345	53080991	+	23967	upstream
chr6	ALDBSSCT0000009345	ALDBSSCG0000005701	--	Annotated_lncRNA	53029887	53041377	-	ENSSSCT00000044376	ENSSSCG00000037986	-	--	53080282	53081115	+	38904	upstream
chr6	ALDBSSCT0000009345	ALDBSSCG0000005701	--	Annotated_lncRNA	53029887	53041377	-	ENSSSCT00000027942	ENSSSCG00000029371	C5AR1	Sus scrofa complement C5a receptor 1 (C5AR1), mRNA. [Source:RefSeq mRNA;Acc:NM_001244215]	53097142	53111565	+	55764	upstream
chr7	LNC_002059	XLOC_115302	--	Novel_lncRNA	121583984	121585307	-	ENSSSCT00000048340	ENSSSCG00000035805	DLK1	protein delta homolog 1 isoform C2 precursor [Source:RefSeq peptide;Acc:NP_001119573]	121565855	121576725	+	7258	downstream
chr7	LNC_002059	XLOC_115302	--	Novel_lncRNA	121583984	121585307	-	ENSSSCT00000060263	ENSSSCG00000035805	DLK1	protein delta homolog 1 isoform C2 precursor [Source:RefSeq peptide;Acc:NP_001119573]	121565855	121576725	+	7258	downstream
chr7	LNC_002059	XLOC_115302	--	Novel_lncRNA	121583984	121585307	-	ENSSSCT00000038148	ENSSSCG00000035805	DLK1	protein delta homolog 1 isoform C2 precursor [Source:RefSeq peptide;Acc:NP_001119573]	121565855	121576725	+	7258	downstream
chr7	LNC_002058	XLOC_115080	--	Novel_lncRNA	116115007	116122657	-	ENSSSCT00000002768	ENSSSCG00000002490	GSC	goosecoid homeobox [Source:HGNC Symbol;Acc:HGNC:4612]	116099047	116100966	-	14040	upstream
chr6	LNC_001728	XLOC_098711	--	Novel_lncRNA	61426250	61475838	+	ENSSSCT00000054348	ENSSSCG00000033319	USP29	ubiquitin specific peptidase 29 [Source:HGNC Symbol;Acc:HGNC:18563]	61516685	61519361	+	40846	upstream
chr6	LNC_001728	XLOC_098711	--	Novel_lncRNA	61426250	61475838	+	ENSSSCT00000061874	ENSSSCG00000035575	ZIM3	zinc finger imprinted 3 [Source:HGNC Symbol;Acc:HGNC:16366]	61525269	61531780	-	49430	downstream
chr6	LNC_001728	XLOC_098711	--	Novel_lncRNA	61426250	61475838	+	ENSSSCT00000056336	ENSSSCG00000033340	ZNF264	zinc finger protein 264 [Source:HGNC Symbol;Acc:HGNC:13057]	61558393	61624312	+	82554	upstream
chr6	LNC_001728	XLOC_098711	--	Novel_lncRNA	61426250	61475838	+	ENSSSCT00000064168	ENSSSCG00000033340	ZNF264	zinc finger protein 264 [Source:HGNC Symbol;Acc:HGNC:13057]	61558393	61643907	+	82554	upstream
chr6	LNC_001728	XLOC_098711	--	Novel_lncRNA	61426250	61475838	+	ENSSSCT00000063394	ENSSSCG00000033340	ZNF264	zinc finger protein 264 [Source:HGNC Symbol;Acc:HGNC:13057]	61558435	61569299	+	82596	upstream
chr6	LNC_001728	XLOC_098711	--	Novel_lncRNA	61426250	61475838	+	ENSSSCT00000046485	ENSSSCG00000033340	ZNF264	zinc finger protein 264 [Source:HGNC Symbol;Acc:HGNC:13057]	61558451	61569311	+	82612	upstream
chr6	LNC_001728	XLOC_098711	--	Novel_lncRNA	61426250	61475838	+	ENSSSCT00000064562	ENSSSCG00000035385	-	--	61567517	61568542	-	91678	downstream
chr13	LNC_000630	XLOC_036160	--	Novel_lncRNA	140289822	140336503	-	ENSSSCT00000013006	ENSSSCG00000011889	GSK3B	glycogen synthase kinase-3 beta [Source:RefSeq peptide;Acc:NP_001121915]	140136158	140369575	+	-46682	antisense
chr13	LNC_000630	XLOC_036160	--	Novel_lncRNA	140289822	140336503	-	ENSSSCT00000036791	ENSSSCG00000011890	NR1I2	nuclear receptor subfamily 1 group I member 2 [Source:RefSeq peptide;Acc:NP_001033094]	140364781	140406268	-	28277	downstream
chr13	LNC_000630	XLOC_036160	--	Novel_lncRNA	140289822	140336503	-	ENSSSCT00000036443	ENSSSCG00000011889	GSK3B	glycogen synthase kinase-3 beta [Source:RefSeq peptide;Acc:NP_001121915]	140137202	140364730	+	-46682	antisense
chr13	LNC_000630	XLOC_036160	--	Novel_lncRNA	140289822	140336503	-	ENSSSCT00000013009	ENSSSCG00000011890	NR1I2	nuclear receptor subfamily 1 group I member 2 [Source:RefSeq peptide;Acc:NP_001033094]	140373873	140406001	-	37369	downstream
chr13	LNC_000630	XLOC_036160	--	Novel_lncRNA	140289822	140336503	-	ENSSSCT00000039364	ENSSSCG00000011889	GSK3B	glycogen synthase kinase-3 beta [Source:RefSeq peptide;Acc:NP_001121915]	140136158	140369569	+	-46682	antisense
chr13	LNC_000630	XLOC_036160	--	Novel_lncRNA	140289822	140336503	-	ENSSSCT00000046251	ENSSSCG00000011890	NR1I2	nuclear receptor subfamily 1 group I member 2 [Source:RefSeq peptide;Acc:NP_001033094]	140364075	140406009	-	27571	downstream
chr13	LNC_000630	XLOC_036160	--	Novel_lncRNA	140289822	140336503	-	ENSSSCT00000013013	ENSSSCG00000011892	MAATS1	MYCBP associated and testis expressed 1 [Source:HGNC Symbol;Acc:HGNC:24010]	140435079	140567044	-	98575	downstream
chr13	LNC_000630	XLOC_036160	--	Novel_lncRNA	140289822	140336503	-	ENSSSCT00000013011	ENSSSCG00000011890	NR1I2	nuclear receptor subfamily 1 group I member 2 [Source:RefSeq peptide;Acc:NP_001033094]	140370515	140406268	-	34011	downstream
chr13	LNC_000630	XLOC_036160	--	Novel_lncRNA	140289822	140336503	-	ENSSSCT00000052890	ENSSSCG00000011890	NR1I2	nuclear receptor subfamily 1 group I member 2 [Source:RefSeq peptide;Acc:NP_001033094]	140375048	140384628	-	38544	downstream
chr7	LNC_002001	XLOC_112228	--	Novel_lncRNA	20948990	20954444	-	ENSSSCT00000033676	ENSSSCG00000001132	BTN1A1	butyrophilin subfamily 1 member A1 [Source:HGNC Symbol;Acc:HGNC:1135]	20977223	20986232	+	22778	upstream
chr7	LNC_002001	XLOC_112228	--	Novel_lncRNA	20948990	20954444	-	ENSSSCT00000036740	ENSSSCG00000036727	HIST1H3E	histone H3.1 [Source:RefSeq peptide;Acc:NP_001274345]	20896374	20896784	-	52205	upstream
chr7	LNC_002001	XLOC_112228	--	Novel_lncRNA	20948990	20954444	-	ENSSSCT00000065404	ENSSSCG00000034136	HIST1H4D	histone cluster 1 H4 family member d [Source:HGNC Symbol;Acc:HGNC:4782]	20887331	20887642	+	61347	downstream
chr7	LNC_002001	XLOC_112228	--	Novel_lncRNA	20948990	20954444	-	ENSSSCT00000056329	ENSSSCG00000032640	-	--	20849712	20850023	-	98966	upstream
chr7	LNC_002001	XLOC_112228	--	Novel_lncRNA	20948990	20954444	-	ENSSSCT00000059423	ENSSSCG00000034477	-	--	21051444	21052379	+	96999	upstream
chr7	LNC_002001	XLOC_112228	--	Novel_lncRNA	20948990	20954444	-	ENSSSCT00000038922	ENSSSCG00000031526	HIST1H3E	histone H3.1 [Source:RefSeq peptide;Acc:NP_001274345]	20902131	20906756	-	42233	upstream
chr7	LNC_002001	XLOC_112228	--	Novel_lncRNA	20948990	20954444	-	ENSSSCT00000038831	ENSSSCG00000035955	HIST1H2BF	histone cluster 1 H2B family member f [Source:HGNC Symbol;Acc:HGNC:4752]	20907099	20908327	+	40662	downstream
chr7	LNC_002001	XLOC_112228	--	Novel_lncRNA	20948990	20954444	-	ENSSSCT00000065138	ENSSSCG00000033606	HIST1H2AC	histone cluster 1 H2A family member c [Source:HGNC Symbol;Acc:HGNC:4733]	20789769	20867386	+	81603	downstream
chr7	LNC_002001	XLOC_112228	--	Novel_lncRNA	20948990	20954444	-	ENSSSCT00000022880	ENSSSCG00000020696	HMGN4	high mobility group nucleosomal binding domain 4 [Source:HGNC Symbol;Acc:HGNC:4989]	20998935	21003133	+	44490	upstream
chr7	LNC_002001	XLOC_112228	--	Novel_lncRNA	20948990	20954444	-	ENSSSCT00000001228	ENSSSCG00000001132	BTN1A1	butyrophilin subfamily 1 member A1 [Source:HGNC Symbol;Acc:HGNC:1135]	20977995	20987783	+	23550	upstream
chr7	LNC_002001	XLOC_112228	--	Novel_lncRNA	20948990	20954444	-	ENSSSCT00000052799	ENSSSCG00000039112	HIST1H3E	histone H3.1 [Source:RefSeq peptide;Acc:NP_001274345]	20853958	20855172	-	93817	upstream
chr7	LNC_002001	XLOC_112228	--	Novel_lncRNA	20948990	20954444	-	ENSSSCT00000045969	ENSSSCG00000038945	HIST1H3E	histone H3.1 [Source:RefSeq peptide;Acc:NP_001274345]	20872628	20875374	+	73615	downstream
chr7	LNC_002001	XLOC_112228	--	Novel_lncRNA	20948990	20954444	-	ENSSSCT00000056813	ENSSSCG00000039072	-	--	21037717	21038652	-	83272	downstream
chr7	LNC_002001	XLOC_112228	--	Novel_lncRNA	20948990	20954444	-	ENSSSCT00000058366	ENSSSCG00000031751	-	--	20891746	20892057	-	56932	upstream
chr7	LNC_002001	XLOC_112228	--	Novel_lncRNA	20948990	20954444	-	ENSSSCT00000052336	ENSSSCG00000038191	ABT1	activator of basal transcription 1 [Source:HGNC Symbol;Acc:HGNC:17369]	21024603	21031093	+	70158	upstream
chr7	LNC_002001	XLOC_112228	--	Novel_lncRNA	20948990	20954444	-	ENSSSCT00000044595	ENSSSCG00000037864	HIST1H4H	histone cluster 1 H4 family member h [Source:HGNC Symbol;Acc:HGNC:4788]	20911248	20911559	-	37430	upstream
chr7	LNC_002001	XLOC_112228	--	Novel_lncRNA	20948990	20954444	-	ENSSSCT00000001227	ENSSSCG00000001131	-	--	20954861	20967000	+	416	upstream
chr7	LNC_002001	XLOC_112228	--	Novel_lncRNA	20948990	20954444	-	ENSSSCT00000001233	ENSSSCG00000001137	HIST1H1D	histone cluster 1 H1 family member d [Source:HGNC Symbol;Acc:HGNC:4717]	20862942	20882693	-	66296	upstream
chr7	LNC_002001	XLOC_112228	--	Novel_lncRNA	20948990	20954444	-	ENSSSCT00000063701	ENSSSCG00000034595	-	--	20857327	20857719	-	91270	upstream
chr7	LNC_002001	XLOC_112228	--	Novel_lncRNA	20948990	20954444	-	ENSSSCT00000028428	ENSSSCG00000035610	-	--	20897823	20898203	+	50786	downstream
chr6	LNC_001867	XLOC_105732	--	Novel_lncRNA	95894592	95895703	-	ENSSSCT00000045163	ENSSSCG00000003670	RLF	rearranged L-myc fusion [Source:HGNC Symbol;Acc:HGNC:10025]	95900086	95994043	+	4382	upstream
chr6	LNC_001867	XLOC_105732	--	Novel_lncRNA	95894592	95895703	-	ENSSSCT00000004068	ENSSSCG00000003672	CAP1	cyclase associated actin cytoskeleton regulatory protein 1 [Source:HGNC Symbol;Acc:HGNC:20040]	95811553	95840732	+	53859	downstream
chr6	LNC_001867	XLOC_105732	--	Novel_lncRNA	95894592	95895703	-	ENSSSCT00000040146	ENSSSCG00000036673	PPT1	palmitoyl-protein thioesterase 1 [Source:HGNC Symbol;Acc:HGNC:9325]	95839159	95861692	-	32899	upstream
chr6	LNC_001867	XLOC_105732	--	Novel_lncRNA	95894592	95895703	-	ENSSSCT00000046706	ENSSSCG00000003670	RLF	rearranged L-myc fusion [Source:HGNC Symbol;Acc:HGNC:10025]	95925695	95994042	+	29991	upstream
chr6	LNC_001867	XLOC_105732	--	Novel_lncRNA	95894592	95895703	-	ENSSSCT00000004066	ENSSSCG00000003670	RLF	rearranged L-myc fusion [Source:HGNC Symbol;Acc:HGNC:10025]	95900086	95994043	+	4382	upstream
chr13	LNC_000632	XLOC_036284	--	Novel_lncRNA	144465431	144466624	-	ENSSSCT00000040414	ENSSSCG00000031244	GAP43	neuromodulin [Source:RefSeq peptide;Acc:NP_001231264]	144361490	144457938	-	7492	upstream
chr13	LNC_000632	XLOC_036284	--	Novel_lncRNA	144465431	144466624	-	ENSSSCT00000025516	ENSSSCG00000024302	-	--	144404530	144405057	+	60373	downstream
chr8	ALDBSSCT0000010791	ALDBSSCG0000006528	--	Annotated_lncRNA	19591663	19597114	-	ENSSSCT00000009582	ENSSSCG00000008758	SLC34A2	sodium-dependent phosphate transport protein 2B [Source:RefSeq peptide;Acc:NP_001243701]	19493576	19510252	+	81410	downstream
chr8	ALDBSSCT0000010791	ALDBSSCG0000006528	--	Annotated_lncRNA	19591663	19597114	-	ENSSSCT00000024802	ENSSSCG00000022446	SEL1L3	SEL1L family member 3 [Source:HGNC Symbol;Acc:HGNC:29108]	19535483	19649682	-	-5452	sense_overlapping
chr10	ALDBSSCT0000001418	ALDBSSCG0000000858	--	Annotated_lncRNA	14415359	14421037	-	ENSSSCT00000026266	ENSSSCG00000024288	STUM	stum, mechanosensory transduction mediator homolog [Source:HGNC Symbol;Acc:HGNC:30491]	14295222	14344735	+	70623	downstream
chr10	ALDBSSCT0000001418	ALDBSSCG0000000858	--	Annotated_lncRNA	14415359	14421037	-	ENSSSCT00000045749	ENSSSCG00000040100	ITPKB	inositol-trisphosphate 3-kinase B [Source:HGNC Symbol;Acc:HGNC:6179]	14365938	14467681	-	-5679	sense_overlapping
chr15	LNC_000819	XLOC_048653	--	Novel_lncRNA	96548651	96589663	+	ENSSSCT00000017490	ENSSSCG00000016064	TMEFF2	transmembrane protein with EGF like and two follistatin like domains 2 [Source:HGNC Symbol;Acc:HGNC:11867]	96593070	96855745	-	3406	downstream
chr15	LNC_000819	XLOC_048653	--	Novel_lncRNA	96548651	96589663	+	ENSSSCT00000025082	ENSSSCG00000026618	CAVIN2	caveolae associated protein 2 [Source:HGNC Symbol;Acc:HGNC:10690]	96474284	96490236	-	58414	upstream
chr15	LNC_000818	XLOC_048651	--	Novel_lncRNA	96436529	96437248	+	ENSSSCT00000025082	ENSSSCG00000026618	CAVIN2	caveolae associated protein 2 [Source:HGNC Symbol;Acc:HGNC:10690]	96474284	96490236	-	37035	downstream
chr4	LNC_001432	XLOC_083273	--	Novel_lncRNA	35563425	35571169	+	ENSSSCT00000006649	ENSSSCG00000006060	GRHL2	grainyhead like transcription factor 2 [Source:HGNC Symbol;Acc:HGNC:2799]	35371139	35564919	-	-1495	antisense
chr4	LNC_001432	XLOC_083273	--	Novel_lncRNA	35563425	35571169	+	ENSSSCT00000059239	ENSSSCG00000006060	GRHL2	grainyhead like transcription factor 2 [Source:HGNC Symbol;Acc:HGNC:2799]	35374011	35565327	-	-1903	antisense
chr4	LNC_001433	XLOC_083307	--	Novel_lncRNA	36037179	36047400	+	ENSSSCT00000065114	ENSSSCG00000006062	-	14-3-3 protein zeta/delta [Source:RefSeq peptide;Acc:NP_001302655]	35977261	36010166	+	27012	downstream
chr4	LNC_001433	XLOC_083307	--	Novel_lncRNA	36037179	36047400	+	ENSSSCT00000048741	ENSSSCG00000006062	-	14-3-3 protein zeta/delta [Source:RefSeq peptide;Acc:NP_001302655]	35976575	36010670	+	26508	downstream
chr4	LNC_001433	XLOC_083307	--	Novel_lncRNA	36037179	36047400	+	ENSSSCT00000061758	ENSSSCG00000006062	-	14-3-3 protein zeta/delta [Source:RefSeq peptide;Acc:NP_001302655]	35976369	36009657	+	27521	downstream
chr4	LNC_001433	XLOC_083307	--	Novel_lncRNA	36037179	36047400	+	ENSSSCT00000006651	ENSSSCG00000006062	-	14-3-3 protein zeta/delta [Source:RefSeq peptide;Acc:NP_001302655]	35978284	36009888	+	27290	downstream
chr4	LNC_001433	XLOC_083307	--	Novel_lncRNA	36037179	36047400	+	ENSSSCT00000063625	ENSSSCG00000034663	-	--	36007858	36008162	+	29016	downstream
chr4	LNC_001433	XLOC_083307	--	Novel_lncRNA	36037179	36047400	+	ENSSSCT00000032533	ENSSSCG00000006063	-	--	36137639	36228053	+	90238	upstream
chr4	LNC_001433	XLOC_083307	--	Novel_lncRNA	36037179	36047400	+	ENSSSCT00000037127	ENSSSCG00000006062	-	14-3-3 protein zeta/delta [Source:RefSeq peptide;Acc:NP_001302655]	35975508	36010166	+	27012	downstream
chr4	LNC_001433	XLOC_083307	--	Novel_lncRNA	36037179	36047400	+	ENSSSCT00000063209	ENSSSCG00000006062	-	14-3-3 protein zeta/delta [Source:RefSeq peptide;Acc:NP_001302655]	35977466	36010166	+	27012	downstream
chr4	LNC_001433	XLOC_083307	--	Novel_lncRNA	36037179	36047400	+	ENSSSCT00000046817	ENSSSCG00000006062	-	14-3-3 protein zeta/delta [Source:RefSeq peptide;Acc:NP_001302655]	35976575	36006498	+	30680	downstream
chr4	LNC_001433	XLOC_083307	--	Novel_lncRNA	36037179	36047400	+	ENSSSCT00000045155	ENSSSCG00000006062	-	14-3-3 protein zeta/delta [Source:RefSeq peptide;Acc:NP_001302655]	35976896	36009887	+	27291	downstream
chr4	LNC_001434	XLOC_083338	--	Novel_lncRNA	36551857	36593595	+	ENSSSCT00000047504	ENSSSCG00000006066	RNF19A	E3 ubiquitin-protein ligase RNF19A [Source:UniProtKB/Swiss-Prot;Acc:Q2VJ60]	36654214	36726969	+	60618	upstream
chr4	LNC_001434	XLOC_083338	--	Novel_lncRNA	36551857	36593595	+	ENSSSCT00000041893	ENSSSCG00000006066	RNF19A	E3 ubiquitin-protein ligase RNF19A [Source:UniProtKB/Swiss-Prot;Acc:Q2VJ60]	36654794	36725638	+	61198	upstream
chr4	LNC_001434	XLOC_083338	--	Novel_lncRNA	36551857	36593595	+	ENSSSCT00000042277	ENSSSCG00000006066	RNF19A	E3 ubiquitin-protein ligase RNF19A [Source:UniProtKB/Swiss-Prot;Acc:Q2VJ60]	36654208	36725833	+	60612	upstream
chr4	LNC_001434	XLOC_083338	--	Novel_lncRNA	36551857	36593595	+	ENSSSCT00000006656	ENSSSCG00000006066	RNF19A	E3 ubiquitin-protein ligase RNF19A [Source:UniProtKB/Swiss-Prot;Acc:Q2VJ60]	36654802	36726969	+	61206	upstream
chr4	LNC_001434	XLOC_083338	--	Novel_lncRNA	36551857	36593595	+	ENSSSCT00000042721	ENSSSCG00000040048	-	--	36663869	36664275	-	70273	downstream
chr4	LNC_001435	XLOC_083351	--	Novel_lncRNA	36771179	36824793	+	ENSSSCT00000060719	ENSSSCG00000006068	FBXO43	F-box protein 43 [Source:HGNC Symbol;Acc:HGNC:28521]	36859570	36871265	+	34776	upstream
chr4	LNC_001435	XLOC_083351	--	Novel_lncRNA	36771179	36824793	+	ENSSSCT00000006659	ENSSSCG00000006068	FBXO43	F-box protein 43 [Source:HGNC Symbol;Acc:HGNC:28521]	36859567	36871265	+	34773	upstream
chr4	LNC_001435	XLOC_083351	--	Novel_lncRNA	36771179	36824793	+	ENSSSCT00000066234	ENSSSCG00000031418	-	--	36917760	36917990	-	92966	downstream
chr4	LNC_001435	XLOC_083351	--	Novel_lncRNA	36771179	36824793	+	ENSSSCT00000006660	ENSSSCG00000006069	RGS22	regulator of G protein signaling 22 [Source:HGNC Symbol;Acc:HGNC:24499]	36886787	37042378	+	61993	upstream
chr4	LNC_001435	XLOC_083351	--	Novel_lncRNA	36771179	36824793	+	ENSSSCT00000053379	ENSSSCG00000006069	RGS22	regulator of G protein signaling 22 [Source:HGNC Symbol;Acc:HGNC:24499]	36919461	37042378	+	94667	upstream
chr4	LNC_001435	XLOC_083351	--	Novel_lncRNA	36771179	36824793	+	ENSSSCT00000025314	ENSSSCG00000021180	-	--	36845725	36852591	-	20931	downstream
chr4	LNC_001435	XLOC_083351	--	Novel_lncRNA	36771179	36824793	+	ENSSSCT00000042277	ENSSSCG00000006066	RNF19A	E3 ubiquitin-protein ligase RNF19A [Source:UniProtKB/Swiss-Prot;Acc:Q2VJ60]	36654208	36725833	+	45345	downstream
chr4	LNC_001435	XLOC_083351	--	Novel_lncRNA	36771179	36824793	+	ENSSSCT00000006656	ENSSSCG00000006066	RNF19A	E3 ubiquitin-protein ligase RNF19A [Source:UniProtKB/Swiss-Prot;Acc:Q2VJ60]	36654802	36726969	+	44209	downstream
chr4	LNC_001435	XLOC_083351	--	Novel_lncRNA	36771179	36824793	+	ENSSSCT00000006657	ENSSSCG00000027587	SPAG1	sperm associated antigen 1 [Source:HGNC Symbol;Acc:HGNC:11212]	36747708	36840800	-	-53615	antisense
chr4	LNC_001435	XLOC_083351	--	Novel_lncRNA	36771179	36824793	+	ENSSSCT00000039367	ENSSSCG00000006068	FBXO43	F-box protein 43 [Source:HGNC Symbol;Acc:HGNC:28521]	36859411	36865331	+	34617	upstream
chr4	LNC_001435	XLOC_083351	--	Novel_lncRNA	36771179	36824793	+	ENSSSCT00000047504	ENSSSCG00000006066	RNF19A	E3 ubiquitin-protein ligase RNF19A [Source:UniProtKB/Swiss-Prot;Acc:Q2VJ60]	36654214	36726969	+	44209	downstream
chr4	LNC_001435	XLOC_083351	--	Novel_lncRNA	36771179	36824793	+	ENSSSCT00000045344	ENSSSCG00000006068	FBXO43	F-box protein 43 [Source:HGNC Symbol;Acc:HGNC:28521]	36859302	36871265	+	34508	upstream
chr4	LNC_001435	XLOC_083351	--	Novel_lncRNA	36771179	36824793	+	ENSSSCT00000041893	ENSSSCG00000006066	RNF19A	E3 ubiquitin-protein ligase RNF19A [Source:UniProtKB/Swiss-Prot;Acc:Q2VJ60]	36654794	36725638	+	45540	downstream
chr4	LNC_001435	XLOC_083351	--	Novel_lncRNA	36771179	36824793	+	ENSSSCT00000058462	ENSSSCG00000006069	RGS22	regulator of G protein signaling 22 [Source:HGNC Symbol;Acc:HGNC:24499]	36886787	37041828	+	61993	upstream
chr4	LNC_001436	XLOC_083356	--	Novel_lncRNA	37043823	37063218	+	ENSSSCT00000006661	ENSSSCG00000006070	COX6C	cytochrome c oxidase subunit 6C [Source:RefSeq peptide;Acc:NP_001090942]	37074366	37091849	+	11147	upstream
chr4	LNC_001436	XLOC_083356	--	Novel_lncRNA	37043823	37063218	+	ENSSSCT00000006660	ENSSSCG00000006069	RGS22	regulator of G protein signaling 22 [Source:HGNC Symbol;Acc:HGNC:24499]	36886787	37042378	+	1444	downstream
chr4	LNC_001436	XLOC_083356	--	Novel_lncRNA	37043823	37063218	+	ENSSSCT00000006662	ENSSSCG00000006071	VPS13B	vacuolar protein sorting 13 homolog B [Source:HGNC Symbol;Acc:HGNC:2183]	37091454	37819717	-	28235	downstream
chr4	LNC_001436	XLOC_083356	--	Novel_lncRNA	37043823	37063218	+	ENSSSCT00000045194	ENSSSCG00000006071	VPS13B	vacuolar protein sorting 13 homolog B [Source:HGNC Symbol;Acc:HGNC:2183]	37091454	37819717	-	28235	downstream
chr4	LNC_001436	XLOC_083356	--	Novel_lncRNA	37043823	37063218	+	ENSSSCT00000053310	ENSSSCG00000006071	VPS13B	vacuolar protein sorting 13 homolog B [Source:HGNC Symbol;Acc:HGNC:2183]	37091454	37819717	-	28235	downstream
chr4	LNC_001436	XLOC_083356	--	Novel_lncRNA	37043823	37063218	+	ENSSSCT00000053379	ENSSSCG00000006069	RGS22	regulator of G protein signaling 22 [Source:HGNC Symbol;Acc:HGNC:24499]	36919461	37042378	+	1444	downstream
chr4	LNC_001436	XLOC_083356	--	Novel_lncRNA	37043823	37063218	+	ENSSSCT00000058462	ENSSSCG00000006069	RGS22	regulator of G protein signaling 22 [Source:HGNC Symbol;Acc:HGNC:24499]	36886787	37041828	+	1994	downstream
chr4	LNC_001437	XLOC_083359	--	Novel_lncRNA	37521765	37565705	+	ENSSSCT00000045194	ENSSSCG00000006071	VPS13B	vacuolar protein sorting 13 homolog B [Source:HGNC Symbol;Acc:HGNC:2183]	37091454	37819717	-	-43941	antisense
chr4	LNC_001437	XLOC_083359	--	Novel_lncRNA	37521765	37565705	+	ENSSSCT00000053310	ENSSSCG00000006071	VPS13B	vacuolar protein sorting 13 homolog B [Source:HGNC Symbol;Acc:HGNC:2183]	37091454	37819717	-	-43941	antisense
chr4	LNC_001437	XLOC_083359	--	Novel_lncRNA	37521765	37565705	+	ENSSSCT00000006662	ENSSSCG00000006071	VPS13B	vacuolar protein sorting 13 homolog B [Source:HGNC Symbol;Acc:HGNC:2183]	37091454	37819717	-	-43941	antisense
chr15	LNC_000811	XLOC_047813	--	Novel_lncRNA	63446197	63514416	+	ENSSSCT00000063836	ENSSSCG00000015872	GPD2	glycerol-3-phosphate dehydrogenase 2 [Source:HGNC Symbol;Acc:HGNC:4456]	63593380	63729441	+	78963	upstream
chr15	LNC_000811	XLOC_047813	--	Novel_lncRNA	63446197	63514416	+	ENSSSCT00000052022	ENSSSCG00000015871	NR4A2	nuclear receptor subfamily 4 group A member 2 [Source:RefSeq peptide;Acc:NP_001177205]	63485314	63495090	-	-9777	antisense
chr15	LNC_000811	XLOC_047813	--	Novel_lncRNA	63446197	63514416	+	ENSSSCT00000060585	ENSSSCG00000035841	-	--	63421491	63422041	+	24155	downstream
chr15	LNC_000811	XLOC_047813	--	Novel_lncRNA	63446197	63514416	+	ENSSSCT00000046498	ENSSSCG00000015872	GPD2	glycerol-3-phosphate dehydrogenase 2 [Source:HGNC Symbol;Acc:HGNC:4456]	63592294	63725365	+	77877	upstream
chr15	LNC_000811	XLOC_047813	--	Novel_lncRNA	63446197	63514416	+	ENSSSCT00000043413	ENSSSCG00000015871	NR4A2	nuclear receptor subfamily 4 group A member 2 [Source:RefSeq peptide;Acc:NP_001177205]	63487731	63495299	-	-7569	antisense
chr15	LNC_000811	XLOC_047813	--	Novel_lncRNA	63446197	63514416	+	ENSSSCT00000037994	ENSSSCG00000015871	NR4A2	nuclear receptor subfamily 4 group A member 2 [Source:RefSeq peptide;Acc:NP_001177205]	63485314	63505728	-	-20415	antisense
chr15	LNC_000811	XLOC_047813	--	Novel_lncRNA	63446197	63514416	+	ENSSSCT00000047190	ENSSSCG00000015871	NR4A2	nuclear receptor subfamily 4 group A member 2 [Source:RefSeq peptide;Acc:NP_001177205]	63485314	63505728	-	-20415	antisense
chr15	LNC_000811	XLOC_047813	--	Novel_lncRNA	63446197	63514416	+	ENSSSCT00000017283	ENSSSCG00000015872	GPD2	glycerol-3-phosphate dehydrogenase 2 [Source:HGNC Symbol;Acc:HGNC:4456]	63593502	63728713	+	79085	upstream
chr15	LNC_000811	XLOC_047813	--	Novel_lncRNA	63446197	63514416	+	ENSSSCT00000017282	ENSSSCG00000015871	NR4A2	nuclear receptor subfamily 4 group A member 2 [Source:RefSeq peptide;Acc:NP_001177205]	63487061	63495300	-	-8240	antisense
chr15	LNC_000811	XLOC_047813	--	Novel_lncRNA	63446197	63514416	+	ENSSSCT00000052075	ENSSSCG00000015872	GPD2	glycerol-3-phosphate dehydrogenase 2 [Source:HGNC Symbol;Acc:HGNC:4456]	63592751	63728625	+	78334	upstream
chr3	ALDBSSCT0000006825	ALDBSSCG0000004162	--	Annotated_lncRNA	108034545	108038216	+	ENSSSCT00000009326	ENSSSCG00000008522	XDH	xanthine dehydrogenase/oxidase [Source:RefSeq peptide;Acc:NP_001272903]	107987075	108053169	+	-3672	sense_overlapping
chr3	ALDBSSCT0000006825	ALDBSSCG0000004162	--	Annotated_lncRNA	108034545	108038216	+	ENSSSCT00000045303	ENSSSCG00000008522	XDH	xanthine dehydrogenase/oxidase [Source:RefSeq peptide;Acc:NP_001272903]	107986528	108051441	+	-3672	sense_overlapping
chr3	ALDBSSCT0000006825	ALDBSSCG0000004162	--	Annotated_lncRNA	108034545	108038216	+	ENSSSCT00000041399	ENSSSCG00000035987	EHD3	EH domain containing 3 [Source:HGNC Symbol;Acc:HGNC:3244]	108100401	108135166	-	62184	downstream
chr3	ALDBSSCT0000006826	ALDBSSCG0000004163	--	Annotated_lncRNA	108165021	108167145	+	ENSSSCT00000031281	ENSSSCG00000024781	CAPN14	calpain 14 [Source:HGNC Symbol;Acc:HGNC:16664]	108151519	108174351	+	-2125	sense_overlapping
chr3	ALDBSSCT0000006826	ALDBSSCG0000004163	--	Annotated_lncRNA	108165021	108167145	+	ENSSSCT00000041399	ENSSSCG00000035987	EHD3	EH domain containing 3 [Source:HGNC Symbol;Acc:HGNC:3244]	108100401	108135166	-	29854	upstream
chr3	ALDBSSCT0000006826	ALDBSSCG0000004163	--	Annotated_lncRNA	108165021	108167145	+	ENSSSCT00000009328	ENSSSCG00000008524	GALNT14	polypeptide N-acetylgalactosaminyltransferase 14 [Source:HGNC Symbol;Acc:HGNC:22946]	108223705	108439600	+	56559	upstream
chr15	LNC_000812	XLOC_047940	--	Novel_lncRNA	68861350	68869960	+	ENSSSCT00000061806	ENSSSCG00000015897	IFIH1	interferon-induced helicase C domain-containing protein 1 [Source:RefSeq peptide;Acc:NP_001093664]	68928254	68985458	-	58293	downstream
chr15	LNC_000812	XLOC_047940	--	Novel_lncRNA	68861350	68869960	+	ENSSSCT00000032969	ENSSSCG00000015897	IFIH1	interferon-induced helicase C domain-containing protein 1 [Source:RefSeq peptide;Acc:NP_001093664]	68931191	68985492	-	61230	downstream
chr15	LNC_000812	XLOC_047940	--	Novel_lncRNA	68861350	68869960	+	ENSSSCT00000036390	ENSSSCG00000015896	FAP	fibroblast activation protein alpha [Source:HGNC Symbol;Acc:HGNC:3590]	68826713	68904586	-	-8611	antisense
chr15	LNC_000812	XLOC_047940	--	Novel_lncRNA	68861350	68869960	+	ENSSSCT00000017307	ENSSSCG00000015895	GCG	Glucagon Glicentin Glicentin-related polypeptide Oxyntomodulin Glucagon Glucagon-like peptide 1 Glucagon-like peptide 1(7-37) Glucagon-like peptide 1(7-36) Glucagon-like peptide 2 [Source:UniProtKB/Swiss-Prot;Acc:P01274]	68799768	68810305	-	51044	upstream
chr15	LNC_000812	XLOC_047940	--	Novel_lncRNA	68861350	68869960	+	ENSSSCT00000017310	ENSSSCG00000015897	IFIH1	interferon-induced helicase C domain-containing protein 1 [Source:RefSeq peptide;Acc:NP_001093664]	68931313	68985492	-	61352	downstream
chr15	LNC_000815	XLOC_048490	--	Novel_lncRNA	91068108	91076750	+	ENSSSCT00000017448	ENSSSCG00000016024	FSIP2	fibrous sheath interacting protein 2 [Source:HGNC Symbol;Acc:HGNC:21675]	90902067	91000853	+	67254	downstream
chr15	LNC_000817	XLOC_048540	--	Novel_lncRNA	92029322	92124435	+	ENSSSCT00000054034	ENSSSCG00000016031	CALCRL	calcitonin gene-related peptide type 1 receptor precursor [Source:RefSeq peptide;Acc:NP_999260]	92210870	92332383	-	86434	downstream
chr15	LNC_000816	XLOC_048520	--	Novel_lncRNA	91559126	91569792	+	ENSSSCT00000017451	ENSSSCG00000016026	ZC3H15	zinc finger CCCH-type containing 15 [Source:HGNC Symbol;Acc:HGNC:29528]	91493635	91518041	+	41084	downstream
chr15	LNC_000816	XLOC_048520	--	Novel_lncRNA	91559126	91569792	+	ENSSSCT00000017452	ENSSSCG00000016027	ITGAV	integrin alpha-V precursor [Source:RefSeq peptide;Acc:NP_001077401]	91604693	91708999	+	34900	upstream
chr15	LNC_000816	XLOC_048520	--	Novel_lncRNA	91559126	91569792	+	ENSSSCT00000035294	ENSSSCG00000016027	ITGAV	integrin alpha-V precursor [Source:RefSeq peptide;Acc:NP_001077401]	91604661	91711841	+	34868	upstream
chr15	LNC_000816	XLOC_048520	--	Novel_lncRNA	91559126	91569792	+	ENSSSCT00000035682	ENSSSCG00000016027	ITGAV	integrin alpha-V precursor [Source:RefSeq peptide;Acc:NP_001077401]	91604699	91708999	+	34906	upstream
chr6	LNC_001720	XLOC_098234	--	Novel_lncRNA	53118717	53122101	+	ENSSSCT00000026006	ENSSSCG00000024240	CCDC9	coiled-coil domain containing 9 [Source:HGNC Symbol;Acc:HGNC:24560]	53066169	53076878	+	41838	downstream
chr6	LNC_001720	XLOC_098234	--	Novel_lncRNA	53118717	53122101	+	ENSSSCT00000040737	ENSSSCG00000003114	DHX34	DExH-box helicase 34 [Source:HGNC Symbol;Acc:HGNC:16719]	53135546	53161369	+	13444	upstream
chr6	LNC_001720	XLOC_098234	--	Novel_lncRNA	53118717	53122101	+	ENSSSCT00000039609	ENSSSCG00000003114	DHX34	DExH-box helicase 34 [Source:HGNC Symbol;Acc:HGNC:16719]	53131279	53161369	+	9177	upstream
chr6	LNC_001720	XLOC_098234	--	Novel_lncRNA	53118717	53122101	+	ENSSSCT00000003450	ENSSSCG00000003111	SAE1	SUMO1 activating enzyme subunit 1 [Source:HGNC Symbol;Acc:HGNC:30660]	52957469	53027134	+	91582	downstream
chr6	LNC_001720	XLOC_098234	--	Novel_lncRNA	53118717	53122101	+	ENSSSCT00000003453	ENSSSCG00000003113	C5AR2	complement component 5a receptor 2 [Source:HGNC Symbol;Acc:HGNC:4527]	53124496	53125509	+	2394	upstream
chr6	LNC_001720	XLOC_098234	--	Novel_lncRNA	53118717	53122101	+	ENSSSCT00000003452	ENSSSCG00000003112	-	--	53038088	53042777	-	75939	upstream
chr6	LNC_001720	XLOC_098234	--	Novel_lncRNA	53118717	53122101	+	ENSSSCT00000003455	ENSSSCG00000003115	MEIS3	Meis homeobox 3 [Source:HGNC Symbol;Acc:HGNC:29537]	53178920	53188339	-	56818	downstream
chr6	LNC_001720	XLOC_098234	--	Novel_lncRNA	53118717	53122101	+	ENSSSCT00000051264	ENSSSCG00000003111	SAE1	SUMO1 activating enzyme subunit 1 [Source:HGNC Symbol;Acc:HGNC:30660]	52957475	53027134	+	91582	downstream
chr6	LNC_001720	XLOC_098234	--	Novel_lncRNA	53118717	53122101	+	ENSSSCT00000003454	ENSSSCG00000003114	DHX34	DExH-box helicase 34 [Source:HGNC Symbol;Acc:HGNC:16719]	53131255	53161346	+	9153	upstream
chr6	LNC_001720	XLOC_098234	--	Novel_lncRNA	53118717	53122101	+	ENSSSCT00000049575	ENSSSCG00000024240	CCDC9	coiled-coil domain containing 9 [Source:HGNC Symbol;Acc:HGNC:24560]	53065345	53080991	+	37725	downstream
chr6	LNC_001720	XLOC_098234	--	Novel_lncRNA	53118717	53122101	+	ENSSSCT00000044376	ENSSSCG00000037986	-	--	53080282	53081115	+	37601	downstream
chr6	LNC_001720	XLOC_098234	--	Novel_lncRNA	53118717	53122101	+	ENSSSCT00000027942	ENSSSCG00000029371	C5AR1	Sus scrofa complement C5a receptor 1 (C5AR1), mRNA. [Source:RefSeq mRNA;Acc:NM_001244215]	53097142	53111565	+	7151	downstream
chr6	LNC_001720	XLOC_098234	--	Novel_lncRNA	53118717	53122101	+	ENSSSCT00000057555	ENSSSCG00000029567	SLC8A2	solute carrier family 8 member A2 [Source:HGNC Symbol;Acc:HGNC:11069]	53200659	53231802	-	78557	downstream
chr6	LNC_001720	XLOC_098234	--	Novel_lncRNA	53118717	53122101	+	ENSSSCT00000024548	ENSSSCG00000029567	SLC8A2	solute carrier family 8 member A2 [Source:HGNC Symbol;Acc:HGNC:11069]	53202828	53231802	-	80726	downstream
chr9	ALDBSSCT0000011681	ALDBSSCG0000007094	--	Annotated_lncRNA	130300008	130320558	-	ENSSSCT00000050185	ENSSSCG00000015586	RPS6KC1	ribosomal protein S6 kinase C1 [Source:HGNC Symbol;Acc:HGNC:10439]	130255262	130435270	-	-20551	sense_overlapping
chr9	ALDBSSCT0000011681	ALDBSSCG0000007094	--	Annotated_lncRNA	130300008	130320558	-	ENSSSCT00000065919	ENSSSCG00000015586	RPS6KC1	ribosomal protein S6 kinase C1 [Source:HGNC Symbol;Acc:HGNC:10439]	130172639	130435165	-	-20551	sense_overlapping
chr9	ALDBSSCT0000011681	ALDBSSCG0000007094	--	Annotated_lncRNA	130300008	130320558	-	ENSSSCT00000036947	ENSSSCG00000015586	RPS6KC1	ribosomal protein S6 kinase C1 [Source:HGNC Symbol;Acc:HGNC:10439]	130254313	130422887	-	-20551	sense_overlapping
chr9	ALDBSSCT0000011681	ALDBSSCG0000007094	--	Annotated_lncRNA	130300008	130320558	-	ENSSSCT00000016979	ENSSSCG00000015586	RPS6KC1	ribosomal protein S6 kinase C1 [Source:HGNC Symbol;Acc:HGNC:10439]	130255098	130435271	-	-20551	sense_overlapping
chr9	ALDBSSCT0000011681	ALDBSSCG0000007094	--	Annotated_lncRNA	130300008	130320558	-	ENSSSCT00000016980	ENSSSCG00000015586	RPS6KC1	ribosomal protein S6 kinase C1 [Source:HGNC Symbol;Acc:HGNC:10439]	130256400	130435283	-	-20551	sense_overlapping
chr9	ALDBSSCT0000011681	ALDBSSCG0000007094	--	Annotated_lncRNA	130300008	130320558	-	ENSSSCT00000059546	ENSSSCG00000015586	RPS6KC1	ribosomal protein S6 kinase C1 [Source:HGNC Symbol;Acc:HGNC:10439]	130256398	130435295	-	-20551	sense_overlapping
chr9	ALDBSSCT0000011681	ALDBSSCG0000007094	--	Annotated_lncRNA	130300008	130320558	-	ENSSSCT00000050930	ENSSSCG00000015586	RPS6KC1	ribosomal protein S6 kinase C1 [Source:HGNC Symbol;Acc:HGNC:10439]	130255262	130435259	-	-20551	sense_overlapping
chr9	ALDBSSCT0000011681	ALDBSSCG0000007094	--	Annotated_lncRNA	130300008	130320558	-	ENSSSCT00000061768	ENSSSCG00000015586	RPS6KC1	ribosomal protein S6 kinase C1 [Source:HGNC Symbol;Acc:HGNC:10439]	130255308	130435269	-	-20551	sense_overlapping
chr12	ALDBSSCT0000002340	ALDBSSCG0000001416	--	Annotated_lncRNA	3814602	3819783	-	ENSSSCT00000042348	ENSSSCG00000033636	AFMID	arylformamidase [Source:HGNC Symbol;Acc:HGNC:20910]	3759686	3785835	-	28766	upstream
chr12	ALDBSSCT0000002340	ALDBSSCG0000001416	--	Annotated_lncRNA	3814602	3819783	-	ENSSSCT00000050897	ENSSSCG00000034373	TNRC6C	trinucleotide repeat containing 6C [Source:HGNC Symbol;Acc:HGNC:29318]	3845946	3934928	-	26162	downstream
chr12	ALDBSSCT0000002340	ALDBSSCG0000001416	--	Annotated_lncRNA	3814602	3819783	-	ENSSSCT00000062443	ENSSSCG00000032562	TMC6	transmembrane channel like 6 [Source:HGNC Symbol;Acc:HGNC:18021]	3827850	3844621	+	8066	upstream
chr12	ALDBSSCT0000002340	ALDBSSCG0000001416	--	Annotated_lncRNA	3814602	3819783	-	ENSSSCT00000044644	ENSSSCG00000034373	TNRC6C	trinucleotide repeat containing 6C [Source:HGNC Symbol;Acc:HGNC:29318]	3849313	3910702	-	29529	downstream
chr12	ALDBSSCT0000002340	ALDBSSCG0000001416	--	Annotated_lncRNA	3814602	3819783	-	ENSSSCT00000039841	ENSSSCG00000034373	TNRC6C	trinucleotide repeat containing 6C [Source:HGNC Symbol;Acc:HGNC:29318]	3849313	3894558	-	29529	downstream
chr12	ALDBSSCT0000002340	ALDBSSCG0000001416	--	Annotated_lncRNA	3814602	3819783	-	ENSSSCT00000051048	ENSSSCG00000033883	-	--	3728713	3734487	+	80114	downstream
chr12	ALDBSSCT0000002340	ALDBSSCG0000001416	--	Annotated_lncRNA	3814602	3819783	-	ENSSSCT00000060399	ENSSSCG00000035360	TMEM235	transmembrane protein 235 [Source:HGNC Symbol;Acc:HGNC:27563]	3736677	3742742	-	71859	upstream
chr12	ALDBSSCT0000002340	ALDBSSCG0000001416	--	Annotated_lncRNA	3814602	3819783	-	ENSSSCT00000064790	ENSSSCG00000035360	TMEM235	transmembrane protein 235 [Source:HGNC Symbol;Acc:HGNC:27563]	3735303	3742739	-	71862	upstream
chr12	ALDBSSCT0000002340	ALDBSSCG0000001416	--	Annotated_lncRNA	3814602	3819783	-	ENSSSCT00000064843	ENSSSCG00000033592	TMC8	transmembrane channel like 8 [Source:HGNC Symbol;Acc:HGNC:20474]	3809689	3837363	-	-5182	sense_overlapping
chr12	ALDBSSCT0000002340	ALDBSSCG0000001416	--	Annotated_lncRNA	3814602	3819783	-	ENSSSCT00000050137	ENSSSCG00000037120	TK1	thymidine kinase 1 [Source:HGNC Symbol;Acc:HGNC:11830]	3785937	3797912	+	16689	downstream
chr12	ALDBSSCT0000002340	ALDBSSCG0000001416	--	Annotated_lncRNA	3814602	3819783	-	ENSSSCT00000050071	ENSSSCG00000032562	TMC6	transmembrane channel like 6 [Source:HGNC Symbol;Acc:HGNC:18021]	3827096	3846833	+	7312	upstream
chr12	ALDBSSCT0000002340	ALDBSSCG0000001416	--	Annotated_lncRNA	3814602	3819783	-	ENSSSCT00000057633	ENSSSCG00000034373	TNRC6C	trinucleotide repeat containing 6C [Source:HGNC Symbol;Acc:HGNC:29318]	3849313	3910702	-	29529	downstream
chr12	ALDBSSCT0000002340	ALDBSSCG0000001416	--	Annotated_lncRNA	3814602	3819783	-	ENSSSCT00000041554	ENSSSCG00000032562	TMC6	transmembrane channel like 6 [Source:HGNC Symbol;Acc:HGNC:18021]	3828726	3846833	+	8942	upstream
chr12	ALDBSSCT0000002340	ALDBSSCG0000001416	--	Annotated_lncRNA	3814602	3819783	-	ENSSSCT00000054656	ENSSSCG00000033636	AFMID	arylformamidase [Source:HGNC Symbol;Acc:HGNC:20910]	3759708	3785785	-	28816	upstream
chr12	ALDBSSCT0000002340	ALDBSSCG0000001416	--	Annotated_lncRNA	3814602	3819783	-	ENSSSCT00000043788	ENSSSCG00000040486	BIRC5	Baculoviral IAP repeat-containing protein 5 [Source:UniProtKB/Swiss-Prot;Acc:Q9GLN5]	3747271	3755207	-	59394	upstream
chr12	ALDBSSCT0000002340	ALDBSSCG0000001416	--	Annotated_lncRNA	3814602	3819783	-	ENSSSCT00000042330	ENSSSCG00000031600	SYNGR2	synaptogyrin 2 [Source:HGNC Symbol;Acc:HGNC:11499]	3794682	3799684	-	14917	upstream
chr12	ALDBSSCT0000002340	ALDBSSCG0000001416	--	Annotated_lncRNA	3814602	3819783	-	ENSSSCT00000064757	ENSSSCG00000034373	TNRC6C	trinucleotide repeat containing 6C [Source:HGNC Symbol;Acc:HGNC:29318]	3847897	3894624	-	28113	downstream
chr12	ALDBSSCT0000002340	ALDBSSCG0000001416	--	Annotated_lncRNA	3814602	3819783	-	ENSSSCT00000056872	ENSSSCG00000037120	TK1	thymidine kinase 1 [Source:HGNC Symbol;Acc:HGNC:11830]	3786032	3795917	+	18684	downstream
chr9	LNC_002185	XLOC_123536	--	Novel_lncRNA	49943136	49963953	+	ENSSSCT00000016506	ENSSSCG00000015140	HSPA8	Sus scrofa heat shock 70kDa protein 8 (HSPA8), mRNA. [Source:RefSeq mRNA;Acc:NM_001243907]	49982284	49987098	-	18330	downstream
chr9	LNC_002185	XLOC_123536	--	Novel_lncRNA	49943136	49963953	+	ENSSSCT00000025556	ENSSSCG00000022961	CLMP	CXADR like membrane protein [Source:HGNC Symbol;Acc:HGNC:24039]	49989988	50093373	-	26034	downstream
chr9	LNC_002185	XLOC_123536	--	Novel_lncRNA	49943136	49963953	+	ENSSSCT00000037671	ENSSSCG00000015140	HSPA8	Sus scrofa heat shock 70kDa protein 8 (HSPA8), mRNA. [Source:RefSeq mRNA;Acc:NM_001243907]	49982281	49988038	-	18327	downstream
chr9	LNC_002185	XLOC_123536	--	Novel_lncRNA	49943136	49963953	+	ENSSSCT00000064374	ENSSSCG00000015140	HSPA8	Sus scrofa heat shock 70kDa protein 8 (HSPA8), mRNA. [Source:RefSeq mRNA;Acc:NM_001243907]	49982281	49986450	-	18327	downstream
chr9	LNC_002185	XLOC_123536	--	Novel_lncRNA	49943136	49963953	+	ENSSSCT00000016508	ENSSSCG00000015140	HSPA8	Sus scrofa heat shock 70kDa protein 8 (HSPA8), mRNA. [Source:RefSeq mRNA;Acc:NM_001243907]	49982281	49987088	-	18327	downstream
chr9	LNC_002185	XLOC_123536	--	Novel_lncRNA	49943136	49963953	+	ENSSSCT00000044513	ENSSSCG00000015140	HSPA8	Sus scrofa heat shock 70kDa protein 8 (HSPA8), mRNA. [Source:RefSeq mRNA;Acc:NM_001243907]	49978078	49985961	-	14124	downstream
chr9	LNC_002185	XLOC_123536	--	Novel_lncRNA	49943136	49963953	+	ENSSSCT00000016505	ENSSSCG00000015139	BSX	brain specific homeobox [Source:HGNC Symbol;Acc:HGNC:20450]	49905428	49909226	-	33909	upstream
chr9	LNC_002185	XLOC_123536	--	Novel_lncRNA	49943136	49963953	+	ENSSSCT00000016504	ENSSSCG00000015138	C11orf63	chromosome 11 open reading frame 63 [Source:HGNC Symbol;Acc:HGNC:26288]	49826361	49889024	+	54111	downstream
chr9	LNC_002185	XLOC_123536	--	Novel_lncRNA	49943136	49963953	+	ENSSSCT00000063487	ENSSSCG00000015140	HSPA8	Sus scrofa heat shock 70kDa protein 8 (HSPA8), mRNA. [Source:RefSeq mRNA;Acc:NM_001243907]	49982170	49986780	-	18216	downstream
chr9	LNC_002185	XLOC_123536	--	Novel_lncRNA	49943136	49963953	+	ENSSSCT00000054065	ENSSSCG00000015140	HSPA8	Sus scrofa heat shock 70kDa protein 8 (HSPA8), mRNA. [Source:RefSeq mRNA;Acc:NM_001243907]	49982281	49986763	-	18327	downstream
chr9	LNC_002184	XLOC_123465	--	Novel_lncRNA	48399981	48404282	+	ENSSSCT00000065854	ENSSSCG00000015135	SORL1	sortilin related receptor 1 [Source:HGNC Symbol;Acc:HGNC:11185]	48485788	48649726	+	81505	upstream
chr9	LNC_002184	XLOC_123465	--	Novel_lncRNA	48399981	48404282	+	ENSSSCT00000046948	ENSSSCG00000015135	SORL1	sortilin related receptor 1 [Source:HGNC Symbol;Acc:HGNC:11185]	48485801	48652348	+	81518	upstream
chr9	LNC_002184	XLOC_123465	--	Novel_lncRNA	48399981	48404282	+	ENSSSCT00000031058	ENSSSCG00000015135	SORL1	sortilin related receptor 1 [Source:HGNC Symbol;Acc:HGNC:11185]	48434915	48649641	+	30632	upstream
chr9	LNC_002184	XLOC_123465	--	Novel_lncRNA	48399981	48404282	+	ENSSSCT00000026020	ENSSSCG00000028517	SC5D	sterol-C5-desaturase [Source:HGNC Symbol;Acc:HGNC:10547]	48357123	48373836	+	26144	downstream
chr9	LNC_002184	XLOC_123465	--	Novel_lncRNA	48399981	48404282	+	ENSSSCT00000056621	ENSSSCG00000015135	SORL1	sortilin related receptor 1 [Source:HGNC Symbol;Acc:HGNC:11185]	48485720	48653667	+	81437	upstream
chr9	LNC_002187	XLOC_123732	--	Novel_lncRNA	55768109	55788845	+	ENSSSCT00000061199	ENSSSCG00000015237	FLI1	Fli-1 proto-oncogene, ETS transcription factor [Source:HGNC Symbol;Acc:HGNC:3749]	55612901	55749775	+	18333	downstream
chr9	LNC_002187	XLOC_123732	--	Novel_lncRNA	55768109	55788845	+	ENSSSCT00000027719	ENSSSCG00000021573	KCNJ5	G protein-activated inward rectifier potassium channel 4 [Source:UniProtKB/Swiss-Prot;Acc:O02670]	55836701	55864941	+	47855	upstream
chr9	LNC_002187	XLOC_123732	--	Novel_lncRNA	55768109	55788845	+	ENSSSCT00000016602	ENSSSCG00000015236	KCNJ1	potassium voltage-gated channel subfamily J member 1 [Source:HGNC Symbol;Acc:HGNC:6255]	55780257	55785577	-	-5321	antisense
chr9	LNC_002187	XLOC_123732	--	Novel_lncRNA	55768109	55788845	+	ENSSSCT00000016603	ENSSSCG00000015237	FLI1	Fli-1 proto-oncogene, ETS transcription factor [Source:HGNC Symbol;Acc:HGNC:3749]	55620869	55749774	+	18334	downstream
chr9	LNC_002187	XLOC_123732	--	Novel_lncRNA	55768109	55788845	+	ENSSSCT00000041234	ENSSSCG00000015237	FLI1	Fli-1 proto-oncogene, ETS transcription factor [Source:HGNC Symbol;Acc:HGNC:3749]	55621460	55749781	+	18327	downstream
chr9	LNC_002186	XLOC_123544	--	Novel_lncRNA	50570993	50572156	+	ENSSSCT00000051882	ENSSSCG00000024299	SCN3B	sodium voltage-gated channel beta subunit 3 [Source:HGNC Symbol;Acc:HGNC:20665]	50508205	50532038	-	38954	upstream
chr9	LNC_002186	XLOC_123544	--	Novel_lncRNA	50570993	50572156	+	ENSSSCT00000016511	ENSSSCG00000015145	ZNF202	zinc finger protein 202 [Source:HGNC Symbol;Acc:HGNC:12994]	50585570	50605633	-	13413	downstream
chr9	LNC_002186	XLOC_123544	--	Novel_lncRNA	50570993	50572156	+	ENSSSCT00000037956	ENSSSCG00000015144	GRAMD1B	GRAM domain containing 1B [Source:HGNC Symbol;Acc:HGNC:29214]	50335261	50502166	+	68826	downstream
chr9	LNC_002186	XLOC_123544	--	Novel_lncRNA	50570993	50572156	+	ENSSSCT00000028370	ENSSSCG00000024299	SCN3B	sodium voltage-gated channel beta subunit 3 [Source:HGNC Symbol;Acc:HGNC:20665]	50508194	50531982	-	39010	upstream
chr9	LNC_002186	XLOC_123544	--	Novel_lncRNA	50570993	50572156	+	ENSSSCT00000047568	ENSSSCG00000024299	SCN3B	sodium voltage-gated channel beta subunit 3 [Source:HGNC Symbol;Acc:HGNC:20665]	50508194	50532038	-	38954	upstream
chr9	LNC_002186	XLOC_123544	--	Novel_lncRNA	50570993	50572156	+	ENSSSCT00000055360	ENSSSCG00000031094	OR6M1	olfactory receptor family 6 subfamily M member 1 [Source:HGNC Symbol;Acc:HGNC:14711]	50634387	50635343	-	62230	downstream
chr9	LNC_002186	XLOC_123544	--	Novel_lncRNA	50570993	50572156	+	ENSSSCT00000059197	ENSSSCG00000039738	-	--	50666617	50667561	-	94460	downstream
chr9	LNC_002186	XLOC_123544	--	Novel_lncRNA	50570993	50572156	+	ENSSSCT00000043933	ENSSSCG00000035510	-	--	50651989	50652933	-	79832	downstream
chr9	LNC_002186	XLOC_123544	--	Novel_lncRNA	50570993	50572156	+	ENSSSCT00000036824	ENSSSCG00000015144	GRAMD1B	GRAM domain containing 1B [Source:HGNC Symbol;Acc:HGNC:29214]	50444925	50509799	+	61193	downstream
chr9	LNC_002186	XLOC_123544	--	Novel_lncRNA	50570993	50572156	+	ENSSSCT00000016510	ENSSSCG00000015144	GRAMD1B	GRAM domain containing 1B [Source:HGNC Symbol;Acc:HGNC:29214]	50259321	50502241	+	68751	downstream
chr9	LNC_002186	XLOC_123544	--	Novel_lncRNA	50570993	50572156	+	ENSSSCT00000042722	ENSSSCG00000015144	GRAMD1B	GRAM domain containing 1B [Source:HGNC Symbol;Acc:HGNC:29214]	50475189	50509799	+	61193	downstream
chr9	LNC_002186	XLOC_123544	--	Novel_lncRNA	50570993	50572156	+	ENSSSCT00000032190	ENSSSCG00000015144	GRAMD1B	GRAM domain containing 1B [Source:HGNC Symbol;Acc:HGNC:29214]	50444495	50502166	+	68826	downstream
chr9	LNC_002186	XLOC_123544	--	Novel_lncRNA	50570993	50572156	+	ENSSSCT00000064662	ENSSSCG00000015145	ZNF202	zinc finger protein 202 [Source:HGNC Symbol;Acc:HGNC:12994]	50583696	50605633	-	11539	downstream
chr9	LNC_002186	XLOC_123544	--	Novel_lncRNA	50570993	50572156	+	ENSSSCT00000052146	ENSSSCG00000015144	GRAMD1B	GRAM domain containing 1B [Source:HGNC Symbol;Acc:HGNC:29214]	50413322	50509799	+	61193	downstream
chr9	LNC_002186	XLOC_123544	--	Novel_lncRNA	50570993	50572156	+	ENSSSCT00000016512	ENSSSCG00000015146	OR6X1	olfactory receptor family 6 subfamily X member 1 [Source:HGNC Symbol;Acc:HGNC:14737]	50613023	50613958	-	40866	downstream
chr9	LNC_002186	XLOC_123544	--	Novel_lncRNA	50570993	50572156	+	ENSSSCT00000059707	ENSSSCG00000015144	GRAMD1B	GRAM domain containing 1B [Source:HGNC Symbol;Acc:HGNC:29214]	50397060	50501163	+	69829	downstream
chr9	LNC_002186	XLOC_123544	--	Novel_lncRNA	50570993	50572156	+	ENSSSCT00000027064	ENSSSCG00000015144	GRAMD1B	GRAM domain containing 1B [Source:HGNC Symbol;Acc:HGNC:29214]	50397753	50502166	+	68826	downstream
chr9	LNC_002186	XLOC_123544	--	Novel_lncRNA	50570993	50572156	+	ENSSSCT00000040189	ENSSSCG00000015144	GRAMD1B	GRAM domain containing 1B [Source:HGNC Symbol;Acc:HGNC:29214]	50374195	50509799	+	61193	downstream
chr9	LNC_002181	XLOC_123359	--	Novel_lncRNA	45212067	45254597	+	ENSSSCT00000057720	ENSSSCG00000015083	FXYD6	FXYD domain containing ion transport regulator 6 [Source:HGNC Symbol;Acc:HGNC:4030]	45182400	45217783	-	-5717	antisense
chr9	LNC_002181	XLOC_123359	--	Novel_lncRNA	45212067	45254597	+	ENSSSCT00000016451	ENSSSCG00000015085	IL10RA	interleukin 10 receptor subunit alpha [Source:HGNC Symbol;Acc:HGNC:5964]	45310530	45325168	+	55932	upstream
chr9	LNC_002181	XLOC_123359	--	Novel_lncRNA	45212067	45254597	+	ENSSSCT00000042047	ENSSSCG00000038710	TMPRSS13	transmembrane protease, serine 13 [Source:HGNC Symbol;Acc:HGNC:29808]	45236741	45269149	-	-17857	antisense
chr9	LNC_002181	XLOC_123359	--	Novel_lncRNA	45212067	45254597	+	ENSSSCT00000016450	ENSSSCG00000015084	FXYD2	sodium/potassium-transporting ATPase subunit gamma [Source:RefSeq peptide;Acc:NP_001014427]	45165815	45170294	-	41772	upstream
chr9	LNC_002181	XLOC_123359	--	Novel_lncRNA	45212067	45254597	+	ENSSSCT00000016448	ENSSSCG00000033965	-	--	45126140	45146984	-	65082	upstream
chr9	LNC_002181	XLOC_123359	--	Novel_lncRNA	45212067	45254597	+	ENSSSCT00000016449	ENSSSCG00000015083	FXYD6	FXYD domain containing ion transport regulator 6 [Source:HGNC Symbol;Acc:HGNC:4030]	45187149	45188656	-	23410	upstream
chr9	LNC_002181	XLOC_123359	--	Novel_lncRNA	45212067	45254597	+	ENSSSCT00000054837	ENSSSCG00000038710	TMPRSS13	transmembrane protease, serine 13 [Source:HGNC Symbol;Acc:HGNC:29808]	45236741	45257835	-	-17857	antisense
chr9	LNC_002181	XLOC_123359	--	Novel_lncRNA	45212067	45254597	+	ENSSSCT00000066239	ENSSSCG00000038710	TMPRSS13	transmembrane protease, serine 13 [Source:HGNC Symbol;Acc:HGNC:29808]	45236741	45257835	-	-17857	antisense
chr9	LNC_002181	XLOC_123359	--	Novel_lncRNA	45212067	45254597	+	ENSSSCT00000036681	ENSSSCG00000015085	IL10RA	interleukin 10 receptor subunit alpha [Source:HGNC Symbol;Acc:HGNC:5964]	45310534	45325168	+	55936	upstream
chr9	LNC_002183	XLOC_123413	--	Novel_lncRNA	46682876	46685645	+	ENSSSCT00000059048	ENSSSCG00000015120	USP2	ubiquitin specific peptidase 2 [Source:HGNC Symbol;Acc:HGNC:12618]	46565081	46590391	-	92484	upstream
chr9	LNC_002183	XLOC_123413	--	Novel_lncRNA	46682876	46685645	+	ENSSSCT00000054930	ENSSSCG00000015120	USP2	ubiquitin specific peptidase 2 [Source:HGNC Symbol;Acc:HGNC:12618]	46565081	46590392	-	92483	upstream
chr9	LNC_002183	XLOC_123413	--	Novel_lncRNA	46682876	46685645	+	ENSSSCT00000040595	ENSSSCG00000032330	THY1	thy-1 membrane glycoprotein precursor [Source:RefSeq peptide;Acc:NP_001139601]	46605260	46609542	-	73333	upstream
chr9	LNC_002183	XLOC_123413	--	Novel_lncRNA	46682876	46685645	+	ENSSSCT00000053484	ENSSSCG00000032330	THY1	thy-1 membrane glycoprotein precursor [Source:RefSeq peptide;Acc:NP_001139601]	46607046	46612266	-	70609	upstream
chr9	LNC_002183	XLOC_123413	--	Novel_lncRNA	46682876	46685645	+	ENSSSCT00000054945	ENSSSCG00000015120	USP2	ubiquitin specific peptidase 2 [Source:HGNC Symbol;Acc:HGNC:12618]	46565081	46588202	-	94673	upstream
chr9	LNC_002183	XLOC_123413	--	Novel_lncRNA	46682876	46685645	+	ENSSSCT00000024719	ENSSSCG00000015120	USP2	ubiquitin specific peptidase 2 [Source:HGNC Symbol;Acc:HGNC:12618]	46565081	46585239	-	97636	upstream
chr9	LNC_002183	XLOC_123413	--	Novel_lncRNA	46682876	46685645	+	ENSSSCT00000061854	ENSSSCG00000015120	USP2	ubiquitin specific peptidase 2 [Source:HGNC Symbol;Acc:HGNC:12618]	46565141	46589800	-	93075	upstream
chr9	LNC_002182	XLOC_123398	--	Novel_lncRNA	46280118	46282732	+	ENSSSCT00000054371	ENSSSCG00000036296	-	--	46237864	46242086	-	38031	upstream
chr9	LNC_002182	XLOC_123398	--	Novel_lncRNA	46280118	46282732	+	ENSSSCT00000039922	ENSSSCG00000015105	SLC37A4	glucose-6-phosphate exchanger SLC37A4 [Source:RefSeq peptide;Acc:NP_001186648]	46244802	46254241	-	25876	upstream
chr9	LNC_002182	XLOC_123398	--	Novel_lncRNA	46280118	46282732	+	ENSSSCT00000053909	ENSSSCG00000015106	HYOU1	hypoxia up-regulated 1 [Source:HGNC Symbol;Acc:HGNC:16931]	46264932	46276605	-	3512	upstream
chr9	LNC_002182	XLOC_123398	--	Novel_lncRNA	46280118	46282732	+	ENSSSCT00000039463	ENSSSCG00000015106	HYOU1	hypoxia up-regulated 1 [Source:HGNC Symbol;Acc:HGNC:16931]	46264932	46276995	-	3122	upstream
chr9	LNC_002182	XLOC_123398	--	Novel_lncRNA	46280118	46282732	+	ENSSSCT00000054640	ENSSSCG00000015106	HYOU1	hypoxia up-regulated 1 [Source:HGNC Symbol;Acc:HGNC:16931]	46262859	46275987	-	4130	upstream
chr9	LNC_002182	XLOC_123398	--	Novel_lncRNA	46280118	46282732	+	ENSSSCT00000047653	ENSSSCG00000037439	TRAPPC4	trafficking protein particle complex 4 [Source:HGNC Symbol;Acc:HGNC:19943]	46242529	46247485	+	32632	downstream
chr9	LNC_002182	XLOC_123398	--	Novel_lncRNA	46280118	46282732	+	ENSSSCT00000016479	ENSSSCG00000015113	NLRX1	NLR family member X1 [Source:RefSeq peptide;Acc:NP_001191698]	46364936	46380544	+	82203	upstream
chr9	LNC_002182	XLOC_123398	--	Novel_lncRNA	46280118	46282732	+	ENSSSCT00000016468	ENSSSCG00000015102	CCDC84	Sus scrofa coiled-coil domain containing 84 (CCDC84), mRNA. [Source:RefSeq mRNA;Acc:NM_001244396]	46230391	46239433	+	40684	downstream
chr9	LNC_002182	XLOC_123398	--	Novel_lncRNA	46280118	46282732	+	ENSSSCT00000016469	ENSSSCG00000036296	-	--	46235738	46242095	-	38022	upstream
chr9	LNC_002182	XLOC_123398	--	Novel_lncRNA	46280118	46282732	+	ENSSSCT00000016466	ENSSSCG00000015100	UPK2	uroplakin-2 precursor [Source:RefSeq peptide;Acc:NP_999177]	46200424	46202937	+	77180	downstream
chr9	LNC_002182	XLOC_123398	--	Novel_lncRNA	46280118	46282732	+	ENSSSCT00000016467	ENSSSCG00000015101	FOXR1	forkhead box R1 [Source:HGNC Symbol;Acc:HGNC:29980]	46209084	46220025	+	60092	downstream
chr9	LNC_002182	XLOC_123398	--	Novel_lncRNA	46280118	46282732	+	ENSSSCT00000048719	ENSSSCG00000036296	-	--	46239543	46242465	-	37652	upstream
chr9	LNC_002182	XLOC_123398	--	Novel_lncRNA	46280118	46282732	+	ENSSSCT00000061161	ENSSSCG00000015113	NLRX1	NLR family member X1 [Source:RefSeq peptide;Acc:NP_001191698]	46365929	46383937	+	83196	upstream
chr9	LNC_002182	XLOC_123398	--	Novel_lncRNA	46280118	46282732	+	ENSSSCT00000050350	ENSSSCG00000036296	-	--	46237864	46242086	-	38031	upstream
chr9	LNC_002182	XLOC_123398	--	Novel_lncRNA	46280118	46282732	+	ENSSSCT00000047579	ENSSSCG00000015106	HYOU1	hypoxia up-regulated 1 [Source:HGNC Symbol;Acc:HGNC:16931]	46264935	46276895	-	3222	upstream
chr9	LNC_002182	XLOC_123398	--	Novel_lncRNA	46280118	46282732	+	ENSSSCT00000057477	ENSSSCG00000015108	HMBS	porphobilinogen deaminase [Source:RefSeq peptide;Acc:NP_001090881]	46302947	46311693	+	20214	upstream
chr9	LNC_002182	XLOC_123398	--	Novel_lncRNA	46280118	46282732	+	ENSSSCT00000062953	ENSSSCG00000015113	NLRX1	NLR family member X1 [Source:RefSeq peptide;Acc:NP_001191698]	46365929	46383937	+	83196	upstream
chr9	LNC_002182	XLOC_123398	--	Novel_lncRNA	46280118	46282732	+	ENSSSCT00000053071	ENSSSCG00000015113	NLRX1	NLR family member X1 [Source:RefSeq peptide;Acc:NP_001191698]	46363928	46380542	+	81195	upstream
chr9	LNC_002182	XLOC_123398	--	Novel_lncRNA	46280118	46282732	+	ENSSSCT00000054259	ENSSSCG00000040684	-	--	46308906	46313312	-	26173	downstream
chr9	LNC_002182	XLOC_123398	--	Novel_lncRNA	46280118	46282732	+	ENSSSCT00000060506	ENSSSCG00000015108	HMBS	porphobilinogen deaminase [Source:RefSeq peptide;Acc:NP_001090881]	46300043	46308867	+	17310	upstream
chr9	LNC_002182	XLOC_123398	--	Novel_lncRNA	46280118	46282732	+	ENSSSCT00000063585	ENSSSCG00000015113	NLRX1	NLR family member X1 [Source:RefSeq peptide;Acc:NP_001191698]	46365929	46387295	+	83196	upstream
chr9	LNC_002182	XLOC_123398	--	Novel_lncRNA	46280118	46282732	+	ENSSSCT00000060387	ENSSSCG00000015108	HMBS	porphobilinogen deaminase [Source:RefSeq peptide;Acc:NP_001090881]	46300088	46308517	+	17355	upstream
chr9	LNC_002182	XLOC_123398	--	Novel_lncRNA	46280118	46282732	+	ENSSSCT00000016471	ENSSSCG00000015105	SLC37A4	glucose-6-phosphate exchanger SLC37A4 [Source:RefSeq peptide;Acc:NP_001186648]	46244802	46254241	-	25876	upstream
chr9	LNC_002182	XLOC_123398	--	Novel_lncRNA	46280118	46282732	+	ENSSSCT00000029556	ENSSSCG00000015105	SLC37A4	glucose-6-phosphate exchanger SLC37A4 [Source:RefSeq peptide;Acc:NP_001186648]	46244802	46254241	-	25876	upstream
chr9	LNC_002182	XLOC_123398	--	Novel_lncRNA	46280118	46282732	+	ENSSSCT00000064254	ENSSSCG00000015111	C2CD2L	C2CD2 like [Source:HGNC Symbol;Acc:HGNC:29000]	46322179	46330191	+	39446	upstream
chr9	LNC_002182	XLOC_123398	--	Novel_lncRNA	46280118	46282732	+	ENSSSCT00000016478	ENSSSCG00000015112	HINFP	histone H4 transcription factor [Source:HGNC Symbol;Acc:HGNC:17850]	46336170	46347921	+	53437	upstream
chr9	LNC_002182	XLOC_123398	--	Novel_lncRNA	46280118	46282732	+	ENSSSCT00000016474	ENSSSCG00000015108	HMBS	porphobilinogen deaminase [Source:RefSeq peptide;Acc:NP_001090881]	46300074	46308512	+	17341	upstream
chr9	LNC_002182	XLOC_123398	--	Novel_lncRNA	46280118	46282732	+	ENSSSCT00000016477	ENSSSCG00000015111	C2CD2L	C2CD2 like [Source:HGNC Symbol;Acc:HGNC:29000]	46321808	46331075	+	39075	upstream
chr9	LNC_002182	XLOC_123398	--	Novel_lncRNA	46280118	46282732	+	ENSSSCT00000016476	ENSSSCG00000015110	DPAGT1	dolichyl-phosphate N-acetylglucosaminephosphotransferase 1 [Source:HGNC Symbol;Acc:HGNC:2995]	46311339	46317641	-	28606	downstream
chr9	LNC_002182	XLOC_123398	--	Novel_lncRNA	46280118	46282732	+	ENSSSCT00000046805	ENSSSCG00000015106	HYOU1	hypoxia up-regulated 1 [Source:HGNC Symbol;Acc:HGNC:16931]	46262859	46275987	-	4130	upstream
chr9	LNC_002182	XLOC_123398	--	Novel_lncRNA	46280118	46282732	+	ENSSSCT00000016473	ENSSSCG00000015107	VPS11	VPS11, CORVET/HOPS core subunit [Source:HGNC Symbol;Acc:HGNC:14583]	46285733	46297474	+	3000	upstream
chr9	LNC_002182	XLOC_123398	--	Novel_lncRNA	46280118	46282732	+	ENSSSCT00000016472	ENSSSCG00000015106	HYOU1	hypoxia up-regulated 1 [Source:HGNC Symbol;Acc:HGNC:16931]	46264932	46276909	-	3208	upstream
chr13	ALDBSSCT0000002613	ALDBSSCG0000001588	--	Annotated_lncRNA	34299949	34344157	+	ENSSSCT00000045252	ENSSSCG00000011434	-	--	34380357	34384862	+	36199	upstream
chr13	ALDBSSCT0000002613	ALDBSSCG0000001588	--	Annotated_lncRNA	34299949	34344157	+	ENSSSCT00000064581	ENSSSCG00000011432	GLYCTK	glycerate kinase [Source:HGNC Symbol;Acc:HGNC:24247]	34436694	34440013	+	92536	upstream
chr13	ALDBSSCT0000002613	ALDBSSCG0000001588	--	Annotated_lncRNA	34299949	34344157	+	ENSSSCT00000052177	ENSSSCG00000011435	TWF2	twinfilin actin binding protein 2 [Source:HGNC Symbol;Acc:HGNC:9621]	34357850	34371026	-	13692	downstream
chr13	ALDBSSCT0000002613	ALDBSSCG0000001588	--	Annotated_lncRNA	34299949	34344157	+	ENSSSCT00000012512	ENSSSCG00000011432	GLYCTK	glycerate kinase [Source:HGNC Symbol;Acc:HGNC:24247]	34433400	34440054	+	89242	upstream
chr13	ALDBSSCT0000002613	ALDBSSCG0000001588	--	Annotated_lncRNA	34299949	34344157	+	ENSSSCT00000012513	ENSSSCG00000011433	WDR82	WD repeat domain 82 [Source:HGNC Symbol;Acc:HGNC:28826]	34387799	34412195	-	43641	downstream
chr13	ALDBSSCT0000002613	ALDBSSCG0000001588	--	Annotated_lncRNA	34299949	34344157	+	ENSSSCT00000012510	ENSSSCG00000011430	DUSP7	dual specificity phosphatase 7 [Source:HGNC Symbol;Acc:HGNC:3073]	34197876	34206493	-	93455	upstream
chr13	ALDBSSCT0000002613	ALDBSSCG0000001588	--	Annotated_lncRNA	34299949	34344157	+	ENSSSCT00000012516	ENSSSCG00000011436	-	Sus scrofa toll like receptor 9 (TLR9), mRNA. [Source:RefSeq mRNA;Acc:NM_213958]	34353444	34357717	-	9286	downstream
chr13	ALDBSSCT0000002613	ALDBSSCG0000001588	--	Annotated_lncRNA	34299949	34344157	+	ENSSSCT00000012517	ENSSSCG00000011437	ALAS1	5'-aminolevulinate synthase 1 [Source:HGNC Symbol;Acc:HGNC:396]	34333171	34347589	+	-10987	sense_overlapping
chr13	ALDBSSCT0000002613	ALDBSSCG0000001588	--	Annotated_lncRNA	34299949	34344157	+	ENSSSCT00000012514	ENSSSCG00000011434	-	--	34380514	34385595	+	36356	upstream
chr13	ALDBSSCT0000002613	ALDBSSCG0000001588	--	Annotated_lncRNA	34299949	34344157	+	ENSSSCT00000012506	ENSSSCG00000011426	POC1A	POC1 centriolar protein A [Source:HGNC Symbol;Acc:HGNC:24488]	34226960	34307718	-	-7770	antisense
chr13	ALDBSSCT0000002613	ALDBSSCG0000001588	--	Annotated_lncRNA	34299949	34344157	+	ENSSSCT00000036828	ENSSSCG00000011437	ALAS1	5'-aminolevulinate synthase 1 [Source:HGNC Symbol;Acc:HGNC:396]	34332534	34351151	+	-11624	sense_overlapping
chr13	ALDBSSCT0000002613	ALDBSSCG0000001588	--	Annotated_lncRNA	34299949	34344157	+	ENSSSCT00000055057	ENSSSCG00000011432	GLYCTK	glycerate kinase [Source:HGNC Symbol;Acc:HGNC:24247]	34436693	34440054	+	92535	upstream
chr13	ALDBSSCT0000002613	ALDBSSCG0000001588	--	Annotated_lncRNA	34299949	34344157	+	ENSSSCT00000012515	ENSSSCG00000011435	TWF2	twinfilin actin binding protein 2 [Source:HGNC Symbol;Acc:HGNC:9621]	34357850	34371026	-	13692	downstream
chr9	ALDBSSCT0000011228	ALDBSSCG0000006814	--	Annotated_lncRNA	66184510	66186484	+	ENSSSCT00000026414	ENSSSCG00000021487	MFSD4A	major facilitator superfamily domain containing 4A [Source:HGNC Symbol;Acc:HGNC:25433]	66248916	66290327	+	62431	upstream
chr9	ALDBSSCT0000011228	ALDBSSCG0000006814	--	Annotated_lncRNA	66184510	66186484	+	ENSSSCT00000041512	ENSSSCG00000015290	CDK18	cyclin dependent kinase 18 [Source:HGNC Symbol;Acc:HGNC:8751]	66193176	66203852	+	6691	upstream
chr9	ALDBSSCT0000011228	ALDBSSCG0000006814	--	Annotated_lncRNA	66184510	66186484	+	ENSSSCT00000016661	ENSSSCG00000015290	CDK18	cyclin dependent kinase 18 [Source:HGNC Symbol;Acc:HGNC:8751]	66175562	66202795	+	-1975	sense_overlapping
chr9	ALDBSSCT0000011228	ALDBSSCG0000006814	--	Annotated_lncRNA	66184510	66186484	+	ENSSSCT00000016662	ENSSSCG00000015291	LEMD1	LEM domain containing 1 [Source:HGNC Symbol;Acc:HGNC:18725]	66058715	66087350	-	97159	upstream
chr9	ALDBSSCT0000011228	ALDBSSCG0000006814	--	Annotated_lncRNA	66184510	66186484	+	ENSSSCT00000064444	ENSSSCG00000015291	LEMD1	LEM domain containing 1 [Source:HGNC Symbol;Acc:HGNC:18725]	66057419	66089012	-	95497	upstream
chr6	LNC_001725	XLOC_098620	--	Novel_lncRNA	59848935	59852256	+	ENSSSCT00000063346	ENSSSCG00000034815	U2AF2	Sus scrofa U2 small nuclear RNA auxiliary factor 2 (U2AF2), mRNA. [Source:RefSeq mRNA;Acc:NM_001315804]	59774190	59789742	+	59192	downstream
chr6	LNC_001725	XLOC_098620	--	Novel_lncRNA	59848935	59852256	+	ENSSSCT00000042120	ENSSSCG00000034815	U2AF2	Sus scrofa U2 small nuclear RNA auxiliary factor 2 (U2AF2), mRNA. [Source:RefSeq mRNA;Acc:NM_001315804]	59774190	59788774	+	60160	downstream
chr6	LNC_001725	XLOC_098620	--	Novel_lncRNA	59848935	59852256	+	ENSSSCT00000045529	ENSSSCG00000039670	EPN1	epsin 1 [Source:HGNC Symbol;Acc:HGNC:21604]	59789946	59802299	+	46635	downstream
chr6	LNC_001725	XLOC_098620	--	Novel_lncRNA	59848935	59852256	+	ENSSSCT00000003667	ENSSSCG00000003303	-	--	59860495	59866653	-	8238	downstream
chr6	LNC_001725	XLOC_098620	--	Novel_lncRNA	59848935	59852256	+	ENSSSCT00000049165	ENSSSCG00000035081	CCDC106	coiled-coil domain containing 106 [Source:HGNC Symbol;Acc:HGNC:30181]	59768383	59772586	+	76348	downstream
chr6	LNC_001725	XLOC_098620	--	Novel_lncRNA	59848935	59852256	+	ENSSSCT00000003671	ENSSSCG00000003307	NLRP9	NLR family pyrin domain containing 9 [Source:HGNC Symbol;Acc:HGNC:22941]	59949004	59973856	+	96747	upstream
chr6	LNC_001725	XLOC_098620	--	Novel_lncRNA	59848935	59852256	+	ENSSSCT00000065808	ENSSSCG00000031349	ZNF580	zinc finger protein 580 [Source:HGNC Symbol;Acc:HGNC:29473]	59761947	59764373	+	84561	downstream
chr6	LNC_001725	XLOC_098620	--	Novel_lncRNA	59848935	59852256	+	ENSSSCT00000003670	ENSSSCG00000003306	HELZ2	helicase with zinc finger 2 [Source:HGNC Symbol;Acc:HGNC:30021]	59915643	59931611	+	63386	upstream
chr6	LNC_001725	XLOC_098620	--	Novel_lncRNA	59848935	59852256	+	ENSSSCT00000040073	ENSSSCG00000040721	ZNF581	zinc finger protein 581 [Source:HGNC Symbol;Acc:HGNC:25017]	59764515	59767006	+	81928	downstream
chr6	LNC_001725	XLOC_098620	--	Novel_lncRNA	59848935	59852256	+	ENSSSCT00000051575	ENSSSCG00000035081	CCDC106	coiled-coil domain containing 106 [Source:HGNC Symbol;Acc:HGNC:30181]	59767430	59772588	+	76346	downstream
chr6	LNC_001725	XLOC_098620	--	Novel_lncRNA	59848935	59852256	+	ENSSSCT00000034562	ENSSSCG00000003307	NLRP9	NLR family pyrin domain containing 9 [Source:HGNC Symbol;Acc:HGNC:22941]	59949004	59973856	+	96747	upstream
chr6	LNC_001725	XLOC_098620	--	Novel_lncRNA	59848935	59852256	+	ENSSSCT00000043873	ENSSSCG00000039670	EPN1	epsin 1 [Source:HGNC Symbol;Acc:HGNC:21604]	59789989	59802299	+	46635	downstream
chr6	LNC_001725	XLOC_098620	--	Novel_lncRNA	59848935	59852256	+	ENSSSCT00000044144	ENSSSCG00000003303	-	--	59860495	59868085	-	8238	downstream
chr6	LNC_001725	XLOC_098620	--	Novel_lncRNA	59848935	59852256	+	ENSSSCT00000034218	ENSSSCG00000034466	-	--	59819502	59819822	-	29112	upstream
chr6	LNC_001725	XLOC_098620	--	Novel_lncRNA	59848935	59852256	+	ENSSSCT00000053023	ENSSSCG00000003303	-	--	59860495	59866610	-	8238	downstream
chr1	ALDBSSCT0000000292	ALDBSSCG0000000167	--	Annotated_lncRNA	140799935	140817539	+	ENSSSCT00000048656	ENSSSCG00000038547	GABRB3	gamma-aminobutyric acid type A receptor beta3 subunit [Source:HGNC Symbol;Acc:HGNC:4083]	140675427	140905623	+	-17605	sense_overlapping
chr1	ALDBSSCT0000000292	ALDBSSCG0000000167	--	Annotated_lncRNA	140799935	140817539	+	ENSSSCT00000063711	ENSSSCG00000038547	GABRB3	gamma-aminobutyric acid type A receptor beta3 subunit [Source:HGNC Symbol;Acc:HGNC:4083]	140676319	140907748	+	-17605	sense_overlapping
chr1	ALDBSSCT0000000292	ALDBSSCG0000000167	--	Annotated_lncRNA	140799935	140817539	+	ENSSSCT00000018541	ENSSSCG00000038547	GABRB3	gamma-aminobutyric acid type A receptor beta3 subunit [Source:HGNC Symbol;Acc:HGNC:4083]	140566287	140903466	+	-17605	sense_overlapping
chr1	ALDBSSCT0000000292	ALDBSSCG0000000167	--	Annotated_lncRNA	140799935	140817539	+	ENSSSCT00000022646	ENSSSCG00000038547	GABRB3	gamma-aminobutyric acid type A receptor beta3 subunit [Source:HGNC Symbol;Acc:HGNC:4083]	140845123	140903466	+	27583	upstream
chr16	LNC_000917	XLOC_054753	--	Novel_lncRNA	63029069	63080783	+	ENSSSCT00000055795	ENSSSCG00000035993	C1QTNF2	complement C1q tumor necrosis factor-related protein 2 precursor [Source:RefSeq peptide;Acc:NP_001136301]	63167046	63188844	+	86262	upstream
chr16	LNC_000917	XLOC_054753	--	Novel_lncRNA	63029069	63080783	+	ENSSSCT00000058179	ENSSSCG00000038662	ZBED8	zinc finger BED-type containing 8 [Source:HGNC Symbol;Acc:HGNC:30804]	63142841	63144625	+	62057	upstream
chr16	LNC_000917	XLOC_054753	--	Novel_lncRNA	63029069	63080783	+	ENSSSCT00000018545	ENSSSCG00000017033	SLU7	SLU7 homolog, splicing factor [Source:HGNC Symbol;Acc:HGNC:16939]	63118710	63136234	+	37926	upstream
chr16	LNC_000917	XLOC_054753	--	Novel_lncRNA	63029069	63080783	+	ENSSSCT00000018544	ENSSSCG00000017032	-	--	63104778	63113151	-	23994	downstream
chr3	ALDBSSCT0000006738	ALDBSSCG0000004112	--	Annotated_lncRNA	58847852	58912933	+	ENSSSCT00000009013	ENSSSCG00000008230	ATOH8	atonal bHLH transcription factor 8 [Source:HGNC Symbol;Acc:HGNC:24126]	58964549	59001145	-	51615	downstream
chr3	ALDBSSCT0000006738	ALDBSSCG0000004112	--	Annotated_lncRNA	58847852	58912933	+	ENSSSCT00000052633	ENSSSCG00000008227	ST3GAL5	ST3 beta-galactoside alpha-2,3-sialyltransferase 5 [Source:HGNC Symbol;Acc:HGNC:10872]	58863003	58919551	+	-49931	sense_overlapping
chr3	ALDBSSCT0000006738	ALDBSSCG0000004112	--	Annotated_lncRNA	58847852	58912933	+	ENSSSCT00000050494	ENSSSCG00000008227	ST3GAL5	ST3 beta-galactoside alpha-2,3-sialyltransferase 5 [Source:HGNC Symbol;Acc:HGNC:10872]	58863814	58918188	+	-49120	sense_overlapping
chr3	ALDBSSCT0000006738	ALDBSSCG0000004112	--	Annotated_lncRNA	58847852	58912933	+	ENSSSCT00000046848	ENSSSCG00000008227	ST3GAL5	ST3 beta-galactoside alpha-2,3-sialyltransferase 5 [Source:HGNC Symbol;Acc:HGNC:10872]	58862991	58919551	+	-49943	sense_overlapping
chr3	ALDBSSCT0000006738	ALDBSSCG0000004112	--	Annotated_lncRNA	58847852	58912933	+	ENSSSCT00000009009	ENSSSCG00000008227	ST3GAL5	ST3 beta-galactoside alpha-2,3-sialyltransferase 5 [Source:HGNC Symbol;Acc:HGNC:10872]	58862966	58918066	+	-49968	sense_overlapping
chr3	ALDBSSCT0000006738	ALDBSSCG0000004112	--	Annotated_lncRNA	58847852	58912933	+	ENSSSCT00000044149	ENSSSCG00000034421	-	--	58756052	58756476	+	91375	downstream
chr4	LNC_001506	XLOC_086688	--	Novel_lncRNA	10561556	10641139	-	ENSSSCT00000054703	ENSSSCG00000005959	FAM49B	protein FAM49B [Source:RefSeq peptide;Acc:NP_001231368]	10548785	10643391	+	-79584	antisense
chr4	LNC_001506	XLOC_086688	--	Novel_lncRNA	10561556	10641139	-	ENSSSCT00000043468	ENSSSCG00000005961	-	--	10656179	10695400	-	15039	downstream
chr4	LNC_001506	XLOC_086688	--	Novel_lncRNA	10561556	10641139	-	ENSSSCT00000036789	ENSSSCG00000005959	FAM49B	protein FAM49B [Source:RefSeq peptide;Acc:NP_001231368]	10548802	10643392	+	-79584	antisense
chr4	LNC_001506	XLOC_086688	--	Novel_lncRNA	10561556	10641139	-	ENSSSCT00000052007	ENSSSCG00000005962	GSDMC	gasdermin C [Source:HGNC Symbol;Acc:HGNC:7151]	10723456	10739331	-	82316	downstream
chr4	LNC_001506	XLOC_086688	--	Novel_lncRNA	10561556	10641139	-	ENSSSCT00000049585	ENSSSCG00000005959	FAM49B	protein FAM49B [Source:RefSeq peptide;Acc:NP_001231368]	10548668	10645272	+	-79584	antisense
chr4	LNC_001506	XLOC_086688	--	Novel_lncRNA	10561556	10641139	-	ENSSSCT00000056592	ENSSSCG00000005961	-	--	10648121	10717323	-	6981	downstream
chr4	LNC_001506	XLOC_086688	--	Novel_lncRNA	10561556	10641139	-	ENSSSCT00000059366	ENSSSCG00000005961	-	--	10648121	10717323	-	6981	downstream
chr4	LNC_001506	XLOC_086688	--	Novel_lncRNA	10561556	10641139	-	ENSSSCT00000006542	ENSSSCG00000005959	FAM49B	protein FAM49B [Source:RefSeq peptide;Acc:NP_001231368]	10584927	10643398	+	-56213	antisense
chr4	LNC_001506	XLOC_086688	--	Novel_lncRNA	10561556	10641139	-	ENSSSCT00000049357	ENSSSCG00000005959	FAM49B	protein FAM49B [Source:RefSeq peptide;Acc:NP_001231368]	10606811	10643393	+	-34329	antisense
chr4	LNC_001506	XLOC_086688	--	Novel_lncRNA	10561556	10641139	-	ENSSSCT00000006544	ENSSSCG00000005961	-	--	10655909	10687076	-	14769	downstream
chr4	LNC_001506	XLOC_086688	--	Novel_lncRNA	10561556	10641139	-	ENSSSCT00000065443	ENSSSCG00000005959	FAM49B	protein FAM49B [Source:RefSeq peptide;Acc:NP_001231368]	10476098	10642712	+	-79584	antisense
chr4	LNC_001506	XLOC_086688	--	Novel_lncRNA	10561556	10641139	-	ENSSSCT00000050022	ENSSSCG00000005961	-	--	10648121	10695400	-	6981	downstream
chr4	LNC_001506	XLOC_086688	--	Novel_lncRNA	10561556	10641139	-	ENSSSCT00000053838	ENSSSCG00000005961	-	--	10648121	10665477	-	6981	downstream
chr4	LNC_001506	XLOC_086688	--	Novel_lncRNA	10561556	10641139	-	ENSSSCT00000006545	ENSSSCG00000005962	GSDMC	gasdermin C [Source:HGNC Symbol;Acc:HGNC:7151]	10723456	10744253	-	82316	downstream
chr4	LNC_001506	XLOC_086688	--	Novel_lncRNA	10561556	10641139	-	ENSSSCT00000040188	ENSSSCG00000005959	FAM49B	protein FAM49B [Source:RefSeq peptide;Acc:NP_001231368]	10606528	10645272	+	-34612	antisense
chr4	LNC_001506	XLOC_086688	--	Novel_lncRNA	10561556	10641139	-	ENSSSCT00000052780	ENSSSCG00000005961	-	--	10648121	10665477	-	6981	downstream
chr5	LNC_001640	XLOC_094162	--	Novel_lncRNA	21996544	21999724	-	ENSSSCT00000059488	ENSSSCG00000000403	BAZ2A	bromodomain adjacent to zinc finger domain 2A [Source:HGNC Symbol;Acc:HGNC:962]	21933896	21977458	-	19085	upstream
chr5	LNC_001640	XLOC_094162	--	Novel_lncRNA	21996544	21999724	-	ENSSSCT00000060088	ENSSSCG00000000402	RBMS2	RNA binding motif single stranded interacting protein 2 [Source:HGNC Symbol;Acc:HGNC:9909]	21819880	21932604	+	63939	downstream
chr5	LNC_001640	XLOC_094162	--	Novel_lncRNA	21996544	21999724	-	ENSSSCT00000055700	ENSSSCG00000000403	BAZ2A	bromodomain adjacent to zinc finger domain 2A [Source:HGNC Symbol;Acc:HGNC:962]	21933896	21983032	-	13511	upstream
chr5	LNC_001640	XLOC_094162	--	Novel_lncRNA	21996544	21999724	-	ENSSSCT00000023141	ENSSSCG00000027854	HSD17B6	hydroxysteroid 17-beta dehydrogenase 6 [Source:HGNC Symbol;Acc:HGNC:23316]	22089491	22114378	+	89766	upstream
chr5	LNC_001640	XLOC_094162	--	Novel_lncRNA	21996544	21999724	-	ENSSSCT00000058887	ENSSSCG00000027854	HSD17B6	hydroxysteroid 17-beta dehydrogenase 6 [Source:HGNC Symbol;Acc:HGNC:23316]	22089535	22114318	+	89810	upstream
chr5	LNC_001640	XLOC_094162	--	Novel_lncRNA	21996544	21999724	-	ENSSSCT00000062902	ENSSSCG00000000403	BAZ2A	bromodomain adjacent to zinc finger domain 2A [Source:HGNC Symbol;Acc:HGNC:962]	21936506	21982837	-	13706	upstream
chr5	LNC_001640	XLOC_094162	--	Novel_lncRNA	21996544	21999724	-	ENSSSCT00000032195	ENSSSCG00000000403	BAZ2A	bromodomain adjacent to zinc finger domain 2A [Source:HGNC Symbol;Acc:HGNC:962]	21933281	21977940	-	18603	upstream
chr5	LNC_001640	XLOC_094162	--	Novel_lncRNA	21996544	21999724	-	ENSSSCT00000046407	ENSSSCG00000000402	RBMS2	RNA binding motif single stranded interacting protein 2 [Source:HGNC Symbol;Acc:HGNC:9909]	21819852	21928211	+	68332	downstream
chr5	LNC_001640	XLOC_094162	--	Novel_lncRNA	21996544	21999724	-	ENSSSCT00000039515	ENSSSCG00000000403	BAZ2A	bromodomain adjacent to zinc finger domain 2A [Source:HGNC Symbol;Acc:HGNC:962]	21933896	21983034	-	13509	upstream
chr5	LNC_001640	XLOC_094162	--	Novel_lncRNA	21996544	21999724	-	ENSSSCT00000049648	ENSSSCG00000000403	BAZ2A	bromodomain adjacent to zinc finger domain 2A [Source:HGNC Symbol;Acc:HGNC:962]	21936271	21976821	-	19722	upstream
chr5	LNC_001640	XLOC_094162	--	Novel_lncRNA	21996544	21999724	-	ENSSSCT00000000438	ENSSSCG00000000405	-	--	21984754	21992302	-	4241	upstream
chr5	LNC_001640	XLOC_094162	--	Novel_lncRNA	21996544	21999724	-	ENSSSCT00000000439	ENSSSCG00000000406	PTGES3	prostaglandin E synthase 3 [Source:HGNC Symbol;Acc:HGNC:16049]	22000340	22021662	-	615	downstream
chr5	LNC_001640	XLOC_094162	--	Novel_lncRNA	21996544	21999724	-	ENSSSCT00000000436	ENSSSCG00000000403	BAZ2A	bromodomain adjacent to zinc finger domain 2A [Source:HGNC Symbol;Acc:HGNC:962]	21933281	21982837	-	13706	upstream
chr5	LNC_001640	XLOC_094162	--	Novel_lncRNA	21996544	21999724	-	ENSSSCT00000000434	ENSSSCG00000000402	RBMS2	RNA binding motif single stranded interacting protein 2 [Source:HGNC Symbol;Acc:HGNC:9909]	21870850	21927830	+	68713	downstream
chr5	LNC_001640	XLOC_094162	--	Novel_lncRNA	21996544	21999724	-	ENSSSCT00000054562	ENSSSCG00000000405	-	--	21981708	21992407	-	4136	upstream
chr5	LNC_001640	XLOC_094162	--	Novel_lncRNA	21996544	21999724	-	ENSSSCT00000033645	ENSSSCG00000020830	-	--	22044572	22057843	-	44847	downstream
chr5	LNC_001640	XLOC_094162	--	Novel_lncRNA	21996544	21999724	-	ENSSSCT00000066274	ENSSSCG00000026055	PRIM1	DNA primase small subunit [Source:RefSeq peptide;Acc:NP_001230598]	22063427	22089441	-	63702	downstream
chr5	LNC_001640	XLOC_094162	--	Novel_lncRNA	21996544	21999724	-	ENSSSCT00000026608	ENSSSCG00000026055	PRIM1	DNA primase small subunit [Source:RefSeq peptide;Acc:NP_001230598]	22064363	22089361	-	64638	downstream
chr5	LNC_001640	XLOC_094162	--	Novel_lncRNA	21996544	21999724	-	ENSSSCT00000033906	ENSSSCG00000000405	-	--	21981708	21992407	-	4136	upstream
chr5	LNC_001640	XLOC_094162	--	Novel_lncRNA	21996544	21999724	-	ENSSSCT00000039733	ENSSSCG00000000403	BAZ2A	bromodomain adjacent to zinc finger domain 2A [Source:HGNC Symbol;Acc:HGNC:962]	21936269	21982304	-	14239	upstream
chr5	LNC_001640	XLOC_094162	--	Novel_lncRNA	21996544	21999724	-	ENSSSCT00000061336	ENSSSCG00000000402	RBMS2	RNA binding motif single stranded interacting protein 2 [Source:HGNC Symbol;Acc:HGNC:9909]	21869481	21928267	+	68276	downstream
chr5	LNC_001640	XLOC_094162	--	Novel_lncRNA	21996544	21999724	-	ENSSSCT00000000442	ENSSSCG00000026055	PRIM1	DNA primase small subunit [Source:RefSeq peptide;Acc:NP_001230598]	22064256	22089390	-	64531	downstream
chr4	LNC_001500	XLOC_086120	--	Novel_lncRNA	122648447	122792723	+	ENSSSCT00000062704	ENSSSCG00000022447	F3	tissue factor [Source:RefSeq peptide;Acc:NP_998950]	122826727	122840508	+	34003	upstream
chr4	LNC_001500	XLOC_086120	--	Novel_lncRNA	122648447	122792723	+	ENSSSCT00000057237	ENSSSCG00000028620	ABCD3	ATP-binding cassette sub-family D member 3 [Source:RefSeq peptide;Acc:NP_001231062]	122848959	122929434	-	56235	downstream
chr4	LNC_001500	XLOC_086120	--	Novel_lncRNA	122648447	122792723	+	ENSSSCT00000007542	ENSSSCG00000006888	SLC44A3	solute carrier family 44 member 3 [Source:HGNC Symbol;Acc:HGNC:28689]	122529983	122621379	-	27067	upstream
chr4	LNC_001500	XLOC_086120	--	Novel_lncRNA	122648447	122792723	+	ENSSSCT00000027504	ENSSSCG00000022447	F3	tissue factor [Source:RefSeq peptide;Acc:NP_998950]	122826644	122837672	+	33920	upstream
chr4	LNC_001500	XLOC_086120	--	Novel_lncRNA	122648447	122792723	+	ENSSSCT00000026785	ENSSSCG00000028620	ABCD3	ATP-binding cassette sub-family D member 3 [Source:RefSeq peptide;Acc:NP_001231062]	122849330	122953257	-	56606	downstream
chr4	LNC_001500	XLOC_086120	--	Novel_lncRNA	122648447	122792723	+	ENSSSCT00000032329	ENSSSCG00000028620	ABCD3	ATP-binding cassette sub-family D member 3 [Source:RefSeq peptide;Acc:NP_001231062]	122847927	122929454	-	55203	downstream
chr4	LNC_001500	XLOC_086120	--	Novel_lncRNA	122648447	122792723	+	ENSSSCT00000042215	ENSSSCG00000028620	ABCD3	ATP-binding cassette sub-family D member 3 [Source:RefSeq peptide;Acc:NP_001231062]	122837525	122929454	-	44801	downstream
chr4	LNC_001501	XLOC_086121	--	Novel_lncRNA	122661615	122752865	+	ENSSSCT00000062704	ENSSSCG00000022447	F3	tissue factor [Source:RefSeq peptide;Acc:NP_998950]	122826727	122840508	+	73861	upstream
chr4	LNC_001501	XLOC_086121	--	Novel_lncRNA	122661615	122752865	+	ENSSSCT00000057237	ENSSSCG00000028620	ABCD3	ATP-binding cassette sub-family D member 3 [Source:RefSeq peptide;Acc:NP_001231062]	122848959	122929434	-	96093	downstream
chr4	LNC_001501	XLOC_086121	--	Novel_lncRNA	122661615	122752865	+	ENSSSCT00000007542	ENSSSCG00000006888	SLC44A3	solute carrier family 44 member 3 [Source:HGNC Symbol;Acc:HGNC:28689]	122529983	122621379	-	40235	upstream
chr4	LNC_001501	XLOC_086121	--	Novel_lncRNA	122661615	122752865	+	ENSSSCT00000027504	ENSSSCG00000022447	F3	tissue factor [Source:RefSeq peptide;Acc:NP_998950]	122826644	122837672	+	73778	upstream
chr4	LNC_001501	XLOC_086121	--	Novel_lncRNA	122661615	122752865	+	ENSSSCT00000026785	ENSSSCG00000028620	ABCD3	ATP-binding cassette sub-family D member 3 [Source:RefSeq peptide;Acc:NP_001231062]	122849330	122953257	-	96464	downstream
chr4	LNC_001501	XLOC_086121	--	Novel_lncRNA	122661615	122752865	+	ENSSSCT00000032329	ENSSSCG00000028620	ABCD3	ATP-binding cassette sub-family D member 3 [Source:RefSeq peptide;Acc:NP_001231062]	122847927	122929454	-	95061	downstream
chr4	LNC_001501	XLOC_086121	--	Novel_lncRNA	122661615	122752865	+	ENSSSCT00000042215	ENSSSCG00000028620	ABCD3	ATP-binding cassette sub-family D member 3 [Source:RefSeq peptide;Acc:NP_001231062]	122837525	122929454	-	84659	downstream
chr4	LNC_001503	XLOC_086497	--	Novel_lncRNA	3125397	3144625	-	ENSSSCT00000006515	ENSSSCG00000005934	TRAPPC9	trafficking protein particle complex 9 [Source:HGNC Symbol;Acc:HGNC:30832]	3070742	3219761	+	-19229	antisense
chr4	LNC_001503	XLOC_086497	--	Novel_lncRNA	3125397	3144625	-	ENSSSCT00000006514	ENSSSCG00000005934	TRAPPC9	trafficking protein particle complex 9 [Source:HGNC Symbol;Acc:HGNC:30832]	3070742	3220098	+	-19229	antisense
chr4	LNC_001503	XLOC_086497	--	Novel_lncRNA	3125397	3144625	-	ENSSSCT00000006513	ENSSSCG00000005933	CHRAC1	chromatin accessibility complex 1 [Source:HGNC Symbol;Acc:HGNC:13544]	3025882	3028809	-	96587	upstream
chr13	ALDBSSCT0000003074	ALDBSSCG0000001845	--	Annotated_lncRNA	23792633	23793527	-	ENSSSCT00000040869	ENSSSCG00000011264	CSRNP1	cysteine and serine rich nuclear protein 1 [Source:HGNC Symbol;Acc:HGNC:14300]	23833135	23845123	-	39607	downstream
chr13	ALDBSSCT0000003074	ALDBSSCG0000001845	--	Annotated_lncRNA	23792633	23793527	-	ENSSSCT00000048987	ENSSSCG00000011263	TTC21A	tetratricopeptide repeat domain 21A [Source:HGNC Symbol;Acc:HGNC:30761]	23797154	23832820	+	3626	upstream
chr13	ALDBSSCT0000003074	ALDBSSCG0000001845	--	Annotated_lncRNA	23792633	23793527	-	ENSSSCT00000044137	ENSSSCG00000034916	GORASP1	golgi reassembly stacking protein 1 [Source:HGNC Symbol;Acc:HGNC:16769]	23783329	23797538	-	-895	sense_overlapping
chr13	ALDBSSCT0000003074	ALDBSSCG0000001845	--	Annotated_lncRNA	23792633	23793527	-	ENSSSCT00000022750	ENSSSCG00000011263	TTC21A	tetratricopeptide repeat domain 21A [Source:HGNC Symbol;Acc:HGNC:30761]	23797518	23830331	+	3990	upstream
chr13	ALDBSSCT0000003074	ALDBSSCG0000001845	--	Annotated_lncRNA	23792633	23793527	-	ENSSSCT00000065490	ENSSSCG00000011261	WDR48	WD repeat domain 48 [Source:HGNC Symbol;Acc:HGNC:30914]	23735567	23786308	+	6324	downstream
chr13	ALDBSSCT0000003074	ALDBSSCG0000001845	--	Annotated_lncRNA	23792633	23793527	-	ENSSSCT00000012332	ENSSSCG00000011264	CSRNP1	cysteine and serine rich nuclear protein 1 [Source:HGNC Symbol;Acc:HGNC:14300]	23833132	23845204	-	39604	downstream
chr13	ALDBSSCT0000003074	ALDBSSCG0000001845	--	Annotated_lncRNA	23792633	23793527	-	ENSSSCT00000042469	ENSSSCG00000011264	CSRNP1	cysteine and serine rich nuclear protein 1 [Source:HGNC Symbol;Acc:HGNC:14300]	23833132	23840468	-	39604	downstream
chr13	ALDBSSCT0000003074	ALDBSSCG0000001845	--	Annotated_lncRNA	23792633	23793527	-	ENSSSCT00000012331	ENSSSCG00000011263	TTC21A	tetratricopeptide repeat domain 21A [Source:HGNC Symbol;Acc:HGNC:30761]	23797154	23832820	+	3626	upstream
chr13	ALDBSSCT0000003074	ALDBSSCG0000001845	--	Annotated_lncRNA	23792633	23793527	-	ENSSSCT00000012329	ENSSSCG00000011261	WDR48	WD repeat domain 48 [Source:HGNC Symbol;Acc:HGNC:30914]	23735567	23786317	+	6315	downstream
chr13	ALDBSSCT0000003074	ALDBSSCG0000001845	--	Annotated_lncRNA	23792633	23793527	-	ENSSSCT00000040350	ENSSSCG00000034916	GORASP1	golgi reassembly stacking protein 1 [Source:HGNC Symbol;Acc:HGNC:16769]	23783329	23793209	-	-577	sense_overlapping
chr9	LNC_002236	XLOC_127163	--	Novel_lncRNA	45591463	45609161	-	ENSSSCT00000058561	ENSSSCG00000015090	MPZL3	myelin protein zero like 3 [Source:HGNC Symbol;Acc:HGNC:27279]	45536028	45564210	-	27252	upstream
chr9	LNC_002236	XLOC_127163	--	Novel_lncRNA	45591463	45609161	-	ENSSSCT00000016456	ENSSSCG00000015090	MPZL3	myelin protein zero like 3 [Source:HGNC Symbol;Acc:HGNC:27279]	45537368	45564189	-	27273	upstream
chr9	LNC_002236	XLOC_127163	--	Novel_lncRNA	45591463	45609161	-	ENSSSCT00000060085	ENSSSCG00000015089	JAML	Sus scrofa junction adhesion molecule like (JAML), mRNA. [Source:RefSeq mRNA;Acc:NM_001244730]	45506497	45531936	-	59526	upstream
chr9	LNC_002236	XLOC_127163	--	Novel_lncRNA	45591463	45609161	-	ENSSSCT00000055216	ENSSSCG00000032519	-	--	45704305	45704480	+	95143	upstream
chr9	LNC_002236	XLOC_127163	--	Novel_lncRNA	45591463	45609161	-	ENSSSCT00000027315	ENSSSCG00000021651	SCN2B	sodium voltage-gated channel beta subunit 2 [Source:HGNC Symbol;Acc:HGNC:10589]	45484998	45498465	-	92997	upstream
chr9	LNC_002236	XLOC_127163	--	Novel_lncRNA	45591463	45609161	-	ENSSSCT00000038200	ENSSSCG00000034527	-	--	45707118	45716536	+	97956	upstream
chr9	LNC_002236	XLOC_127163	--	Novel_lncRNA	45591463	45609161	-	ENSSSCT00000046091	ENSSSCG00000021651	SCN2B	sodium voltage-gated channel beta subunit 2 [Source:HGNC Symbol;Acc:HGNC:10589]	45486876	45498257	-	93205	upstream
chr9	LNC_002236	XLOC_127163	--	Novel_lncRNA	45591463	45609161	-	ENSSSCT00000036199	ENSSSCG00000015093	CD3D	T-cell surface glycoprotein CD3 delta chain [Source:UniProtKB/Swiss-Prot;Acc:Q764N2]	45622468	45641452	-	13306	downstream
chr9	LNC_002236	XLOC_127163	--	Novel_lncRNA	45591463	45609161	-	ENSSSCT00000056128	ENSSSCG00000015094	CD3G	T-cell surface glycoprotein CD3 gamma chain [Source:UniProtKB/Swiss-Prot;Acc:Q5PXD3]	45645261	45702018	+	36099	upstream
chr9	LNC_002236	XLOC_127163	--	Novel_lncRNA	45591463	45609161	-	ENSSSCT00000052422	ENSSSCG00000015089	JAML	Sus scrofa junction adhesion molecule like (JAML), mRNA. [Source:RefSeq mRNA;Acc:NM_001244730]	45506497	45535259	-	56203	upstream
chr9	LNC_002236	XLOC_127163	--	Novel_lncRNA	45591463	45609161	-	ENSSSCT00000047961	ENSSSCG00000015089	JAML	Sus scrofa junction adhesion molecule like (JAML), mRNA. [Source:RefSeq mRNA;Acc:NM_001244730]	45506503	45526649	-	64813	upstream
chr9	LNC_002236	XLOC_127163	--	Novel_lncRNA	45591463	45609161	-	ENSSSCT00000042630	ENSSSCG00000039304	-	--	45570856	45594044	+	-2582	antisense
chr9	LNC_002236	XLOC_127163	--	Novel_lncRNA	45591463	45609161	-	ENSSSCT00000065319	ENSSSCG00000015089	JAML	Sus scrofa junction adhesion molecule like (JAML), mRNA. [Source:RefSeq mRNA;Acc:NM_001244730]	45506209	45526895	-	64567	upstream
chr9	LNC_002236	XLOC_127163	--	Novel_lncRNA	45591463	45609161	-	ENSSSCT00000056825	ENSSSCG00000040140	CD3E	T-cell surface glycoprotein CD3 epsilon chain precursor [Source:RefSeq peptide;Acc:NP_999392]	45619381	45635379	+	10219	upstream
chr9	LNC_002236	XLOC_127163	--	Novel_lncRNA	45591463	45609161	-	ENSSSCT00000034310	ENSSSCG00000015093	CD3D	T-cell surface glycoprotein CD3 delta chain [Source:UniProtKB/Swiss-Prot;Acc:Q764N2]	45637838	45644243	-	28676	downstream
chr9	LNC_002236	XLOC_127163	--	Novel_lncRNA	45591463	45609161	-	ENSSSCT00000016460	ENSSSCG00000015094	CD3G	T-cell surface glycoprotein CD3 gamma chain [Source:UniProtKB/Swiss-Prot;Acc:Q5PXD3]	45645027	45656764	+	35865	upstream
chr9	LNC_002236	XLOC_127163	--	Novel_lncRNA	45591463	45609161	-	ENSSSCT00000016461	ENSSSCG00000015095	UBE4A	ubiquitin conjugation factor E4 A [Source:RefSeq peptide;Acc:NP_001231801]	45661090	45714514	+	51928	upstream
chr9	LNC_002236	XLOC_127163	--	Novel_lncRNA	45591463	45609161	-	ENSSSCT00000016457	ENSSSCG00000015091	MPZL2	myelin protein zero-like protein 2 precursor [Source:RefSeq peptide;Acc:NP_001231750]	45565518	45578284	-	13178	upstream
chr9	LNC_002236	XLOC_127163	--	Novel_lncRNA	45591463	45609161	-	ENSSSCT00000058106	ENSSSCG00000015089	JAML	Sus scrofa junction adhesion molecule like (JAML), mRNA. [Source:RefSeq mRNA;Acc:NM_001244730]	45506497	45537304	-	54158	upstream
chr9	LNC_002236	XLOC_127163	--	Novel_lncRNA	45591463	45609161	-	ENSSSCT00000016455	ENSSSCG00000015089	JAML	Sus scrofa junction adhesion molecule like (JAML), mRNA. [Source:RefSeq mRNA;Acc:NM_001244730]	45506498	45532687	-	58775	upstream
chr9	LNC_002236	XLOC_127163	--	Novel_lncRNA	45591463	45609161	-	ENSSSCT00000016458	ENSSSCG00000040140	CD3E	T-cell surface glycoprotein CD3 epsilon chain precursor [Source:RefSeq peptide;Acc:NP_999392]	45619381	45635379	+	10219	upstream
chr9	LNC_002236	XLOC_127163	--	Novel_lncRNA	45591463	45609161	-	ENSSSCT00000063534	ENSSSCG00000021651	SCN2B	sodium voltage-gated channel beta subunit 2 [Source:HGNC Symbol;Acc:HGNC:10589]	45488739	45506138	-	85324	upstream
chr9	LNC_002236	XLOC_127163	--	Novel_lncRNA	45591463	45609161	-	ENSSSCT00000045125	ENSSSCG00000015089	JAML	Sus scrofa junction adhesion molecule like (JAML), mRNA. [Source:RefSeq mRNA;Acc:NM_001244730]	45506498	45529949	-	61513	upstream
chr9	LNC_002235	XLOC_127135	--	Novel_lncRNA	44483961	44527649	-	ENSSSCT00000016440	ENSSSCG00000015074	SIDT2	SID1 transmembrane family member 2 [Source:HGNC Symbol;Acc:HGNC:24272]	44543648	44559715	+	15998	upstream
chr9	LNC_002235	XLOC_127135	--	Novel_lncRNA	44483961	44527649	-	ENSSSCT00000042087	ENSSSCG00000015073	TAGLN	transgelin [Source:RefSeq peptide;Acc:NP_001231079]	44560785	44567385	+	33135	upstream
chr9	LNC_002235	XLOC_127135	--	Novel_lncRNA	44483961	44527649	-	ENSSSCT00000016443	ENSSSCG00000015077	RNF214	ring finger protein 214 [Source:HGNC Symbol;Acc:HGNC:25335]	44596988	44639843	+	69338	upstream
chr9	LNC_002235	XLOC_127135	--	Novel_lncRNA	44483961	44527649	-	ENSSSCT00000016444	ENSSSCG00000015078	-	--	44606116	44606432	+	78466	upstream
chr9	LNC_002235	XLOC_127135	--	Novel_lncRNA	44483961	44527649	-	ENSSSCT00000053444	ENSSSCG00000015077	RNF214	ring finger protein 214 [Source:HGNC Symbol;Acc:HGNC:25335]	44596983	44640363	+	69333	upstream
chr9	LNC_002235	XLOC_127135	--	Novel_lncRNA	44483961	44527649	-	ENSSSCT00000055649	ENSSSCG00000015073	TAGLN	transgelin [Source:RefSeq peptide;Acc:NP_001231079]	44564419	44567196	+	36769	upstream
chr9	LNC_002235	XLOC_127135	--	Novel_lncRNA	44483961	44527649	-	ENSSSCT00000027329	ENSSSCG00000024027	PAFAH1B2	platelet activating factor acetylhydrolase 1b catalytic subunit 2 [Source:HGNC Symbol;Acc:HGNC:8575]	44513461	44534308	+	-14189	antisense
chr9	LNC_002235	XLOC_127135	--	Novel_lncRNA	44483961	44527649	-	ENSSSCT00000041820	ENSSSCG00000015072	PCSK7	proprotein convertase subtilisin/kexin type 7 [Source:HGNC Symbol;Acc:HGNC:8748]	44564419	44596975	-	36769	downstream
chr9	LNC_002235	XLOC_127135	--	Novel_lncRNA	44483961	44527649	-	ENSSSCT00000056224	ENSSSCG00000015072	PCSK7	proprotein convertase subtilisin/kexin type 7 [Source:HGNC Symbol;Acc:HGNC:8748]	44567595	44585607	-	39945	downstream
chr9	LNC_002235	XLOC_127135	--	Novel_lncRNA	44483961	44527649	-	ENSSSCT00000049401	ENSSSCG00000015071	SIK3	SIK family kinase 3 [Source:HGNC Symbol;Acc:HGNC:29165]	44225216	44471717	-	12243	upstream
chr9	LNC_002235	XLOC_127135	--	Novel_lncRNA	44483961	44527649	-	ENSSSCT00000024864	ENSSSCG00000023219	-	--	44398121	44398432	+	85528	downstream
chr9	LNC_002235	XLOC_127135	--	Novel_lncRNA	44483961	44527649	-	ENSSSCT00000016439	ENSSSCG00000015073	TAGLN	transgelin [Source:RefSeq peptide;Acc:NP_001231079]	44561504	44567385	+	33854	upstream
chr9	LNC_002235	XLOC_127135	--	Novel_lncRNA	44483961	44527649	-	ENSSSCT00000016438	ENSSSCG00000015072	PCSK7	proprotein convertase subtilisin/kexin type 7 [Source:HGNC Symbol;Acc:HGNC:8748]	44567595	44594175	-	39945	downstream
chr9	LNC_002235	XLOC_127135	--	Novel_lncRNA	44483961	44527649	-	ENSSSCT00000058897	ENSSSCG00000015074	SIDT2	SID1 transmembrane family member 2 [Source:HGNC Symbol;Acc:HGNC:24272]	44543701	44559715	+	16051	upstream
chr9	LNC_002235	XLOC_127135	--	Novel_lncRNA	44483961	44527649	-	ENSSSCT00000062897	ENSSSCG00000015074	SIDT2	SID1 transmembrane family member 2 [Source:HGNC Symbol;Acc:HGNC:24272]	44543703	44559715	+	16053	upstream
chr9	LNC_002235	XLOC_127135	--	Novel_lncRNA	44483961	44527649	-	ENSSSCT00000066069	ENSSSCG00000015077	RNF214	ring finger protein 214 [Source:HGNC Symbol;Acc:HGNC:25335]	44597007	44640360	+	69357	upstream
chr9	LNC_002235	XLOC_127135	--	Novel_lncRNA	44483961	44527649	-	ENSSSCT00000043435	ENSSSCG00000015073	TAGLN	transgelin [Source:RefSeq peptide;Acc:NP_001231079]	44563711	44567196	+	36061	upstream
chr9	LNC_002235	XLOC_127135	--	Novel_lncRNA	44483961	44527649	-	ENSSSCT00000064464	ENSSSCG00000024027	PAFAH1B2	platelet activating factor acetylhydrolase 1b catalytic subunit 2 [Source:HGNC Symbol;Acc:HGNC:8575]	44513435	44535429	+	-14215	antisense
chr13	ALDBSSCT0000003077	ALDBSSCG0000001847	--	Annotated_lncRNA	25222468	25223292	-	ENSSSCT00000046741	ENSSSCG00000011274	CTNNB1	catenin beta-1 [Source:RefSeq peptide;Acc:NP_999532]	25164163	25207238	+	15229	downstream
chr13	ALDBSSCT0000003077	ALDBSSCG0000001847	--	Annotated_lncRNA	25222468	25223292	-	ENSSSCT00000058983	ENSSSCG00000025408	ULK4	unc-51 like kinase 4 [Source:HGNC Symbol;Acc:HGNC:15784]	25212993	25751513	-	-825	sense_overlapping
chr13	ALDBSSCT0000003077	ALDBSSCG0000001847	--	Annotated_lncRNA	25222468	25223292	-	ENSSSCT00000064804	ENSSSCG00000011274	CTNNB1	catenin beta-1 [Source:RefSeq peptide;Acc:NP_999532]	25164163	25207238	+	15229	downstream
chr13	ALDBSSCT0000003077	ALDBSSCG0000001847	--	Annotated_lncRNA	25222468	25223292	-	ENSSSCT00000017237	ENSSSCG00000011274	CTNNB1	catenin beta-1 [Source:RefSeq peptide;Acc:NP_999532]	25194298	25207238	+	15229	downstream
chr13	ALDBSSCT0000003077	ALDBSSCG0000001847	--	Annotated_lncRNA	25222468	25223292	-	ENSSSCT00000041383	ENSSSCG00000011274	CTNNB1	catenin beta-1 [Source:RefSeq peptide;Acc:NP_999532]	25192433	25208313	+	14154	downstream
chr13	ALDBSSCT0000003077	ALDBSSCG0000001847	--	Annotated_lncRNA	25222468	25223292	-	ENSSSCT00000055146	ENSSSCG00000025408	ULK4	unc-51 like kinase 4 [Source:HGNC Symbol;Acc:HGNC:15784]	25212791	25751513	-	-825	sense_overlapping
chr13	ALDBSSCT0000003077	ALDBSSCG0000001847	--	Annotated_lncRNA	25222468	25223292	-	ENSSSCT00000029444	ENSSSCG00000025408	ULK4	unc-51 like kinase 4 [Source:HGNC Symbol;Acc:HGNC:15784]	25216016	25751513	-	-825	sense_overlapping
chr13	ALDBSSCT0000003077	ALDBSSCG0000001847	--	Annotated_lncRNA	25222468	25223292	-	ENSSSCT00000012342	ENSSSCG00000011274	CTNNB1	catenin beta-1 [Source:RefSeq peptide;Acc:NP_999532]	25160027	25208310	+	14157	downstream
chr13	ALDBSSCT0000003077	ALDBSSCG0000001847	--	Annotated_lncRNA	25222468	25223292	-	ENSSSCT00000057283	ENSSSCG00000011274	CTNNB1	catenin beta-1 [Source:RefSeq peptide;Acc:NP_999532]	25159603	25208308	+	14159	downstream
chr13	ALDBSSCT0000003077	ALDBSSCG0000001847	--	Annotated_lncRNA	25222468	25223292	-	ENSSSCT00000064110	ENSSSCG00000025408	ULK4	unc-51 like kinase 4 [Source:HGNC Symbol;Acc:HGNC:15784]	25210498	25751342	-	-825	sense_overlapping
chr13	ALDBSSCT0000003077	ALDBSSCG0000001847	--	Annotated_lncRNA	25222468	25223292	-	ENSSSCT00000044537	ENSSSCG00000034115	-	--	25138284	25138560	+	83907	downstream
chr13	ALDBSSCT0000003077	ALDBSSCG0000001847	--	Annotated_lncRNA	25222468	25223292	-	ENSSSCT00000050538	ENSSSCG00000011274	CTNNB1	catenin beta-1 [Source:RefSeq peptide;Acc:NP_999532]	25160027	25208311	+	14156	downstream
chr13	ALDBSSCT0000003077	ALDBSSCG0000001847	--	Annotated_lncRNA	25222468	25223292	-	ENSSSCT00000050102	ENSSSCG00000011274	CTNNB1	catenin beta-1 [Source:RefSeq peptide;Acc:NP_999532]	25164276	25208311	+	14156	downstream
chr4	LNC_001508	XLOC_086857	--	Novel_lncRNA	14788601	14825687	-	ENSSSCT00000006553	ENSSSCG00000005970	SQLE	squalene monooxygenase [Source:RefSeq peptide;Acc:NP_001094496]	14669790	14700120	-	88480	upstream
chr4	LNC_001508	XLOC_086857	--	Novel_lncRNA	14788601	14825687	-	ENSSSCT00000059547	ENSSSCG00000005970	SQLE	squalene monooxygenase [Source:RefSeq peptide;Acc:NP_001094496]	14667848	14700221	-	88379	upstream
chr4	LNC_001508	XLOC_086857	--	Novel_lncRNA	14788601	14825687	-	ENSSSCT00000061281	ENSSSCG00000037014	-	--	14705893	14706150	-	82450	upstream
chr4	LNC_001508	XLOC_086857	--	Novel_lncRNA	14788601	14825687	-	ENSSSCT00000006554	ENSSSCG00000005971	ZNF572	zinc finger protein 572 [Source:HGNC Symbol;Acc:HGNC:26758]	14719854	14722269	-	66331	upstream
chr4	LNC_001509	XLOC_086857	--	Novel_lncRNA	14818083	14825687	-	ENSSSCT00000006554	ENSSSCG00000005971	ZNF572	zinc finger protein 572 [Source:HGNC Symbol;Acc:HGNC:26758]	14719854	14722269	-	95813	upstream
chr9	LNC_002230	XLOC_126664	--	Novel_lncRNA	26791321	26807181	-	ENSSSCT00000016321	ENSSSCG00000014960	AMOTL1	angiomotin like 1 [Source:HGNC Symbol;Acc:HGNC:17811]	26811455	26973550	+	4273	upstream
chr9	LNC_002230	XLOC_126664	--	Novel_lncRNA	26791321	26807181	-	ENSSSCT00000016320	ENSSSCG00000014959	PIWIL4	piwi-like protein 4 [Source:RefSeq peptide;Acc:NP_001302731]	26703539	26752001	+	39319	downstream
chr9	LNC_002230	XLOC_126664	--	Novel_lncRNA	26791321	26807181	-	ENSSSCT00000058340	ENSSSCG00000014960	AMOTL1	angiomotin like 1 [Source:HGNC Symbol;Acc:HGNC:17811]	26812046	26977656	+	4864	upstream
chr9	LNC_002230	XLOC_126664	--	Novel_lncRNA	26791321	26807181	-	ENSSSCT00000057463	ENSSSCG00000014960	AMOTL1	angiomotin like 1 [Source:HGNC Symbol;Acc:HGNC:17811]	26864390	26978082	+	57208	upstream
chr9	LNC_002230	XLOC_126664	--	Novel_lncRNA	26791321	26807181	-	ENSSSCT00000062363	ENSSSCG00000014960	AMOTL1	angiomotin like 1 [Source:HGNC Symbol;Acc:HGNC:17811]	26812003	26978914	+	4821	upstream
chr9	LNC_002230	XLOC_126664	--	Novel_lncRNA	26791321	26807181	-	ENSSSCT00000059208	ENSSSCG00000014960	AMOTL1	angiomotin like 1 [Source:HGNC Symbol;Acc:HGNC:17811]	26843911	26978080	+	36729	upstream
chr9	LNC_002230	XLOC_126664	--	Novel_lncRNA	26791321	26807181	-	ENSSSCT00000039529	ENSSSCG00000014959	PIWIL4	piwi-like protein 4 [Source:RefSeq peptide;Acc:NP_001302731]	26703539	26752001	+	39319	downstream
chr9	LNC_002230	XLOC_126664	--	Novel_lncRNA	26791321	26807181	-	ENSSSCT00000037202	ENSSSCG00000014960	AMOTL1	angiomotin like 1 [Source:HGNC Symbol;Acc:HGNC:17811]	26865160	26978912	+	57978	upstream
chr9	LNC_002230	XLOC_126664	--	Novel_lncRNA	26791321	26807181	-	ENSSSCT00000066175	ENSSSCG00000014960	AMOTL1	angiomotin like 1 [Source:HGNC Symbol;Acc:HGNC:17811]	26811867	26978082	+	4685	upstream
chr9	LNC_002230	XLOC_126664	--	Novel_lncRNA	26791321	26807181	-	ENSSSCT00000041933	ENSSSCG00000014960	AMOTL1	angiomotin like 1 [Source:HGNC Symbol;Acc:HGNC:17811]	26864312	26978084	+	57130	upstream
chr11	LNC_000378	XLOC_021265	--	Novel_lncRNA	9237009	9239504	-	ENSSSCT00000051730	ENSSSCG00000009345	PDS5B	PDS5 cohesin associated factor B [Source:HGNC Symbol;Acc:HGNC:20418]	9014754	9223029	+	13979	downstream
chr11	LNC_000378	XLOC_021265	--	Novel_lncRNA	9237009	9239504	-	ENSSSCT00000043388	ENSSSCG00000034953	-	--	9168334	9210761	-	26247	upstream
chr11	LNC_000378	XLOC_021265	--	Novel_lncRNA	9237009	9239504	-	ENSSSCT00000010242	ENSSSCG00000009345	PDS5B	PDS5 cohesin associated factor B [Source:HGNC Symbol;Acc:HGNC:20418]	9014857	9221135	+	15873	downstream
chr11	LNC_000378	XLOC_021265	--	Novel_lncRNA	9237009	9239504	-	ENSSSCT00000063159	ENSSSCG00000009345	PDS5B	PDS5 cohesin associated factor B [Source:HGNC Symbol;Acc:HGNC:20418]	9014746	9223029	+	13979	downstream
chr2	ALDBSSCT0000005898	ALDBSSCG0000003597	--	Annotated_lncRNA	59569719	59581350	+	ENSSSCT00000044317	ENSSSCG00000013895	MAST3	microtubule associated serine/threonine kinase 3 [Source:HGNC Symbol;Acc:HGNC:19036]	59653148	59699333	-	71797	downstream
chr2	ALDBSSCT0000005898	ALDBSSCG0000003597	--	Annotated_lncRNA	59569719	59581350	+	ENSSSCT00000043913	ENSSSCG00000013895	MAST3	microtubule associated serine/threonine kinase 3 [Source:HGNC Symbol;Acc:HGNC:19036]	59653148	59691192	-	71797	downstream
chr2	ALDBSSCT0000005898	ALDBSSCG0000003597	--	Annotated_lncRNA	59569719	59581350	+	ENSSSCT00000063468	ENSSSCG00000034314	LSM4	LSM4 homolog, U6 small nuclear RNA and mRNA degradation associated [Source:HGNC Symbol;Acc:HGNC:17259]	59499582	59513226	+	56492	downstream
chr2	ALDBSSCT0000005898	ALDBSSCG0000003597	--	Annotated_lncRNA	59569719	59581350	+	ENSSSCT00000051791	ENSSSCG00000013895	MAST3	microtubule associated serine/threonine kinase 3 [Source:HGNC Symbol;Acc:HGNC:19036]	59652897	59684511	-	71546	downstream
chr2	ALDBSSCT0000005898	ALDBSSCG0000003597	--	Annotated_lncRNA	59569719	59581350	+	ENSSSCT00000046170	ENSSSCG00000013895	MAST3	microtubule associated serine/threonine kinase 3 [Source:HGNC Symbol;Acc:HGNC:19036]	59653147	59699325	-	71796	downstream
chr2	ALDBSSCT0000005898	ALDBSSCG0000003597	--	Annotated_lncRNA	59569719	59581350	+	ENSSSCT00000054240	ENSSSCG00000013895	MAST3	microtubule associated serine/threonine kinase 3 [Source:HGNC Symbol;Acc:HGNC:19036]	59653147	59699314	-	71796	downstream
chr2	ALDBSSCT0000005898	ALDBSSCG0000003597	--	Annotated_lncRNA	59569719	59581350	+	ENSSSCT00000049305	ENSSSCG00000038331	-	--	59545870	59557545	+	12173	downstream
chr2	ALDBSSCT0000005898	ALDBSSCG0000003597	--	Annotated_lncRNA	59569719	59581350	+	ENSSSCT00000015184	ENSSSCG00000036363	PDE4C	phosphodiesterase 4C [Source:HGNC Symbol;Acc:HGNC:8782]	59584185	59598390	+	2834	upstream
chr2	ALDBSSCT0000005898	ALDBSSCG0000003597	--	Annotated_lncRNA	59569719	59581350	+	ENSSSCT00000064505	ENSSSCG00000013897	RAB3A	Ras-related protein Rab-3A [Source:UniProtKB/Swiss-Prot;Acc:Q06AU3]	59603117	59609767	+	21766	upstream
chr2	ALDBSSCT0000005898	ALDBSSCG0000003597	--	Annotated_lncRNA	59569719	59581350	+	ENSSSCT00000015186	ENSSSCG00000013900	-	--	59637368	59684319	-	56017	downstream
chr2	ALDBSSCT0000005898	ALDBSSCG0000003597	--	Annotated_lncRNA	59569719	59581350	+	ENSSSCT00000041209	ENSSSCG00000039684	PGPEP1	pyroglutamyl-peptidase I [Source:HGNC Symbol;Acc:HGNC:13568]	59451159	59484758	-	84960	upstream
chr2	ALDBSSCT0000005898	ALDBSSCG0000003597	--	Annotated_lncRNA	59569719	59581350	+	ENSSSCT00000015187	ENSSSCG00000013901	IFI30	Sus scrofa IFI30, lysosomal thiol reductase (IFI30), mRNA. [Source:RefSeq mRNA;Acc:NM_001131046]	59629766	59633733	-	48415	downstream
chr2	ALDBSSCT0000005898	ALDBSSCG0000003597	--	Annotated_lncRNA	59569719	59581350	+	ENSSSCT00000045396	ENSSSCG00000036363	PDE4C	phosphodiesterase 4C [Source:HGNC Symbol;Acc:HGNC:8782]	59583990	59601363	+	2639	upstream
chr2	ALDBSSCT0000005898	ALDBSSCG0000003597	--	Annotated_lncRNA	59569719	59581350	+	ENSSSCT00000015182	ENSSSCG00000013896	MPV17L2	MPV17 mitochondrial inner membrane protein like 2 [Source:HGNC Symbol;Acc:HGNC:28177]	59609128	59612912	-	27777	downstream
chr2	ALDBSSCT0000005898	ALDBSSCG0000003597	--	Annotated_lncRNA	59569719	59581350	+	ENSSSCT00000015183	ENSSSCG00000013897	RAB3A	Ras-related protein Rab-3A [Source:UniProtKB/Swiss-Prot;Acc:Q06AU3]	59604389	59613913	+	23038	upstream
chr2	ALDBSSCT0000005898	ALDBSSCG0000003597	--	Annotated_lncRNA	59569719	59581350	+	ENSSSCT00000059096	ENSSSCG00000036363	PDE4C	phosphodiesterase 4C [Source:HGNC Symbol;Acc:HGNC:8782]	59578460	59599780	+	-2891	sense_overlapping
chr2	ALDBSSCT0000005898	ALDBSSCG0000003597	--	Annotated_lncRNA	59569719	59581350	+	ENSSSCT00000040341	ENSSSCG00000038331	-	--	59545870	59557993	+	11725	downstream
chr2	ALDBSSCT0000005898	ALDBSSCG0000003597	--	Annotated_lncRNA	59569719	59581350	+	ENSSSCT00000015188	ENSSSCG00000013902	-	--	59558973	59564298	+	5420	downstream
chr2	ALDBSSCT0000005898	ALDBSSCG0000003597	--	Annotated_lncRNA	59569719	59581350	+	ENSSSCT00000015181	ENSSSCG00000013895	MAST3	microtubule associated serine/threonine kinase 3 [Source:HGNC Symbol;Acc:HGNC:19036]	59654298	59690361	-	72947	downstream
chr8	ALDBSSCT0000010886	ALDBSSCG0000006595	--	Annotated_lncRNA	73273481	73320571	-	ENSSSCT00000051409	ENSSSCG00000008989	CNOT6L	CCR4-NOT transcription complex subunit 6 like [Source:HGNC Symbol;Acc:HGNC:18042]	73199126	73304301	-	-30821	sense_overlapping
chr8	ALDBSSCT0000010886	ALDBSSCG0000006595	--	Annotated_lncRNA	73273481	73320571	-	ENSSSCT00000038257	ENSSSCG00000008990	MRPL1	mitochondrial ribosomal protein L1 [Source:HGNC Symbol;Acc:HGNC:14275]	73305439	73414440	+	-15133	antisense
chr8	ALDBSSCT0000010886	ALDBSSCG0000006595	--	Annotated_lncRNA	73273481	73320571	-	ENSSSCT00000009846	ENSSSCG00000008989	CNOT6L	CCR4-NOT transcription complex subunit 6 like [Source:HGNC Symbol;Acc:HGNC:18042]	73197444	73304094	-	-30614	sense_overlapping
chr8	ALDBSSCT0000010886	ALDBSSCG0000006595	--	Annotated_lncRNA	73273481	73320571	-	ENSSSCT00000009847	ENSSSCG00000008990	MRPL1	mitochondrial ribosomal protein L1 [Source:HGNC Symbol;Acc:HGNC:14275]	73344302	73414214	+	23730	upstream
chr8	ALDBSSCT0000010886	ALDBSSCG0000006595	--	Annotated_lncRNA	73273481	73320571	-	ENSSSCT00000054176	ENSSSCG00000008990	MRPL1	mitochondrial ribosomal protein L1 [Source:HGNC Symbol;Acc:HGNC:14275]	73344300	73414563	+	23728	upstream
chr8	ALDBSSCT0000010886	ALDBSSCG0000006595	--	Annotated_lncRNA	73273481	73320571	-	ENSSSCT00000056702	ENSSSCG00000008989	CNOT6L	CCR4-NOT transcription complex subunit 6 like [Source:HGNC Symbol;Acc:HGNC:18042]	73195368	73303894	-	-30414	sense_overlapping
chr8	ALDBSSCT0000010886	ALDBSSCG0000006595	--	Annotated_lncRNA	73273481	73320571	-	ENSSSCT00000041786	ENSSSCG00000008989	CNOT6L	CCR4-NOT transcription complex subunit 6 like [Source:HGNC Symbol;Acc:HGNC:18042]	73194478	73304750	-	-31270	sense_overlapping
chr8	ALDBSSCT0000010886	ALDBSSCG0000006595	--	Annotated_lncRNA	73273481	73320571	-	ENSSSCT00000040815	ENSSSCG00000008989	CNOT6L	CCR4-NOT transcription complex subunit 6 like [Source:HGNC Symbol;Acc:HGNC:18042]	73195368	73305308	-	-31828	sense_overlapping
chr2	ALDBSSCT0000005896	ALDBSSCG0000003595	--	Annotated_lncRNA	59265009	59273861	+	ENSSSCT00000057176	ENSSSCG00000040524	ISYNA1	inositol-3-phosphate synthase 1 [Source:HGNC Symbol;Acc:HGNC:29821]	59363935	59367752	+	90073	upstream
chr2	ALDBSSCT0000005896	ALDBSSCG0000003595	--	Annotated_lncRNA	59265009	59273861	+	ENSSSCT00000030560	ENSSSCG00000025955	SSBP4	single stranded DNA binding protein 4 [Source:HGNC Symbol;Acc:HGNC:15676]	59367245	59384527	-	93383	downstream
chr2	ALDBSSCT0000005896	ALDBSSCG0000003595	--	Annotated_lncRNA	59265009	59273861	+	ENSSSCT00000054589	ENSSSCG00000025955	SSBP4	single stranded DNA binding protein 4 [Source:HGNC Symbol;Acc:HGNC:15676]	59367245	59384527	-	93383	downstream
chr2	ALDBSSCT0000005896	ALDBSSCG0000003595	--	Annotated_lncRNA	59265009	59273861	+	ENSSSCT00000038141	ENSSSCG00000013906	KXD1	KxDL motif containing 1 [Source:HGNC Symbol;Acc:HGNC:28420]	59241389	59248818	-	16190	upstream
chr2	ALDBSSCT0000005896	ALDBSSCG0000003595	--	Annotated_lncRNA	59265009	59273861	+	ENSSSCT00000039332	ENSSSCG00000013905	FKBP8	FK506 binding protein 8 [Source:HGNC Symbol;Acc:HGNC:3724]	59256262	59267164	+	-2156	sense_overlapping
chr2	ALDBSSCT0000005896	ALDBSSCG0000003595	--	Annotated_lncRNA	59265009	59273861	+	ENSSSCT00000059009	ENSSSCG00000040524	ISYNA1	inositol-3-phosphate synthase 1 [Source:HGNC Symbol;Acc:HGNC:29821]	59363716	59367002	+	89854	upstream
chr2	ALDBSSCT0000005896	ALDBSSCG0000003595	--	Annotated_lncRNA	59265009	59273861	+	ENSSSCT00000051346	ENSSSCG00000040524	ISYNA1	inositol-3-phosphate synthase 1 [Source:HGNC Symbol;Acc:HGNC:29821]	59364264	59367752	+	90402	upstream
chr2	ALDBSSCT0000005896	ALDBSSCG0000003595	--	Annotated_lncRNA	59265009	59273861	+	ENSSSCT00000061751	ENSSSCG00000013911	TMEM59L	transmembrane protein 59-like precursor [Source:RefSeq peptide;Acc:NP_001230746]	59211410	59223003	-	42005	upstream
chr2	ALDBSSCT0000005896	ALDBSSCG0000003595	--	Annotated_lncRNA	59265009	59273861	+	ENSSSCT00000062771	ENSSSCG00000040666	C19orf60	chromosome 19 open reading frame 60 [Source:HGNC Symbol;Acc:HGNC:26098]	59231751	59237055	-	27953	upstream
chr2	ALDBSSCT0000005896	ALDBSSCG0000003595	--	Annotated_lncRNA	59265009	59273861	+	ENSSSCT00000051682	ENSSSCG00000013905	FKBP8	FK506 binding protein 8 [Source:HGNC Symbol;Acc:HGNC:3724]	59256949	59267161	+	-2153	sense_overlapping
chr2	ALDBSSCT0000005896	ALDBSSCG0000003595	--	Annotated_lncRNA	59265009	59273861	+	ENSSSCT00000015199	ENSSSCG00000013913	KLHL26	kelch like family member 26 [Source:HGNC Symbol;Acc:HGNC:25623]	59165976	59194001	-	71007	upstream
chr2	ALDBSSCT0000005896	ALDBSSCG0000003595	--	Annotated_lncRNA	59265009	59273861	+	ENSSSCT00000015195	ENSSSCG00000013909	CRLF1	cytokine receptor like factor 1 [Source:HGNC Symbol;Acc:HGNC:2364]	59227817	59235596	+	29412	downstream
chr2	ALDBSSCT0000005896	ALDBSSCG0000003595	--	Annotated_lncRNA	59265009	59273861	+	ENSSSCT00000056770	ENSSSCG00000040181	ELL	elongation factor for RNA polymerase II [Source:HGNC Symbol;Acc:HGNC:23114]	59276719	59360246	+	2857	upstream
chr2	ALDBSSCT0000005896	ALDBSSCG0000003595	--	Annotated_lncRNA	59265009	59273861	+	ENSSSCT00000041528	ENSSSCG00000040181	ELL	elongation factor for RNA polymerase II [Source:HGNC Symbol;Acc:HGNC:23114]	59276719	59360246	+	2857	upstream
chr2	ALDBSSCT0000005896	ALDBSSCG0000003595	--	Annotated_lncRNA	59265009	59273861	+	ENSSSCT00000015192	ENSSSCG00000013906	KXD1	KxDL motif containing 1 [Source:HGNC Symbol;Acc:HGNC:28420]	59238813	59250849	-	14159	upstream
chr2	ALDBSSCT0000005896	ALDBSSCG0000003595	--	Annotated_lncRNA	59265009	59273861	+	ENSSSCT00000015191	ENSSSCG00000013905	FKBP8	FK506 binding protein 8 [Source:HGNC Symbol;Acc:HGNC:3724]	59256262	59267165	+	-2157	sense_overlapping
chr2	ALDBSSCT0000005896	ALDBSSCG0000003595	--	Annotated_lncRNA	59265009	59273861	+	ENSSSCT00000047258	ENSSSCG00000013909	CRLF1	cytokine receptor like factor 1 [Source:HGNC Symbol;Acc:HGNC:2364]	59222566	59232823	+	32185	downstream
chr2	ALDBSSCT0000005896	ALDBSSCG0000003595	--	Annotated_lncRNA	59265009	59273861	+	ENSSSCT00000015197	ENSSSCG00000013911	TMEM59L	transmembrane protein 59-like precursor [Source:RefSeq peptide;Acc:NP_001230746]	59210792	59216485	-	48523	upstream
chr2	ALDBSSCT0000005896	ALDBSSCG0000003595	--	Annotated_lncRNA	59265009	59273861	+	ENSSSCT00000038781	ENSSSCG00000013905	FKBP8	FK506 binding protein 8 [Source:HGNC Symbol;Acc:HGNC:3724]	59256974	59267164	+	-2156	sense_overlapping
chr2	ALDBSSCT0000005893	ALDBSSCG0000003593	--	Annotated_lncRNA	58598200	58601067	+	ENSSSCT00000048114	ENSSSCG00000031759	TM6SF2	transmembrane 6 superfamily member 2 [Source:HGNC Symbol;Acc:HGNC:11861]	58617210	58626805	+	16142	upstream
chr2	ALDBSSCT0000005893	ALDBSSCG0000003593	--	Annotated_lncRNA	58598200	58601067	+	ENSSSCT00000050269	ENSSSCG00000034887	HAPLN4	hyaluronan and proteoglycan link protein 4 [Source:HGNC Symbol;Acc:HGNC:31357]	58617322	58634450	+	16254	upstream
chr2	ALDBSSCT0000005893	ALDBSSCG0000003593	--	Annotated_lncRNA	58598200	58601067	+	ENSSSCT00000066111	ENSSSCG00000032131	NCAN	neurocan [Source:HGNC Symbol;Acc:HGNC:2465]	58638807	58669706	-	37739	downstream
chr2	ALDBSSCT0000005893	ALDBSSCG0000003593	--	Annotated_lncRNA	58598200	58601067	+	ENSSSCT00000052426	ENSSSCG00000031759	TM6SF2	transmembrane 6 superfamily member 2 [Source:HGNC Symbol;Acc:HGNC:11861]	58617205	58626559	+	16137	upstream
chr2	ALDBSSCT0000005893	ALDBSSCG0000003593	--	Annotated_lncRNA	58598200	58601067	+	ENSSSCT00000024232	ENSSSCG00000030351	MEF2B	myocyte enhancer factor 2B [Source:HGNC Symbol;Acc:HGNC:6995]	58684543	58722557	+	83475	upstream
chr2	ALDBSSCT0000005893	ALDBSSCG0000003593	--	Annotated_lncRNA	58598200	58601067	+	ENSSSCT00000065909	ENSSSCG00000032131	NCAN	neurocan [Source:HGNC Symbol;Acc:HGNC:2465]	58638310	58669780	-	37242	downstream
chr2	ALDBSSCT0000005893	ALDBSSCG0000003593	--	Annotated_lncRNA	58598200	58601067	+	ENSSSCT00000023414	ENSSSCG00000023658	NR2C2AP	nuclear receptor 2C2 associated protein [Source:HGNC Symbol;Acc:HGNC:30763]	58675993	58678018	+	74925	upstream
chr2	ALDBSSCT0000005893	ALDBSSCG0000003593	--	Annotated_lncRNA	58598200	58601067	+	ENSSSCT00000055962	ENSSSCG00000013938	GATAD2A	GATA zinc finger domain containing 2A [Source:HGNC Symbol;Acc:HGNC:29989]	58415750	58517202	-	80997	upstream
chr2	ALDBSSCT0000005893	ALDBSSCG0000003593	--	Annotated_lncRNA	58598200	58601067	+	ENSSSCT00000063988	ENSSSCG00000021664	MAU2	MAU2 sister chromatid cohesion factor [Source:HGNC Symbol;Acc:HGNC:29140]	58537232	58574215	-	23984	upstream
chr2	ALDBSSCT0000005893	ALDBSSCG0000003593	--	Annotated_lncRNA	58598200	58601067	+	ENSSSCT00000037681	ENSSSCG00000036970	SUGP1	SURP and G-patch domain containing 1 [Source:HGNC Symbol;Acc:HGNC:18643]	58574553	58614516	+	-2868	sense_overlapping
chr2	ALDBSSCT0000005893	ALDBSSCG0000003593	--	Annotated_lncRNA	58598200	58601067	+	ENSSSCT00000041343	ENSSSCG00000032131	NCAN	neurocan [Source:HGNC Symbol;Acc:HGNC:2465]	58638310	58669780	-	37242	downstream
chr2	ALDBSSCT0000005893	ALDBSSCG0000003593	--	Annotated_lncRNA	58598200	58601067	+	ENSSSCT00000052466	ENSSSCG00000013938	GATAD2A	GATA zinc finger domain containing 2A [Source:HGNC Symbol;Acc:HGNC:29989]	58417415	58506025	-	92174	upstream
chr2	ALDBSSCT0000005893	ALDBSSCG0000003593	--	Annotated_lncRNA	58598200	58601067	+	ENSSSCT00000027474	ENSSSCG00000023309	-	--	58533993	58534440	-	63759	upstream
chr2	ALDBSSCT0000005893	ALDBSSCG0000003593	--	Annotated_lncRNA	58598200	58601067	+	ENSSSCT00000015224	ENSSSCG00000013938	GATAD2A	GATA zinc finger domain containing 2A [Source:HGNC Symbol;Acc:HGNC:29989]	58415750	58517202	-	80997	upstream
chr2	ALDBSSCT0000005893	ALDBSSCG0000003593	--	Annotated_lncRNA	58598200	58601067	+	ENSSSCT00000032349	ENSSSCG00000021664	MAU2	MAU2 sister chromatid cohesion factor [Source:HGNC Symbol;Acc:HGNC:29140]	58536440	58574256	-	23943	upstream
chr2	ALDBSSCT0000005893	ALDBSSCG0000003593	--	Annotated_lncRNA	58598200	58601067	+	ENSSSCT00000051085	ENSSSCG00000036310	RFXANK	DNA-binding protein RFXANK [Source:RefSeq peptide;Acc:NP_001230276]	58675924	58684513	-	74856	downstream
chr2	ALDBSSCT0000005893	ALDBSSCG0000003593	--	Annotated_lncRNA	58598200	58601067	+	ENSSSCT00000043369	ENSSSCG00000021664	MAU2	MAU2 sister chromatid cohesion factor [Source:HGNC Symbol;Acc:HGNC:29140]	58536644	58574221	-	23978	upstream
chr2	ALDBSSCT0000005893	ALDBSSCG0000003593	--	Annotated_lncRNA	58598200	58601067	+	ENSSSCT00000046621	ENSSSCG00000021664	MAU2	MAU2 sister chromatid cohesion factor [Source:HGNC Symbol;Acc:HGNC:29140]	58537223	58574210	-	23989	upstream
chr2	ALDBSSCT0000005893	ALDBSSCG0000003593	--	Annotated_lncRNA	58598200	58601067	+	ENSSSCT00000041915	ENSSSCG00000032131	NCAN	neurocan [Source:HGNC Symbol;Acc:HGNC:2465]	58638310	58669780	-	37242	downstream
chr2	ALDBSSCT0000005893	ALDBSSCG0000003593	--	Annotated_lncRNA	58598200	58601067	+	ENSSSCT00000039110	ENSSSCG00000021664	MAU2	MAU2 sister chromatid cohesion factor [Source:HGNC Symbol;Acc:HGNC:29140]	58540077	58574267	-	23932	upstream
chr2	ALDBSSCT0000005893	ALDBSSCG0000003593	--	Annotated_lncRNA	58598200	58601067	+	ENSSSCT00000023385	ENSSSCG00000036310	RFXANK	DNA-binding protein RFXANK [Source:RefSeq peptide;Acc:NP_001230276]	58675924	58684513	-	74856	downstream
chr2	ALDBSSCT0000005893	ALDBSSCG0000003593	--	Annotated_lncRNA	58598200	58601067	+	ENSSSCT00000056397	ENSSSCG00000021664	MAU2	MAU2 sister chromatid cohesion factor [Source:HGNC Symbol;Acc:HGNC:29140]	58536648	58574226	-	23973	upstream
chr2	ALDBSSCT0000005893	ALDBSSCG0000003593	--	Annotated_lncRNA	58598200	58601067	+	ENSSSCT00000037717	ENSSSCG00000036310	RFXANK	DNA-binding protein RFXANK [Source:RefSeq peptide;Acc:NP_001230276]	58675924	58684513	-	74856	downstream
chr2	ALDBSSCT0000005893	ALDBSSCG0000003593	--	Annotated_lncRNA	58598200	58601067	+	ENSSSCT00000057338	ENSSSCG00000032131	NCAN	neurocan [Source:HGNC Symbol;Acc:HGNC:2465]	58638310	58669780	-	37242	downstream
chr13	LNC_000587	XLOC_032204	--	Novel_lncRNA	200610923	200624045	+	ENSSSCT00000013191	ENSSSCG00000012059	HLCS	holocarboxylase synthetase [Source:HGNC Symbol;Acc:HGNC:4976]	200405063	200618688	-	-7766	antisense
chr13	LNC_000587	XLOC_032204	--	Novel_lncRNA	200610923	200624045	+	ENSSSCT00000039667	ENSSSCG00000012059	HLCS	holocarboxylase synthetase [Source:HGNC Symbol;Acc:HGNC:4976]	200407559	200607739	-	3183	upstream
chr13	LNC_000587	XLOC_032204	--	Novel_lncRNA	200610923	200624045	+	ENSSSCT00000013193	ENSSSCG00000012061	PIGP	Sus scrofa phosphatidylinositol glycan anchor biosynthesis class P (PIGP), transcript variant 1, mRNA. [Source:RefSeq mRNA;Acc:NM_001243520]	200686721	200695578	-	62675	downstream
chr13	LNC_000587	XLOC_032204	--	Novel_lncRNA	200610923	200624045	+	ENSSSCT00000013192	ENSSSCG00000012060	RIPPLY3	ripply transcriptional repressor 3 [Source:HGNC Symbol;Acc:HGNC:3047]	200644083	200653061	+	20037	upstream
chr13	LNC_000587	XLOC_032204	--	Novel_lncRNA	200610923	200624045	+	ENSSSCT00000013194	ENSSSCG00000012062	TTC3	tetratricopeptide repeat domain 3 [Source:HGNC Symbol;Acc:HGNC:12393]	200695627	200815070	+	71581	upstream
chr13	LNC_000587	XLOC_032204	--	Novel_lncRNA	200610923	200624045	+	ENSSSCT00000038292	ENSSSCG00000012062	TTC3	tetratricopeptide repeat domain 3 [Source:HGNC Symbol;Acc:HGNC:12393]	200707841	200722749	+	83795	upstream
chr13	LNC_000587	XLOC_032204	--	Novel_lncRNA	200610923	200624045	+	ENSSSCT00000044360	ENSSSCG00000012061	PIGP	Sus scrofa phosphatidylinositol glycan anchor biosynthesis class P (PIGP), transcript variant 1, mRNA. [Source:RefSeq mRNA;Acc:NM_001243520]	200686666	200695320	-	62620	downstream
chr13	LNC_000587	XLOC_032204	--	Novel_lncRNA	200610923	200624045	+	ENSSSCT00000062527	ENSSSCG00000012059	HLCS	holocarboxylase synthetase [Source:HGNC Symbol;Acc:HGNC:4976]	200405064	200608129	-	2793	upstream
chr13	LNC_000587	XLOC_032204	--	Novel_lncRNA	200610923	200624045	+	ENSSSCT00000042980	ENSSSCG00000012059	HLCS	holocarboxylase synthetase [Source:HGNC Symbol;Acc:HGNC:4976]	200405063	200607402	-	3520	upstream
chr13	LNC_000587	XLOC_032204	--	Novel_lncRNA	200610923	200624045	+	ENSSSCT00000058719	ENSSSCG00000012062	TTC3	tetratricopeptide repeat domain 3 [Source:HGNC Symbol;Acc:HGNC:12393]	200694616	200821912	+	70570	upstream
chr13	LNC_000587	XLOC_032204	--	Novel_lncRNA	200610923	200624045	+	ENSSSCT00000038508	ENSSSCG00000012060	RIPPLY3	ripply transcriptional repressor 3 [Source:HGNC Symbol;Acc:HGNC:3047]	200644004	200652576	+	19958	upstream
chr13	LNC_000586	XLOC_032147	--	Novel_lncRNA	199291488	199297652	+	ENSSSCT00000062513	ENSSSCG00000034933	-	--	199313558	199313937	+	15905	upstream
chr13	LNC_000585	XLOC_032123	--	Novel_lncRNA	198321155	198327653	+	ENSSSCT00000050460	ENSSSCG00000028112	CLIC6	chloride intracellular channel 6 [Source:HGNC Symbol;Acc:HGNC:2065]	198251119	198301167	+	19987	downstream
chr13	LNC_000585	XLOC_032123	--	Novel_lncRNA	198321155	198327653	+	ENSSSCT00000013183	ENSSSCG00000035537	RUNX1	runt-related transcription factor 1 [Source:RefSeq peptide;Acc:NP_001233181]	198376326	198635261	-	48672	downstream
chr13	LNC_000585	XLOC_032123	--	Novel_lncRNA	198321155	198327653	+	ENSSSCT00000044458	ENSSSCG00000035537	RUNX1	runt-related transcription factor 1 [Source:RefSeq peptide;Acc:NP_001233181]	198372319	198635571	-	44665	downstream
chr13	LNC_000585	XLOC_032123	--	Novel_lncRNA	198321155	198327653	+	ENSSSCT00000029780	ENSSSCG00000028112	CLIC6	chloride intracellular channel 6 [Source:HGNC Symbol;Acc:HGNC:2065]	198288815	198301167	+	19987	downstream
chr13	LNC_000585	XLOC_032123	--	Novel_lncRNA	198321155	198327653	+	ENSSSCT00000013184	ENSSSCG00000012052	-	--	198334701	198335332	-	7047	downstream
chr13	LNC_000585	XLOC_032123	--	Novel_lncRNA	198321155	198327653	+	ENSSSCT00000042414	ENSSSCG00000035537	RUNX1	runt-related transcription factor 1 [Source:RefSeq peptide;Acc:NP_001233181]	198371837	198635596	-	44183	downstream
chr13	LNC_000585	XLOC_032123	--	Novel_lncRNA	198321155	198327653	+	ENSSSCT00000045137	ENSSSCG00000028112	CLIC6	chloride intracellular channel 6 [Source:HGNC Symbol;Acc:HGNC:2065]	198286311	198301167	+	19987	downstream
chr13	LNC_000585	XLOC_032123	--	Novel_lncRNA	198321155	198327653	+	ENSSSCT00000023646	ENSSSCG00000012052	-	--	198331343	198335332	-	3689	downstream
chr13	LNC_000585	XLOC_032123	--	Novel_lncRNA	198321155	198327653	+	ENSSSCT00000048208	ENSSSCG00000028112	CLIC6	chloride intracellular channel 6 [Source:HGNC Symbol;Acc:HGNC:2065]	198250700	198305465	+	15689	downstream
chr13	LNC_000585	XLOC_032123	--	Novel_lncRNA	198321155	198327653	+	ENSSSCT00000046533	ENSSSCG00000028112	CLIC6	chloride intracellular channel 6 [Source:HGNC Symbol;Acc:HGNC:2065]	198289264	198301167	+	19987	downstream
chr13	LNC_000585	XLOC_032123	--	Novel_lncRNA	198321155	198327653	+	ENSSSCT00000064671	ENSSSCG00000028112	CLIC6	chloride intracellular channel 6 [Source:HGNC Symbol;Acc:HGNC:2065]	198251119	198301167	+	19987	downstream
chr13	LNC_000585	XLOC_032123	--	Novel_lncRNA	198321155	198327653	+	ENSSSCT00000045144	ENSSSCG00000028112	CLIC6	chloride intracellular channel 6 [Source:HGNC Symbol;Acc:HGNC:2065]	198250700	198305465	+	15689	downstream
chr13	LNC_000585	XLOC_032123	--	Novel_lncRNA	198321155	198327653	+	ENSSSCT00000061685	ENSSSCG00000012052	-	--	198334181	198335332	-	6527	downstream
chr13	LNC_000584	XLOC_032090	--	Novel_lncRNA	197552101	197569610	+	ENSSSCT00000040338	ENSSSCG00000024614	ITSN1	intersectin 1 [Source:HGNC Symbol;Acc:HGNC:6183]	197248981	197481159	+	70941	downstream
chr13	LNC_000584	XLOC_032090	--	Novel_lncRNA	197552101	197569610	+	ENSSSCT00000013174	ENSSSCG00000012042	ATP5O	Sus scrofa ATP synthase, H+ transporting, mitochondrial F1 complex, O subunit (ATP5O), mRNA. [Source:RefSeq mRNA;Acc:NM_001044606]	197509331	197519588	-	32512	upstream
chr13	LNC_000584	XLOC_032090	--	Novel_lncRNA	197552101	197569610	+	ENSSSCT00000027819	ENSSSCG00000024614	ITSN1	intersectin 1 [Source:HGNC Symbol;Acc:HGNC:6183]	197248981	197481159	+	70941	downstream
chr13	LNC_000583	XLOC_032059	--	Novel_lncRNA	195873237	195900714	+	ENSSSCT00000061226	ENSSSCG00000040843	MRAP	melanocortin 2 receptor accessory protein [Source:HGNC Symbol;Acc:HGNC:1304]	195950999	195975657	+	50284	upstream
chr13	LNC_000583	XLOC_032059	--	Novel_lncRNA	195873237	195900714	+	ENSSSCT00000037146	ENSSSCG00000040843	MRAP	melanocortin 2 receptor accessory protein [Source:HGNC Symbol;Acc:HGNC:1304]	195951288	195973211	+	50573	upstream
chr13	LNC_000583	XLOC_032059	--	Novel_lncRNA	195873237	195900714	+	ENSSSCT00000061763	ENSSSCG00000034229	MIS18A	MIS18 kinetochore protein A [Source:HGNC Symbol;Acc:HGNC:1286]	195911299	195928304	-	10584	downstream
chr13	LNC_000583	XLOC_032059	--	Novel_lncRNA	195873237	195900714	+	ENSSSCT00000065066	ENSSSCG00000032024	URB1	URB1 ribosome biogenesis 1 homolog (S. cerevisiae) [Source:HGNC Symbol;Acc:HGNC:17344]	195975346	196047741	-	74631	downstream
chr13	LNC_000582	XLOC_032045	--	Novel_lncRNA	195422582	195437533	+	ENSSSCT00000030551	ENSSSCG00000021023	SCAF4	SR-related CTD associated factor 4 [Source:HGNC Symbol;Acc:HGNC:19304]	195333260	195396233	-	26348	upstream
chr13	LNC_000582	XLOC_032045	--	Novel_lncRNA	195422582	195437533	+	ENSSSCT00000029514	ENSSSCG00000021355	SOD1	Superoxide dismutase [Cu-Zn] [Source:UniProtKB/Swiss-Prot;Acc:P04178]	195326599	195335484	+	87097	downstream
chr13	LNC_000582	XLOC_032045	--	Novel_lncRNA	195422582	195437533	+	ENSSSCT00000026584	ENSSSCG00000029392	HUNK	hormonally up-regulated Neu-associated kinase [Source:HGNC Symbol;Acc:HGNC:13326]	195530124	195663729	+	92590	upstream
chr13	LNC_000581	XLOC_032033	--	Novel_lncRNA	195223037	195275485	+	ENSSSCT00000050461	ENSSSCG00000012034	TIAM1	T-cell lymphoma invasion and metastasis 1 [Source:HGNC Symbol;Acc:HGNC:11805]	194776193	195235488	-	-12452	antisense
chr13	LNC_000581	XLOC_032033	--	Novel_lncRNA	195223037	195275485	+	ENSSSCT00000030551	ENSSSCG00000021023	SCAF4	SR-related CTD associated factor 4 [Source:HGNC Symbol;Acc:HGNC:19304]	195333260	195396233	-	57774	downstream
chr13	LNC_000581	XLOC_032033	--	Novel_lncRNA	195223037	195275485	+	ENSSSCT00000029514	ENSSSCG00000021355	SOD1	Superoxide dismutase [Cu-Zn] [Source:UniProtKB/Swiss-Prot;Acc:P04178]	195326599	195335484	+	51113	upstream
chr13	LNC_000581	XLOC_032033	--	Novel_lncRNA	195223037	195275485	+	ENSSSCT00000041544	ENSSSCG00000012034	TIAM1	T-cell lymphoma invasion and metastasis 1 [Source:HGNC Symbol;Acc:HGNC:11805]	194775777	195234268	-	-11232	antisense
chr13	LNC_000581	XLOC_032033	--	Novel_lncRNA	195223037	195275485	+	ENSSSCT00000044602	ENSSSCG00000012034	TIAM1	T-cell lymphoma invasion and metastasis 1 [Source:HGNC Symbol;Acc:HGNC:11805]	194776199	195234289	-	-11253	antisense
chr13	LNC_000580	XLOC_032032	--	Novel_lncRNA	194833866	194864061	+	ENSSSCT00000050461	ENSSSCG00000012034	TIAM1	T-cell lymphoma invasion and metastasis 1 [Source:HGNC Symbol;Acc:HGNC:11805]	194776193	195235488	-	-30196	antisense
chr13	LNC_000580	XLOC_032032	--	Novel_lncRNA	194833866	194864061	+	ENSSSCT00000065737	ENSSSCG00000012034	TIAM1	T-cell lymphoma invasion and metastasis 1 [Source:HGNC Symbol;Acc:HGNC:11805]	194776529	195005089	-	-30196	antisense
chr13	LNC_000580	XLOC_032032	--	Novel_lncRNA	194833866	194864061	+	ENSSSCT00000059964	ENSSSCG00000012034	TIAM1	T-cell lymphoma invasion and metastasis 1 [Source:HGNC Symbol;Acc:HGNC:11805]	194745850	195005089	-	-30196	antisense
chr13	LNC_000580	XLOC_032032	--	Novel_lncRNA	194833866	194864061	+	ENSSSCT00000031132	ENSSSCG00000012034	TIAM1	T-cell lymphoma invasion and metastasis 1 [Source:HGNC Symbol;Acc:HGNC:11805]	194745850	195005089	-	-30196	antisense
chr13	LNC_000580	XLOC_032032	--	Novel_lncRNA	194833866	194864061	+	ENSSSCT00000013166	ENSSSCG00000012034	TIAM1	T-cell lymphoma invasion and metastasis 1 [Source:HGNC Symbol;Acc:HGNC:11805]	194776529	195005089	-	-30196	antisense
chr13	LNC_000580	XLOC_032032	--	Novel_lncRNA	194833866	194864061	+	ENSSSCT00000044602	ENSSSCG00000012034	TIAM1	T-cell lymphoma invasion and metastasis 1 [Source:HGNC Symbol;Acc:HGNC:11805]	194776199	195234289	-	-30196	antisense
chr13	LNC_000580	XLOC_032032	--	Novel_lncRNA	194833866	194864061	+	ENSSSCT00000055345	ENSSSCG00000012034	TIAM1	T-cell lymphoma invasion and metastasis 1 [Source:HGNC Symbol;Acc:HGNC:11805]	194776529	195089528	-	-30196	antisense
chr13	LNC_000580	XLOC_032032	--	Novel_lncRNA	194833866	194864061	+	ENSSSCT00000025130	ENSSSCG00000012034	TIAM1	T-cell lymphoma invasion and metastasis 1 [Source:HGNC Symbol;Acc:HGNC:11805]	194774497	194820926	-	12939	upstream
chr13	LNC_000580	XLOC_032032	--	Novel_lncRNA	194833866	194864061	+	ENSSSCT00000041544	ENSSSCG00000012034	TIAM1	T-cell lymphoma invasion and metastasis 1 [Source:HGNC Symbol;Acc:HGNC:11805]	194775777	195234268	-	-30196	antisense
chr13	LNC_000580	XLOC_032032	--	Novel_lncRNA	194833866	194864061	+	ENSSSCT00000038445	ENSSSCG00000012034	TIAM1	T-cell lymphoma invasion and metastasis 1 [Source:HGNC Symbol;Acc:HGNC:11805]	194775777	195010856	-	-30196	antisense
chr13	LNC_000588	XLOC_032210	--	Novel_lncRNA	200654086	200662332	+	ENSSSCT00000039667	ENSSSCG00000012059	HLCS	holocarboxylase synthetase [Source:HGNC Symbol;Acc:HGNC:4976]	200407559	200607739	-	46346	upstream
chr13	LNC_000588	XLOC_032210	--	Novel_lncRNA	200654086	200662332	+	ENSSSCT00000013191	ENSSSCG00000012059	HLCS	holocarboxylase synthetase [Source:HGNC Symbol;Acc:HGNC:4976]	200405063	200618688	-	35397	upstream
chr13	LNC_000588	XLOC_032210	--	Novel_lncRNA	200654086	200662332	+	ENSSSCT00000013193	ENSSSCG00000012061	PIGP	Sus scrofa phosphatidylinositol glycan anchor biosynthesis class P (PIGP), transcript variant 1, mRNA. [Source:RefSeq mRNA;Acc:NM_001243520]	200686721	200695578	-	24388	downstream
chr13	LNC_000588	XLOC_032210	--	Novel_lncRNA	200654086	200662332	+	ENSSSCT00000013192	ENSSSCG00000012060	RIPPLY3	ripply transcriptional repressor 3 [Source:HGNC Symbol;Acc:HGNC:3047]	200644083	200653061	+	1024	downstream
chr13	LNC_000588	XLOC_032210	--	Novel_lncRNA	200654086	200662332	+	ENSSSCT00000013194	ENSSSCG00000012062	TTC3	tetratricopeptide repeat domain 3 [Source:HGNC Symbol;Acc:HGNC:12393]	200695627	200815070	+	33294	upstream
chr13	LNC_000588	XLOC_032210	--	Novel_lncRNA	200654086	200662332	+	ENSSSCT00000038292	ENSSSCG00000012062	TTC3	tetratricopeptide repeat domain 3 [Source:HGNC Symbol;Acc:HGNC:12393]	200707841	200722749	+	45508	upstream
chr13	LNC_000588	XLOC_032210	--	Novel_lncRNA	200654086	200662332	+	ENSSSCT00000044360	ENSSSCG00000012061	PIGP	Sus scrofa phosphatidylinositol glycan anchor biosynthesis class P (PIGP), transcript variant 1, mRNA. [Source:RefSeq mRNA;Acc:NM_001243520]	200686666	200695320	-	24333	downstream
chr13	LNC_000588	XLOC_032210	--	Novel_lncRNA	200654086	200662332	+	ENSSSCT00000062527	ENSSSCG00000012059	HLCS	holocarboxylase synthetase [Source:HGNC Symbol;Acc:HGNC:4976]	200405064	200608129	-	45956	upstream
chr13	LNC_000588	XLOC_032210	--	Novel_lncRNA	200654086	200662332	+	ENSSSCT00000042980	ENSSSCG00000012059	HLCS	holocarboxylase synthetase [Source:HGNC Symbol;Acc:HGNC:4976]	200405063	200607402	-	46683	upstream
chr13	LNC_000588	XLOC_032210	--	Novel_lncRNA	200654086	200662332	+	ENSSSCT00000058719	ENSSSCG00000012062	TTC3	tetratricopeptide repeat domain 3 [Source:HGNC Symbol;Acc:HGNC:12393]	200694616	200821912	+	32283	upstream
chr13	LNC_000588	XLOC_032210	--	Novel_lncRNA	200654086	200662332	+	ENSSSCT00000038508	ENSSSCG00000012060	RIPPLY3	ripply transcriptional repressor 3 [Source:HGNC Symbol;Acc:HGNC:3047]	200644004	200652576	+	1509	downstream
chr14	LNC_000741	XLOC_043259	--	Novel_lncRNA	40367434	40368880	-	ENSSSCT00000046574	ENSSSCG00000029365	MSI1	RNA-binding protein Musashi homolog 1 [Source:RefSeq peptide;Acc:NP_001302499]	40329564	40356728	-	10705	upstream
chr14	LNC_000741	XLOC_043259	--	Novel_lncRNA	40367434	40368880	-	ENSSSCT00000010856	ENSSSCG00000009906	SRSF9	serine/arginine-rich splicing factor 9 [Source:RefSeq peptide;Acc:NP_001182495]	40423691	40434034	-	54810	downstream
chr14	LNC_000741	XLOC_043259	--	Novel_lncRNA	40367434	40368880	-	ENSSSCT00000010851	ENSSSCG00000009901	SIRT4	sirtuin 4 [Source:HGNC Symbol;Acc:HGNC:14932]	40289563	40303879	+	63554	downstream
chr14	LNC_000741	XLOC_043259	--	Novel_lncRNA	40367434	40368880	-	ENSSSCT00000010853	ENSSSCG00000009903	COQ5	coenzyme Q5, methyltransferase [Source:HGNC Symbol;Acc:HGNC:28722]	40461611	40478854	-	92730	downstream
chr14	LNC_000741	XLOC_043259	--	Novel_lncRNA	40367434	40368880	-	ENSSSCT00000056389	ENSSSCG00000036765	-	--	40303273	40336106	+	31327	downstream
chr14	LNC_000741	XLOC_043259	--	Novel_lncRNA	40367434	40368880	-	ENSSSCT00000061081	ENSSSCG00000039265	COX6A1	cytochrome c oxidase subunit VIa polypeptide 1 [Source:RefSeq peptide;Acc:NP_001177150]	40408593	40423624	+	39712	upstream
chr14	LNC_000741	XLOC_043259	--	Novel_lncRNA	40367434	40368880	-	ENSSSCT00000063765	ENSSSCG00000032747	-	--	40414028	40423782	+	45147	upstream
chr14	LNC_000741	XLOC_043259	--	Novel_lncRNA	40367434	40368880	-	ENSSSCT00000040263	ENSSSCG00000029365	MSI1	RNA-binding protein Musashi homolog 1 [Source:RefSeq peptide;Acc:NP_001302499]	40329564	40356728	-	10705	upstream
chr14	LNC_000741	XLOC_043259	--	Novel_lncRNA	40367434	40368880	-	ENSSSCT00000027694	ENSSSCG00000029365	MSI1	RNA-binding protein Musashi homolog 1 [Source:RefSeq peptide;Acc:NP_001302499]	40331378	40356788	-	10645	upstream
chr14	LNC_000741	XLOC_043259	--	Novel_lncRNA	40367434	40368880	-	ENSSSCT00000062480	ENSSSCG00000031756	-	--	40455954	40458063	-	87073	downstream
chr14	LNC_000741	XLOC_043259	--	Novel_lncRNA	40367434	40368880	-	ENSSSCT00000031208	ENSSSCG00000029501	PLA2G1B	phospholipase A2, major isoenzyme precursor [Source:RefSeq peptide;Acc:NP_001004037]	40313837	40322365	-	45068	upstream
chr14	LNC_000741	XLOC_043259	--	Novel_lncRNA	40367434	40368880	-	ENSSSCT00000049583	ENSSSCG00000031152	-	--	40411961	40413962	-	43080	downstream
chr14	LNC_000741	XLOC_043259	--	Novel_lncRNA	40367434	40368880	-	ENSSSCT00000056026	ENSSSCG00000036765	-	--	40295177	40336106	+	31327	downstream
chr14	LNC_000741	XLOC_043259	--	Novel_lncRNA	40367434	40368880	-	ENSSSCT00000010854	ENSSSCG00000009904	DYNLL1	dynein light chain 1, cytoplasmic [Source:RefSeq peptide;Acc:NP_001182043]	40455923	40459104	+	87042	upstream
chr5	LNC_001619	XLOC_092883	--	Novel_lncRNA	82708129	82740372	+	ENSSSCT00000051849	ENSSSCG00000035440	-	--	82790903	82827520	-	50530	downstream
chr5	LNC_001619	XLOC_092883	--	Novel_lncRNA	82708129	82740372	+	ENSSSCT00000042652	ENSSSCG00000000867	-	--	82726346	82745213	-	-14027	antisense
chr5	LNC_001619	XLOC_092883	--	Novel_lncRNA	82708129	82740372	+	ENSSSCT00000037899	ENSSSCG00000000866	MYBPC1	myosin binding protein C, slow type [Source:HGNC Symbol;Acc:HGNC:7549]	82560446	82651044	-	57084	upstream
chr5	LNC_001619	XLOC_092883	--	Novel_lncRNA	82708129	82740372	+	ENSSSCT00000060944	ENSSSCG00000000866	MYBPC1	myosin binding protein C, slow type [Source:HGNC Symbol;Acc:HGNC:7549]	82557613	82651062	-	57066	upstream
chr5	LNC_001619	XLOC_092883	--	Novel_lncRNA	82708129	82740372	+	ENSSSCT00000049143	ENSSSCG00000000866	MYBPC1	myosin binding protein C, slow type [Source:HGNC Symbol;Acc:HGNC:7549]	82560705	82651041	-	57087	upstream
chr5	LNC_001619	XLOC_092883	--	Novel_lncRNA	82708129	82740372	+	ENSSSCT00000043304	ENSSSCG00000000870	ARL1	Sus scrofa ADP ribosylation factor like GTPase 1 (ARL1), mRNA. [Source:RefSeq mRNA;Acc:NM_001031784]	82795620	82814112	+	55247	upstream
chr5	LNC_001619	XLOC_092883	--	Novel_lncRNA	82708129	82740372	+	ENSSSCT00000054830	ENSSSCG00000000866	MYBPC1	myosin binding protein C, slow type [Source:HGNC Symbol;Acc:HGNC:7549]	82557614	82651044	-	57084	upstream
chr5	LNC_001619	XLOC_092883	--	Novel_lncRNA	82708129	82740372	+	ENSSSCT00000043860	ENSSSCG00000000866	MYBPC1	myosin binding protein C, slow type [Source:HGNC Symbol;Acc:HGNC:7549]	82557974	82651044	-	57084	upstream
chr5	LNC_001619	XLOC_092883	--	Novel_lncRNA	82708129	82740372	+	ENSSSCT00000000950	ENSSSCG00000000870	ARL1	Sus scrofa ADP ribosylation factor like GTPase 1 (ARL1), mRNA. [Source:RefSeq mRNA;Acc:NM_001031784]	82795825	82812144	+	55452	upstream
chr5	LNC_001619	XLOC_092883	--	Novel_lncRNA	82708129	82740372	+	ENSSSCT00000043121	ENSSSCG00000000866	MYBPC1	myosin binding protein C, slow type [Source:HGNC Symbol;Acc:HGNC:7549]	82558007	82619418	-	88710	upstream
chr5	LNC_001619	XLOC_092883	--	Novel_lncRNA	82708129	82740372	+	ENSSSCT00000000949	ENSSSCG00000000869	UTP20	UTP20, small subunit processome component [Source:HGNC Symbol;Acc:HGNC:17897]	82813701	82913162	-	73328	downstream
chr5	LNC_001619	XLOC_092883	--	Novel_lncRNA	82708129	82740372	+	ENSSSCT00000000947	ENSSSCG00000000867	-	--	82727406	82744754	-	-12967	antisense
chr5	LNC_001619	XLOC_092883	--	Novel_lncRNA	82708129	82740372	+	ENSSSCT00000000945	ENSSSCG00000000866	MYBPC1	myosin binding protein C, slow type [Source:HGNC Symbol;Acc:HGNC:7549]	82557989	82651044	-	57084	upstream
chr5	LNC_001619	XLOC_092883	--	Novel_lncRNA	82708129	82740372	+	ENSSSCT00000065577	ENSSSCG00000000866	MYBPC1	myosin binding protein C, slow type [Source:HGNC Symbol;Acc:HGNC:7549]	82557629	82628473	-	79655	upstream
chr14	LNC_000743	XLOC_043360	--	Novel_lncRNA	43756942	43761776	-	ENSSSCT00000010912	ENSSSCG00000009957	MYO18B	myosin XVIIIB [Source:HGNC Symbol;Acc:HGNC:18150]	43451846	43687726	+	69215	downstream
chr14	LNC_000742	XLOC_043314	--	Novel_lncRNA	42077387	42114970	-	ENSSSCT00000057469	ENSSSCG00000009944	CORO1C	coronin 1C [Source:HGNC Symbol;Acc:HGNC:2254]	42062365	42142811	+	-37584	antisense
chr14	LNC_000742	XLOC_043314	--	Novel_lncRNA	42077387	42114970	-	ENSSSCT00000055882	ENSSSCG00000009943	SSH1	slingshot protein phosphatase 1 [Source:HGNC Symbol;Acc:HGNC:30579]	41925701	42029113	+	48273	downstream
chr14	LNC_000742	XLOC_043314	--	Novel_lncRNA	42077387	42114970	-	ENSSSCT00000010895	ENSSSCG00000009943	SSH1	slingshot protein phosphatase 1 [Source:HGNC Symbol;Acc:HGNC:30579]	41970360	42030836	+	46550	downstream
chr14	LNC_000742	XLOC_043314	--	Novel_lncRNA	42077387	42114970	-	ENSSSCT00000031523	ENSSSCG00000009944	CORO1C	coronin 1C [Source:HGNC Symbol;Acc:HGNC:2254]	42093978	42142811	+	-20993	antisense
chr14	LNC_000742	XLOC_043314	--	Novel_lncRNA	42077387	42114970	-	ENSSSCT00000052629	ENSSSCG00000009943	SSH1	slingshot protein phosphatase 1 [Source:HGNC Symbol;Acc:HGNC:30579]	41963891	42029110	+	48276	downstream
chr14	LNC_000742	XLOC_043314	--	Novel_lncRNA	42077387	42114970	-	ENSSSCT00000049257	ENSSSCG00000027124	TMEM119	transmembrane protein 119 [Source:HGNC Symbol;Acc:HGNC:27884]	42190887	42198269	+	75916	upstream
chr14	LNC_000742	XLOC_043314	--	Novel_lncRNA	42077387	42114970	-	ENSSSCT00000010896	ENSSSCG00000009944	CORO1C	coronin 1C [Source:HGNC Symbol;Acc:HGNC:2254]	42062850	42145124	+	-37584	antisense
chr14	LNC_000742	XLOC_043314	--	Novel_lncRNA	42077387	42114970	-	ENSSSCT00000048390	ENSSSCG00000009943	SSH1	slingshot protein phosphatase 1 [Source:HGNC Symbol;Acc:HGNC:30579]	41964496	42029112	+	48274	downstream
chr14	LNC_000742	XLOC_043314	--	Novel_lncRNA	42077387	42114970	-	ENSSSCT00000029264	ENSSSCG00000027124	TMEM119	transmembrane protein 119 [Source:HGNC Symbol;Acc:HGNC:27884]	42195346	42196178	+	80375	upstream
chr14	LNC_000742	XLOC_043314	--	Novel_lncRNA	42077387	42114970	-	ENSSSCT00000028880	ENSSSCG00000027124	TMEM119	transmembrane protein 119 [Source:HGNC Symbol;Acc:HGNC:27884]	42180006	42197378	+	65035	upstream
chr14	LNC_000745	XLOC_043458	--	Novel_lncRNA	46535572	46540372	-	ENSSSCT00000059527	ENSSSCG00000009974	EWSR1	EWS RNA binding protein 1 [Source:HGNC Symbol;Acc:HGNC:3508]	46408723	46442086	+	93485	downstream
chr14	LNC_000745	XLOC_043458	--	Novel_lncRNA	46535572	46540372	-	ENSSSCT00000037447	ENSSSCG00000009978	AP1B1	adaptor related protein complex 1 beta 1 subunit [Source:HGNC Symbol;Acc:HGNC:554]	46469457	46520135	-	15436	upstream
chr14	LNC_000745	XLOC_043458	--	Novel_lncRNA	46535572	46540372	-	ENSSSCT00000046756	ENSSSCG00000009978	AP1B1	adaptor related protein complex 1 beta 1 subunit [Source:HGNC Symbol;Acc:HGNC:554]	46469469	46520120	-	15451	upstream
chr14	LNC_000745	XLOC_043458	--	Novel_lncRNA	46535572	46540372	-	ENSSSCT00000051436	ENSSSCG00000009988	THOC5	THO complex 5 [Source:HGNC Symbol;Acc:HGNC:19074]	46580743	46623501	-	40370	downstream
chr14	LNC_000745	XLOC_043458	--	Novel_lncRNA	46535572	46540372	-	ENSSSCT00000041892	ENSSSCG00000009988	THOC5	THO complex 5 [Source:HGNC Symbol;Acc:HGNC:19074]	46585193	46641449	-	44820	downstream
chr14	LNC_000745	XLOC_043458	--	Novel_lncRNA	46535572	46540372	-	ENSSSCT00000064974	ENSSSCG00000009974	EWSR1	EWS RNA binding protein 1 [Source:HGNC Symbol;Acc:HGNC:3508]	46408723	46442086	+	93485	downstream
chr14	LNC_000745	XLOC_043458	--	Novel_lncRNA	46535572	46540372	-	ENSSSCT00000010945	ENSSSCG00000009988	THOC5	THO complex 5 [Source:HGNC Symbol;Acc:HGNC:19074]	46585191	46634450	-	44818	downstream
chr14	LNC_000745	XLOC_043458	--	Novel_lncRNA	46535572	46540372	-	ENSSSCT00000041975	ENSSSCG00000009978	AP1B1	adaptor related protein complex 1 beta 1 subunit [Source:HGNC Symbol;Acc:HGNC:554]	46469465	46520122	-	15449	upstream
chr14	LNC_000745	XLOC_043458	--	Novel_lncRNA	46535572	46540372	-	ENSSSCT00000042975	ENSSSCG00000009988	THOC5	THO complex 5 [Source:HGNC Symbol;Acc:HGNC:19074]	46585200	46623539	-	44827	downstream
chr14	LNC_000745	XLOC_043458	--	Novel_lncRNA	46535572	46540372	-	ENSSSCT00000063485	ENSSSCG00000009988	THOC5	THO complex 5 [Source:HGNC Symbol;Acc:HGNC:19074]	46579767	46617668	-	39394	downstream
chr14	LNC_000745	XLOC_043458	--	Novel_lncRNA	46535572	46540372	-	ENSSSCT00000042819	ENSSSCG00000009979	NEFH	neurofilament heavy [Source:HGNC Symbol;Acc:HGNC:7737]	46559921	46572612	+	19548	upstream
chr14	LNC_000745	XLOC_043458	--	Novel_lncRNA	46535572	46540372	-	ENSSSCT00000052267	ENSSSCG00000009988	THOC5	THO complex 5 [Source:HGNC Symbol;Acc:HGNC:19074]	46585200	46623540	-	44827	downstream
chr14	LNC_000745	XLOC_043458	--	Novel_lncRNA	46535572	46540372	-	ENSSSCT00000010933	ENSSSCG00000009977	RASL10A	RAS like family 10 member A [Source:HGNC Symbol;Acc:HGNC:16954]	46455448	46457776	-	77795	upstream
chr14	LNC_000745	XLOC_043458	--	Novel_lncRNA	46535572	46540372	-	ENSSSCT00000028355	ENSSSCG00000009978	AP1B1	adaptor related protein complex 1 beta 1 subunit [Source:HGNC Symbol;Acc:HGNC:554]	46469631	46508830	-	26741	upstream
chr14	LNC_000745	XLOC_043458	--	Novel_lncRNA	46535572	46540372	-	ENSSSCT00000024718	ENSSSCG00000025564	GAS2L1	Sus scrofa growth arrest specific 2 like 1 (GAS2L1), mRNA. [Source:RefSeq mRNA;Acc:NM_001244834]	46449767	46455278	+	80293	downstream
chr14	LNC_000745	XLOC_043458	--	Novel_lncRNA	46535572	46540372	-	ENSSSCT00000010930	ENSSSCG00000009974	EWSR1	EWS RNA binding protein 1 [Source:HGNC Symbol;Acc:HGNC:3508]	46408687	46439159	+	96412	downstream
chr14	LNC_000745	XLOC_043458	--	Novel_lncRNA	46535572	46540372	-	ENSSSCT00000052999	ENSSSCG00000009974	EWSR1	EWS RNA binding protein 1 [Source:HGNC Symbol;Acc:HGNC:3508]	46408723	46442086	+	93485	downstream
chr14	LNC_000745	XLOC_043458	--	Novel_lncRNA	46535572	46540372	-	ENSSSCT00000064755	ENSSSCG00000009988	THOC5	THO complex 5 [Source:HGNC Symbol;Acc:HGNC:19074]	46585192	46623558	-	44819	downstream
chr14	LNC_000745	XLOC_043458	--	Novel_lncRNA	46535572	46540372	-	ENSSSCT00000042498	ENSSSCG00000009974	EWSR1	EWS RNA binding protein 1 [Source:HGNC Symbol;Acc:HGNC:3508]	46408723	46442086	+	93485	downstream
chr14	LNC_000745	XLOC_043458	--	Novel_lncRNA	46535572	46540372	-	ENSSSCT00000010934	ENSSSCG00000009978	AP1B1	adaptor related protein complex 1 beta 1 subunit [Source:HGNC Symbol;Acc:HGNC:554]	46469486	46520121	-	15450	upstream
chr14	LNC_000745	XLOC_043458	--	Novel_lncRNA	46535572	46540372	-	ENSSSCT00000010935	ENSSSCG00000009979	NEFH	neurofilament heavy [Source:HGNC Symbol;Acc:HGNC:7737]	46559686	46569910	+	19313	upstream
chr14	LNC_000744	XLOC_043457	--	Novel_lncRNA	46528879	46536818	-	ENSSSCT00000059527	ENSSSCG00000009974	EWSR1	EWS RNA binding protein 1 [Source:HGNC Symbol;Acc:HGNC:3508]	46408723	46442086	+	86792	downstream
chr14	LNC_000744	XLOC_043457	--	Novel_lncRNA	46528879	46536818	-	ENSSSCT00000037447	ENSSSCG00000009978	AP1B1	adaptor related protein complex 1 beta 1 subunit [Source:HGNC Symbol;Acc:HGNC:554]	46469457	46520135	-	8743	upstream
chr14	LNC_000744	XLOC_043457	--	Novel_lncRNA	46528879	46536818	-	ENSSSCT00000046756	ENSSSCG00000009978	AP1B1	adaptor related protein complex 1 beta 1 subunit [Source:HGNC Symbol;Acc:HGNC:554]	46469469	46520120	-	8758	upstream
chr14	LNC_000744	XLOC_043457	--	Novel_lncRNA	46528879	46536818	-	ENSSSCT00000051436	ENSSSCG00000009988	THOC5	THO complex 5 [Source:HGNC Symbol;Acc:HGNC:19074]	46580743	46623501	-	43924	downstream
chr14	LNC_000744	XLOC_043457	--	Novel_lncRNA	46528879	46536818	-	ENSSSCT00000041892	ENSSSCG00000009988	THOC5	THO complex 5 [Source:HGNC Symbol;Acc:HGNC:19074]	46585193	46641449	-	48374	downstream
chr14	LNC_000744	XLOC_043457	--	Novel_lncRNA	46528879	46536818	-	ENSSSCT00000064974	ENSSSCG00000009974	EWSR1	EWS RNA binding protein 1 [Source:HGNC Symbol;Acc:HGNC:3508]	46408723	46442086	+	86792	downstream
chr14	LNC_000744	XLOC_043457	--	Novel_lncRNA	46528879	46536818	-	ENSSSCT00000010945	ENSSSCG00000009988	THOC5	THO complex 5 [Source:HGNC Symbol;Acc:HGNC:19074]	46585191	46634450	-	48372	downstream
chr14	LNC_000744	XLOC_043457	--	Novel_lncRNA	46528879	46536818	-	ENSSSCT00000041975	ENSSSCG00000009978	AP1B1	adaptor related protein complex 1 beta 1 subunit [Source:HGNC Symbol;Acc:HGNC:554]	46469465	46520122	-	8756	upstream
chr14	LNC_000744	XLOC_043457	--	Novel_lncRNA	46528879	46536818	-	ENSSSCT00000042975	ENSSSCG00000009988	THOC5	THO complex 5 [Source:HGNC Symbol;Acc:HGNC:19074]	46585200	46623539	-	48381	downstream
chr14	LNC_000744	XLOC_043457	--	Novel_lncRNA	46528879	46536818	-	ENSSSCT00000063485	ENSSSCG00000009988	THOC5	THO complex 5 [Source:HGNC Symbol;Acc:HGNC:19074]	46579767	46617668	-	42948	downstream
chr14	LNC_000744	XLOC_043457	--	Novel_lncRNA	46528879	46536818	-	ENSSSCT00000042819	ENSSSCG00000009979	NEFH	neurofilament heavy [Source:HGNC Symbol;Acc:HGNC:7737]	46559921	46572612	+	23102	upstream
chr14	LNC_000744	XLOC_043457	--	Novel_lncRNA	46528879	46536818	-	ENSSSCT00000052267	ENSSSCG00000009988	THOC5	THO complex 5 [Source:HGNC Symbol;Acc:HGNC:19074]	46585200	46623540	-	48381	downstream
chr14	LNC_000744	XLOC_043457	--	Novel_lncRNA	46528879	46536818	-	ENSSSCT00000010933	ENSSSCG00000009977	RASL10A	RAS like family 10 member A [Source:HGNC Symbol;Acc:HGNC:16954]	46455448	46457776	-	71102	upstream
chr14	LNC_000744	XLOC_043457	--	Novel_lncRNA	46528879	46536818	-	ENSSSCT00000028355	ENSSSCG00000009978	AP1B1	adaptor related protein complex 1 beta 1 subunit [Source:HGNC Symbol;Acc:HGNC:554]	46469631	46508830	-	20048	upstream
chr14	LNC_000744	XLOC_043457	--	Novel_lncRNA	46528879	46536818	-	ENSSSCT00000024718	ENSSSCG00000025564	GAS2L1	Sus scrofa growth arrest specific 2 like 1 (GAS2L1), mRNA. [Source:RefSeq mRNA;Acc:NM_001244834]	46449767	46455278	+	73600	downstream
chr14	LNC_000744	XLOC_043457	--	Novel_lncRNA	46528879	46536818	-	ENSSSCT00000010930	ENSSSCG00000009974	EWSR1	EWS RNA binding protein 1 [Source:HGNC Symbol;Acc:HGNC:3508]	46408687	46439159	+	89719	downstream
chr14	LNC_000744	XLOC_043457	--	Novel_lncRNA	46528879	46536818	-	ENSSSCT00000052999	ENSSSCG00000009974	EWSR1	EWS RNA binding protein 1 [Source:HGNC Symbol;Acc:HGNC:3508]	46408723	46442086	+	86792	downstream
chr14	LNC_000744	XLOC_043457	--	Novel_lncRNA	46528879	46536818	-	ENSSSCT00000064755	ENSSSCG00000009988	THOC5	THO complex 5 [Source:HGNC Symbol;Acc:HGNC:19074]	46585192	46623558	-	48373	downstream
chr14	LNC_000744	XLOC_043457	--	Novel_lncRNA	46528879	46536818	-	ENSSSCT00000042498	ENSSSCG00000009974	EWSR1	EWS RNA binding protein 1 [Source:HGNC Symbol;Acc:HGNC:3508]	46408723	46442086	+	86792	downstream
chr14	LNC_000744	XLOC_043457	--	Novel_lncRNA	46528879	46536818	-	ENSSSCT00000010934	ENSSSCG00000009978	AP1B1	adaptor related protein complex 1 beta 1 subunit [Source:HGNC Symbol;Acc:HGNC:554]	46469486	46520121	-	8757	upstream
chr14	LNC_000744	XLOC_043457	--	Novel_lncRNA	46528879	46536818	-	ENSSSCT00000010935	ENSSSCG00000009979	NEFH	neurofilament heavy [Source:HGNC Symbol;Acc:HGNC:7737]	46559686	46569910	+	22867	upstream
chr14	ALDBSSCT0000003670	ALDBSSCG0000002194	--	Annotated_lncRNA	87723872	87759038	+	ENSSSCT00000046751	ENSSSCG00000010360	BMPR1A	bone morphogenetic protein receptor type-1A precursor [Source:RefSeq peptide;Acc:NP_001191696]	87743388	87891780	+	-15651	sense_overlapping
chr14	ALDBSSCT0000003670	ALDBSSCG0000002194	--	Annotated_lncRNA	87723872	87759038	+	ENSSSCT00000059649	ENSSSCG00000036976	-	--	87704026	87719629	+	4242	downstream
chr14	ALDBSSCT0000003670	ALDBSSCG0000002194	--	Annotated_lncRNA	87723872	87759038	+	ENSSSCT00000060711	ENSSSCG00000010359	-	--	87659261	87690144	+	33727	downstream
chr14	ALDBSSCT0000003670	ALDBSSCG0000002194	--	Annotated_lncRNA	87723872	87759038	+	ENSSSCT00000038432	ENSSSCG00000010359	-	--	87660950	87690261	+	33610	downstream
chr14	ALDBSSCT0000003670	ALDBSSCG0000002194	--	Annotated_lncRNA	87723872	87759038	+	ENSSSCT00000051142	ENSSSCG00000036976	-	--	87703268	87719629	+	4242	downstream
chr14	ALDBSSCT0000003670	ALDBSSCG0000002194	--	Annotated_lncRNA	87723872	87759038	+	ENSSSCT00000057121	ENSSSCG00000010359	-	--	87660950	87690261	+	33610	downstream
chr14	ALDBSSCT0000003670	ALDBSSCG0000002194	--	Annotated_lncRNA	87723872	87759038	+	ENSSSCT00000063205	ENSSSCG00000010359	-	--	87660950	87690261	+	33610	downstream
chr14	ALDBSSCT0000003670	ALDBSSCG0000002194	--	Annotated_lncRNA	87723872	87759038	+	ENSSSCT00000011341	ENSSSCG00000010359	-	--	87660950	87690261	+	33610	downstream
chr14	ALDBSSCT0000003670	ALDBSSCG0000002194	--	Annotated_lncRNA	87723872	87759038	+	ENSSSCT00000011342	ENSSSCG00000010360	BMPR1A	bone morphogenetic protein receptor type-1A precursor [Source:RefSeq peptide;Acc:NP_001191696]	87818636	87887817	+	59597	upstream
chr14	ALDBSSCT0000003670	ALDBSSCG0000002194	--	Annotated_lncRNA	87723872	87759038	+	ENSSSCT00000011340	ENSSSCG00000010358	OPN4	opsin 4 [Source:HGNC Symbol;Acc:HGNC:14449]	87647971	87658215	+	65656	downstream
chr14	ALDBSSCT0000003670	ALDBSSCG0000002194	--	Annotated_lncRNA	87723872	87759038	+	ENSSSCT00000052092	ENSSSCG00000010358	OPN4	opsin 4 [Source:HGNC Symbol;Acc:HGNC:14449]	87647971	87658578	+	65293	downstream
chr14	LNC_000746	XLOC_043504	--	Novel_lncRNA	48102052	48120095	-	ENSSSCT00000060110	ENSSSCG00000010025	LIMK2	LIM domain kinase 2 [Source:HGNC Symbol;Acc:HGNC:6614]	47946421	48040821	+	61230	downstream
chr14	LNC_000746	XLOC_043504	--	Novel_lncRNA	48102052	48120095	-	ENSSSCT00000010988	ENSSSCG00000010031	-	--	48210570	48303506	+	90474	upstream
chr14	LNC_000746	XLOC_043504	--	Novel_lncRNA	48102052	48120095	-	ENSSSCT00000046842	ENSSSCG00000010025	LIMK2	LIM domain kinase 2 [Source:HGNC Symbol;Acc:HGNC:6614]	48014089	48038045	+	64006	downstream
chr14	LNC_000746	XLOC_043504	--	Novel_lncRNA	48102052	48120095	-	ENSSSCT00000010983	ENSSSCG00000010026	PIK3IP1	phosphoinositide-3-kinase interacting protein 1 [Source:HGNC Symbol;Acc:HGNC:24942]	48038183	48051269	-	50782	upstream
chr14	LNC_000746	XLOC_043504	--	Novel_lncRNA	48102052	48120095	-	ENSSSCT00000010982	ENSSSCG00000010025	LIMK2	LIM domain kinase 2 [Source:HGNC Symbol;Acc:HGNC:6614]	48013211	48039010	+	63041	downstream
chr14	LNC_000746	XLOC_043504	--	Novel_lncRNA	48102052	48120095	-	ENSSSCT00000047709	ENSSSCG00000010025	LIMK2	LIM domain kinase 2 [Source:HGNC Symbol;Acc:HGNC:6614]	48013239	48040821	+	61230	downstream
chr14	LNC_000746	XLOC_043504	--	Novel_lncRNA	48102052	48120095	-	ENSSSCT00000010986	ENSSSCG00000010029	-	--	48126802	48153152	+	6706	upstream
chr14	LNC_000746	XLOC_043504	--	Novel_lncRNA	48102052	48120095	-	ENSSSCT00000042344	ENSSSCG00000010030	EIF4ENIF1	eukaryotic translation initiation factor 4E nuclear import factor 1 [Source:HGNC Symbol;Acc:HGNC:16687]	48156894	48204227	-	36798	downstream
chr14	LNC_000746	XLOC_043504	--	Novel_lncRNA	48102052	48120095	-	ENSSSCT00000010984	ENSSSCG00000010027	PATZ1	POZ/BTB and AT hook containing zinc finger 1 [Source:HGNC Symbol;Acc:HGNC:13071]	48075348	48094136	-	7915	upstream
chr14	LNC_000746	XLOC_043504	--	Novel_lncRNA	48102052	48120095	-	ENSSSCT00000049659	ENSSSCG00000010027	PATZ1	POZ/BTB and AT hook containing zinc finger 1 [Source:HGNC Symbol;Acc:HGNC:13071]	48084795	48092982	-	9069	upstream
chr14	LNC_000746	XLOC_043504	--	Novel_lncRNA	48102052	48120095	-	ENSSSCT00000010987	ENSSSCG00000010030	EIF4ENIF1	eukaryotic translation initiation factor 4E nuclear import factor 1 [Source:HGNC Symbol;Acc:HGNC:16687]	48156841	48204338	-	36745	downstream
chr14	LNC_000746	XLOC_043504	--	Novel_lncRNA	48102052	48120095	-	ENSSSCT00000065745	ENSSSCG00000010025	LIMK2	LIM domain kinase 2 [Source:HGNC Symbol;Acc:HGNC:6614]	47984003	48040821	+	61230	downstream
chr14	LNC_000746	XLOC_043504	--	Novel_lncRNA	48102052	48120095	-	ENSSSCT00000059224	ENSSSCG00000035290	-	--	48210542	48266038	+	90446	upstream
chr14	LNC_000746	XLOC_043504	--	Novel_lncRNA	48102052	48120095	-	ENSSSCT00000065454	ENSSSCG00000010027	PATZ1	POZ/BTB and AT hook containing zinc finger 1 [Source:HGNC Symbol;Acc:HGNC:13071]	48076419	48092982	-	9069	upstream
chr5	LNC_001610	XLOC_092545	--	Novel_lncRNA	68973134	69037634	+	ENSSSCT00000052044	ENSSSCG00000023976	DCP1B	decapping mRNA 1B [Source:HGNC Symbol;Acc:HGNC:24451]	68923980	68976007	-	-2874	antisense
chr5	LNC_001610	XLOC_092545	--	Novel_lncRNA	68973134	69037634	+	ENSSSCT00000025339	ENSSSCG00000026537	CACNA2D4	calcium voltage-gated channel auxiliary subunit alpha2delta 4 [Source:HGNC Symbol;Acc:HGNC:20202]	68808834	68906195	-	66938	upstream
chr5	LNC_001610	XLOC_092545	--	Novel_lncRNA	68973134	69037634	+	ENSSSCT00000057203	ENSSSCG00000039585	-	--	68949071	68950009	+	23124	downstream
chr5	LNC_001610	XLOC_092545	--	Novel_lncRNA	68973134	69037634	+	ENSSSCT00000028544	ENSSSCG00000023976	DCP1B	decapping mRNA 1B [Source:HGNC Symbol;Acc:HGNC:24451]	68922437	68976007	-	-2874	antisense
chr5	LNC_001610	XLOC_092545	--	Novel_lncRNA	68973134	69037634	+	ENSSSCT00000024699	ENSSSCG00000026537	CACNA2D4	calcium voltage-gated channel auxiliary subunit alpha2delta 4 [Source:HGNC Symbol;Acc:HGNC:20202]	68808834	68906249	-	66884	upstream
chr14	LNC_000748	XLOC_043755	--	Novel_lncRNA	55421278	55446672	-	ENSSSCT00000011115	ENSSSCG00000010151	LYST	lysosomal trafficking regulator [Source:HGNC Symbol;Acc:HGNC:1968]	55433369	55633484	+	-13304	antisense
chr14	LNC_000748	XLOC_043755	--	Novel_lncRNA	55421278	55446672	-	ENSSSCT00000011114	ENSSSCG00000026819	NID1	nidogen 1 [Source:HGNC Symbol;Acc:HGNC:7821]	55239632	55348956	+	72321	downstream
chr14	LNC_000748	XLOC_043755	--	Novel_lncRNA	55421278	55446672	-	ENSSSCT00000033787	ENSSSCG00000010151	LYST	lysosomal trafficking regulator [Source:HGNC Symbol;Acc:HGNC:1968]	55433018	55632095	+	-13655	antisense
chr14	LNC_000748	XLOC_043755	--	Novel_lncRNA	55421278	55446672	-	ENSSSCT00000060488	ENSSSCG00000026819	NID1	nidogen 1 [Source:HGNC Symbol;Acc:HGNC:7821]	55239726	55346977	+	74300	downstream
chr14	LNC_000748	XLOC_043755	--	Novel_lncRNA	55421278	55446672	-	ENSSSCT00000050051	ENSSSCG00000010151	LYST	lysosomal trafficking regulator [Source:HGNC Symbol;Acc:HGNC:1968]	55450492	55632763	+	3819	upstream
chr14	LNC_000748	XLOC_043755	--	Novel_lncRNA	55421278	55446672	-	ENSSSCT00000028752	ENSSSCG00000026819	NID1	nidogen 1 [Source:HGNC Symbol;Acc:HGNC:7821]	55239654	55346921	+	74356	downstream
chr14	LNC_000748	XLOC_043755	--	Novel_lncRNA	55421278	55446672	-	ENSSSCT00000066064	ENSSSCG00000010151	LYST	lysosomal trafficking regulator [Source:HGNC Symbol;Acc:HGNC:1968]	55433018	55632763	+	-13655	antisense
chr14	LNC_000748	XLOC_043755	--	Novel_lncRNA	55421278	55446672	-	ENSSSCT00000050254	ENSSSCG00000010151	LYST	lysosomal trafficking regulator [Source:HGNC Symbol;Acc:HGNC:1968]	55433018	55632095	+	-13655	antisense
chr14	LNC_000748	XLOC_043755	--	Novel_lncRNA	55421278	55446672	-	ENSSSCT00000033939	ENSSSCG00000010151	LYST	lysosomal trafficking regulator [Source:HGNC Symbol;Acc:HGNC:1968]	55475435	55616355	+	28762	upstream
chr14	LNC_000748	XLOC_043755	--	Novel_lncRNA	55421278	55446672	-	ENSSSCT00000039059	ENSSSCG00000026819	NID1	nidogen 1 [Source:HGNC Symbol;Acc:HGNC:7821]	55239715	55346823	+	74454	downstream
chr5	LNC_001612	XLOC_092595	--	Novel_lncRNA	70982116	71035913	+	ENSSSCT00000000845	ENSSSCG00000000781	ABCD2	ATP binding cassette subfamily D member 2 [Source:HGNC Symbol;Acc:HGNC:66]	71121075	71181317	-	85161	downstream
chr5	LNC_001612	XLOC_092595	--	Novel_lncRNA	70982116	71035913	+	ENSSSCT00000000843	ENSSSCG00000000779	KIF21A	kinesin family member 21A [Source:HGNC Symbol;Acc:HGNC:19349]	70890675	70964319	-	17796	upstream
chr5	LNC_001612	XLOC_092595	--	Novel_lncRNA	70982116	71035913	+	ENSSSCT00000053315	ENSSSCG00000000779	KIF21A	kinesin family member 21A [Source:HGNC Symbol;Acc:HGNC:19349]	70889000	71029809	-	-47694	antisense
chr5	LNC_001613	XLOC_092639	--	Novel_lncRNA	73909240	73947405	+	ENSSSCT00000044701	ENSSSCG00000034491	PRICKLE1	prickle planar cell polarity protein 1 [Source:HGNC Symbol;Acc:HGNC:17019]	73707028	73826527	-	82712	upstream
chr5	LNC_001614	XLOC_092666	--	Novel_lncRNA	76064541	76071255	+	ENSSSCT00000054946	ENSSSCG00000035938	DBX2	developing brain homeobox 2 [Source:HGNC Symbol;Acc:HGNC:33186]	75941814	75980496	-	84044	upstream
chr5	LNC_001614	XLOC_092666	--	Novel_lncRNA	76064541	76071255	+	ENSSSCT00000063342	ENSSSCG00000035938	DBX2	developing brain homeobox 2 [Source:HGNC Symbol;Acc:HGNC:33186]	75944758	75980834	-	83706	upstream
chr5	LNC_001614	XLOC_092666	--	Novel_lncRNA	76064541	76071255	+	ENSSSCT00000063593	ENSSSCG00000035938	DBX2	developing brain homeobox 2 [Source:HGNC Symbol;Acc:HGNC:33186]	75944758	75980834	-	83706	upstream
chr5	LNC_001616	XLOC_092689	--	Novel_lncRNA	77093708	77094687	+	ENSSSCT00000000876	ENSSSCG00000000807	SLC38A1	solute carrier family 38 member 1 [Source:HGNC Symbol;Acc:HGNC:13447]	77011950	77058427	-	35280	upstream
chr5	LNC_001616	XLOC_092689	--	Novel_lncRNA	77093708	77094687	+	ENSSSCT00000000877	ENSSSCG00000000808	SLC38A2	sodium-coupled neutral amino acid transporter 2 [Source:RefSeq peptide;Acc:NP_001304010]	77113494	77127714	-	18806	downstream
chr5	LNC_001616	XLOC_092689	--	Novel_lncRNA	77093708	77094687	+	ENSSSCT00000065100	ENSSSCG00000000807	SLC38A1	solute carrier family 38 member 1 [Source:HGNC Symbol;Acc:HGNC:13447]	77011950	77058427	-	35280	upstream
chr5	LNC_001616	XLOC_092689	--	Novel_lncRNA	77093708	77094687	+	ENSSSCT00000000878	ENSSSCG00000000808	SLC38A2	sodium-coupled neutral amino acid transporter 2 [Source:RefSeq peptide;Acc:NP_001304010]	77113495	77127650	-	18807	downstream
chr5	LNC_001617	XLOC_092830	--	Novel_lncRNA	81376831	81377795	+	ENSSSCT00000000934	ENSSSCG00000000856	PAH	phenylalanine hydroxylase [Source:HGNC Symbol;Acc:HGNC:8582]	81391437	81453790	+	13641	upstream
chr5	LNC_001617	XLOC_092830	--	Novel_lncRNA	81376831	81377795	+	ENSSSCT00000022294	ENSSSCG00000000856	PAH	phenylalanine hydroxylase [Source:HGNC Symbol;Acc:HGNC:8582]	81391437	81453790	+	13641	upstream
chr5	LNC_001617	XLOC_092830	--	Novel_lncRNA	81376831	81377795	+	ENSSSCT00000054409	ENSSSCG00000034557	ASCL1	achaete-scute family bHLH transcription factor 1 [Source:HGNC Symbol;Acc:HGNC:738]	81358969	81359673	-	17157	upstream
chr6	ALDBSSCT0000008727	ALDBSSCG0000005324	--	Annotated_lncRNA	7427764	7438110	+	ENSSSCT00000023115	ENSSSCG00000038128	CDYL2	chromodomain Y like 2 [Source:HGNC Symbol;Acc:HGNC:23030]	7420790	7604947	+	-10347	sense_overlapping
chr6	ALDBSSCT0000008727	ALDBSSCG0000005324	--	Annotated_lncRNA	7427764	7438110	+	ENSSSCT00000044259	ENSSSCG00000038128	CDYL2	chromodomain Y like 2 [Source:HGNC Symbol;Acc:HGNC:23030]	7420683	7604949	+	-10347	sense_overlapping
chr6	ALDBSSCT0000008723	ALDBSSCG0000005321	--	Annotated_lncRNA	7176740	7180073	+	ENSSSCT00000053137	ENSSSCG00000040203	-	--	7171179	7184734	+	-3334	sense_overlapping
chr6	ALDBSSCT0000008723	ALDBSSCG0000005321	--	Annotated_lncRNA	7176740	7180073	+	ENSSSCT00000045608	ENSSSCG00000039200	-	--	7063536	7166458	+	10281	downstream
chr6	ALDBSSCT0000008723	ALDBSSCG0000005321	--	Annotated_lncRNA	7176740	7180073	+	ENSSSCT00000046004	ENSSSCG00000039216	CENPN	centromere protein N [Source:HGNC Symbol;Acc:HGNC:30873]	7227990	7254871	-	47916	downstream
chr6	ALDBSSCT0000008723	ALDBSSCG0000005321	--	Annotated_lncRNA	7176740	7180073	+	ENSSSCT00000039716	ENSSSCG00000032060	CMC2	C-X9-C motif containing 2 [Source:HGNC Symbol;Acc:HGNC:24447]	7255184	7278711	+	75110	upstream
chr6	ALDBSSCT0000008723	ALDBSSCG0000005321	--	Annotated_lncRNA	7176740	7180073	+	ENSSSCT00000054939	ENSSSCG00000035388	C16orf46	chromosome 16 open reading frame 46 [Source:HGNC Symbol;Acc:HGNC:26525]	7189180	7199173	+	9106	upstream
chr6	ALDBSSCT0000008723	ALDBSSCG0000005321	--	Annotated_lncRNA	7176740	7180073	+	ENSSSCT00000066131	ENSSSCG00000039216	CENPN	centromere protein N [Source:HGNC Symbol;Acc:HGNC:30873]	7227990	7254896	-	47916	downstream
chr6	ALDBSSCT0000008723	ALDBSSCG0000005321	--	Annotated_lncRNA	7176740	7180073	+	ENSSSCT00000064335	ENSSSCG00000039216	CENPN	centromere protein N [Source:HGNC Symbol;Acc:HGNC:30873]	7227990	7254870	-	47916	downstream
chr6	ALDBSSCT0000008723	ALDBSSCG0000005321	--	Annotated_lncRNA	7176740	7180073	+	ENSSSCT00000061423	ENSSSCG00000032060	CMC2	C-X9-C motif containing 2 [Source:HGNC Symbol;Acc:HGNC:24447]	7255180	7278710	+	75106	upstream
chr6	ALDBSSCT0000008723	ALDBSSCG0000005321	--	Annotated_lncRNA	7176740	7180073	+	ENSSSCT00000062760	ENSSSCG00000035388	C16orf46	chromosome 16 open reading frame 46 [Source:HGNC Symbol;Acc:HGNC:26525]	7189180	7199173	+	9106	upstream
chr6	ALDBSSCT0000008723	ALDBSSCG0000005321	--	Annotated_lncRNA	7176740	7180073	+	ENSSSCT00000040173	ENSSSCG00000032216	-	--	7209526	7223085	-	29452	downstream
chr6	ALDBSSCT0000008723	ALDBSSCG0000005321	--	Annotated_lncRNA	7176740	7180073	+	ENSSSCT00000055491	ENSSSCG00000032060	CMC2	C-X9-C motif containing 2 [Source:HGNC Symbol;Acc:HGNC:24447]	7255335	7278713	+	75261	upstream
chr7	LNC_002009	XLOC_112524	--	Novel_lncRNA	30688317	30690860	-	ENSSSCT00000049038	ENSSSCG00000001527	C6orf106	uncharacterized protein C6orf106 homolog [Source:RefSeq peptide;Acc:NP_001229955]	30561754	30667184	-	21132	upstream
chr7	LNC_002009	XLOC_112524	--	Novel_lncRNA	30688317	30690860	-	ENSSSCT00000048384	ENSSSCG00000031334	-	--	30671884	30672646	-	15670	upstream
chr7	LNC_002009	XLOC_112524	--	Novel_lncRNA	30688317	30690860	-	ENSSSCT00000055578	ENSSSCG00000001531	SNRPC	Sus scrofa small nuclear ribonucleoprotein polypeptide C (SNRPC), mRNA. [Source:RefSeq mRNA;Acc:NM_001190203]	30708103	30723255	+	17242	upstream
chr7	LNC_002009	XLOC_112524	--	Novel_lncRNA	30688317	30690860	-	ENSSSCT00000064362	ENSSSCG00000031446	-	--	30746022	30747101	+	55161	upstream
chr7	LNC_002009	XLOC_112524	--	Novel_lncRNA	30688317	30690860	-	ENSSSCT00000058688	ENSSSCG00000001532	UHRF1BP1	UHRF1 binding protein 1 [Source:HGNC Symbol;Acc:HGNC:21216]	30731361	30796777	+	40500	upstream
chr7	LNC_002009	XLOC_112524	--	Novel_lncRNA	30688317	30690860	-	ENSSSCT00000001702	ENSSSCG00000001527	C6orf106	uncharacterized protein C6orf106 homolog [Source:RefSeq peptide;Acc:NP_001229955]	30564853	30666956	-	21360	upstream
chr7	LNC_002009	XLOC_112524	--	Novel_lncRNA	30688317	30690860	-	ENSSSCT00000001707	ENSSSCG00000001532	UHRF1BP1	UHRF1 binding protein 1 [Source:HGNC Symbol;Acc:HGNC:21216]	30731579	30958640	+	40718	upstream
chr7	LNC_002009	XLOC_112524	--	Novel_lncRNA	30688317	30690860	-	ENSSSCT00000001706	ENSSSCG00000001531	SNRPC	Sus scrofa small nuclear ribonucleoprotein polypeptide C (SNRPC), mRNA. [Source:RefSeq mRNA;Acc:NM_001190203]	30708302	30723475	+	17441	upstream
chr3	ALDBSSCT0000006602	ALDBSSCG0000004035	--	Annotated_lncRNA	24977907	24979905	+	ENSSSCT00000041420	ENSSSCG00000031876	TMEM159	transmembrane protein 159 [Source:HGNC Symbol;Acc:HGNC:30136]	24876637	24910720	-	67186	upstream
chr3	ALDBSSCT0000006602	ALDBSSCG0000004035	--	Annotated_lncRNA	24977907	24979905	+	ENSSSCT00000061237	ENSSSCG00000031876	TMEM159	transmembrane protein 159 [Source:HGNC Symbol;Acc:HGNC:30136]	24895906	24910849	-	67057	upstream
chr3	ALDBSSCT0000006602	ALDBSSCG0000004035	--	Annotated_lncRNA	24977907	24979905	+	ENSSSCT00000060309	ENSSSCG00000031798	DNAH3	dynein axonemal heavy chain 3 [Source:HGNC Symbol;Acc:HGNC:2949]	24916498	25125934	+	-1999	sense_overlapping
chr3	ALDBSSCT0000006603	ALDBSSCG0000004036	--	Annotated_lncRNA	25739030	25742484	+	ENSSSCT00000008614	ENSSSCG00000007862	GPR139	G protein-coupled receptor 139 [Source:HGNC Symbol;Acc:HGNC:19995]	25714277	25756859	+	-3455	sense_overlapping
chr9	ALDBSSCT0000011298	ALDBSSCG0000006861	--	Annotated_lncRNA	115582814	115602155	+	ENSSSCT00000046377	ENSSSCG00000036404	-	--	115551565	115590431	+	-7618	sense_overlapping
chr9	ALDBSSCT0000011298	ALDBSSCG0000006861	--	Annotated_lncRNA	115582814	115602155	+	ENSSSCT00000032314	ENSSSCG00000028693	-	--	115531033	115532029	-	50784	upstream
chr9	ALDBSSCT0000011298	ALDBSSCG0000006861	--	Annotated_lncRNA	115582814	115602155	+	ENSSSCT00000016872	ENSSSCG00000015488	-	Sus scrofa TNF superfamily member 4 (TNFSF4), mRNA. [Source:RefSeq mRNA;Acc:NM_001025217]	115553329	115572267	-	10546	upstream
chr14	ALDBSSCT0000003708	ALDBSSCG0000002216	--	Annotated_lncRNA	108872419	108905004	+	ENSSSCT00000011504	ENSSSCG00000010514	RRP12	ribosomal RNA processing 12 homolog [Source:HGNC Symbol;Acc:HGNC:29100]	108771911	108805521	-	66897	upstream
chr14	ALDBSSCT0000003708	ALDBSSCG0000002216	--	Annotated_lncRNA	108872419	108905004	+	ENSSSCT00000056855	ENSSSCG00000010519	-	--	108844723	108852790	+	19628	downstream
chr14	ALDBSSCT0000003708	ALDBSSCG0000002216	--	Annotated_lncRNA	108872419	108905004	+	ENSSSCT00000011507	ENSSSCG00000010517	PGAM1	phosphoglycerate mutase 1 [Source:HGNC Symbol;Acc:HGNC:8888]	108822681	108832712	+	39706	downstream
chr14	ALDBSSCT0000003708	ALDBSSCG0000002216	--	Annotated_lncRNA	108872419	108905004	+	ENSSSCT00000039760	ENSSSCG00000010519	-	--	108842904	108852347	+	20071	downstream
chr14	ALDBSSCT0000003708	ALDBSSCG0000002216	--	Annotated_lncRNA	108872419	108905004	+	ENSSSCT00000046583	ENSSSCG00000010519	-	--	108845469	108852786	+	19632	downstream
chr14	ALDBSSCT0000003708	ALDBSSCG0000002216	--	Annotated_lncRNA	108872419	108905004	+	ENSSSCT00000011513	ENSSSCG00000010523	HOGA1	4-hydroxy-2-oxoglutarate aldolase, mitochondrial [Source:RefSeq peptide;Acc:NP_001177098]	108958802	108986707	+	53797	upstream
chr14	ALDBSSCT0000003708	ALDBSSCG0000002216	--	Annotated_lncRNA	108872419	108905004	+	ENSSSCT00000011512	ENSSSCG00000010522	ANKRD2	ankyrin repeat domain 2 [Source:HGNC Symbol;Acc:HGNC:495]	108944791	108958386	+	39786	upstream
chr14	ALDBSSCT0000003708	ALDBSSCG0000002216	--	Annotated_lncRNA	108872419	108905004	+	ENSSSCT00000011511	ENSSSCG00000010521	UBTD1	ubiquitin domain containing 1 [Source:HGNC Symbol;Acc:HGNC:25683]	108908372	108942488	+	3367	upstream
chr14	ALDBSSCT0000003708	ALDBSSCG0000002216	--	Annotated_lncRNA	108872419	108905004	+	ENSSSCT00000011510	ENSSSCG00000010520	MMS19	MMS19 homolog, cytosolic iron-sulfur assembly component [Source:HGNC Symbol;Acc:HGNC:13824]	108853028	108886591	-	-14173	antisense
chr14	ALDBSSCT0000003708	ALDBSSCG0000002216	--	Annotated_lncRNA	108872419	108905004	+	ENSSSCT00000011508	ENSSSCG00000010518	EXOSC1	exosome component 1 [Source:HGNC Symbol;Acc:HGNC:17286]	108834606	108842878	-	29540	upstream
chr14	ALDBSSCT0000003708	ALDBSSCG0000002216	--	Annotated_lncRNA	108872419	108905004	+	ENSSSCT00000011509	ENSSSCG00000010519	-	--	108842951	108852784	+	19634	downstream
chr14	ALDBSSCT0000003708	ALDBSSCG0000002216	--	Annotated_lncRNA	108872419	108905004	+	ENSSSCT00000047808	ENSSSCG00000036954	MORN4	MORN repeat containing 4 [Source:HGNC Symbol;Acc:HGNC:24001]	108987748	108999598	-	82743	downstream
chr14	ALDBSSCT0000003708	ALDBSSCG0000002216	--	Annotated_lncRNA	108872419	108905004	+	ENSSSCT00000049238	ENSSSCG00000010517	PGAM1	phosphoglycerate mutase 1 [Source:HGNC Symbol;Acc:HGNC:8888]	108822777	108833058	+	39360	downstream
chr14	ALDBSSCT0000003708	ALDBSSCG0000002216	--	Annotated_lncRNA	108872419	108905004	+	ENSSSCT00000038685	ENSSSCG00000010522	ANKRD2	ankyrin repeat domain 2 [Source:HGNC Symbol;Acc:HGNC:495]	108944811	108959382	+	39806	upstream
chr14	ALDBSSCT0000003708	ALDBSSCG0000002216	--	Annotated_lncRNA	108872419	108905004	+	ENSSSCT00000049902	ENSSSCG00000010519	-	--	108842973	108852784	+	19634	downstream
chr14	ALDBSSCT0000003708	ALDBSSCG0000002216	--	Annotated_lncRNA	108872419	108905004	+	ENSSSCT00000027226	ENSSSCG00000010521	UBTD1	ubiquitin domain containing 1 [Source:HGNC Symbol;Acc:HGNC:25683]	108886006	108943210	+	-18999	sense_overlapping
chr14	ALDBSSCT0000003708	ALDBSSCG0000002216	--	Annotated_lncRNA	108872419	108905004	+	ENSSSCT00000058210	ENSSSCG00000010519	-	--	108842981	108852786	+	19632	downstream
chr14	ALDBSSCT0000003708	ALDBSSCG0000002216	--	Annotated_lncRNA	108872419	108905004	+	ENSSSCT00000038892	ENSSSCG00000010520	MMS19	MMS19 homolog, cytosolic iron-sulfur assembly component [Source:HGNC Symbol;Acc:HGNC:13824]	108853025	108886556	-	-14138	antisense
chr14	ALDBSSCT0000003708	ALDBSSCG0000002216	--	Annotated_lncRNA	108872419	108905004	+	ENSSSCT00000039773	ENSSSCG00000010521	UBTD1	ubiquitin domain containing 1 [Source:HGNC Symbol;Acc:HGNC:25683]	108887402	108946417	+	-17603	sense_overlapping
chr12	ALDBSSCT0000002388	ALDBSSCG0000001447	--	Annotated_lncRNA	19055801	19078135	-	ENSSSCT00000064625	ENSSSCG00000017360	UBTF	upstream binding transcription factor, RNA polymerase I [Source:HGNC Symbol;Acc:HGNC:12511]	18993209	19006929	+	48871	downstream
chr12	ALDBSSCT0000002388	ALDBSSCG0000001447	--	Annotated_lncRNA	19055801	19078135	-	ENSSSCT00000050191	ENSSSCG00000017360	UBTF	upstream binding transcription factor, RNA polymerase I [Source:HGNC Symbol;Acc:HGNC:12511]	18993209	19006929	+	48871	downstream
chr12	ALDBSSCT0000002388	ALDBSSCG0000001447	--	Annotated_lncRNA	19055801	19078135	-	ENSSSCT00000054283	ENSSSCG00000036358	-	--	19035992	19036733	+	19067	downstream
chr12	ALDBSSCT0000002388	ALDBSSCG0000001447	--	Annotated_lncRNA	19055801	19078135	-	ENSSSCT00000045085	ENSSSCG00000017362	ATXN7L3	ataxin 7 like 3 [Source:HGNC Symbol;Acc:HGNC:25416]	19013235	19019783	+	36017	downstream
chr12	ALDBSSCT0000002388	ALDBSSCG0000001447	--	Annotated_lncRNA	19055801	19078135	-	ENSSSCT00000063504	ENSSSCG00000017360	UBTF	upstream binding transcription factor, RNA polymerase I [Source:HGNC Symbol;Acc:HGNC:12511]	18993209	19006929	+	48871	downstream
chr12	ALDBSSCT0000002388	ALDBSSCG0000001447	--	Annotated_lncRNA	19055801	19078135	-	ENSSSCT00000059515	ENSSSCG00000039673	ASB16	ankyrin repeat and SOCS box containing 16 [Source:HGNC Symbol;Acc:HGNC:19768]	19031413	19040434	-	15366	upstream
chr12	ALDBSSCT0000002388	ALDBSSCG0000001447	--	Annotated_lncRNA	19055801	19078135	-	ENSSSCT00000059100	ENSSSCG00000017366	HDAC5	histone deacetylase 5 [Source:HGNC Symbol;Acc:HGNC:14068]	19077422	19123140	+	-714	antisense
chr12	ALDBSSCT0000002388	ALDBSSCG0000001447	--	Annotated_lncRNA	19055801	19078135	-	ENSSSCT00000066156	ENSSSCG00000017360	UBTF	upstream binding transcription factor, RNA polymerase I [Source:HGNC Symbol;Acc:HGNC:12511]	18993209	19006929	+	48871	downstream
chr12	ALDBSSCT0000002388	ALDBSSCG0000001447	--	Annotated_lncRNA	19055801	19078135	-	ENSSSCT00000051245	ENSSSCG00000017371	TMEM101	transmembrane protein 101 [Source:RefSeq peptide;Acc:NP_001231614]	19165425	19172687	+	87289	upstream
chr12	ALDBSSCT0000002388	ALDBSSCG0000001447	--	Annotated_lncRNA	19055801	19078135	-	ENSSSCT00000039432	ENSSSCG00000022837	TMUB2	transmembrane and ubiquitin like domain containing 2 [Source:HGNC Symbol;Acc:HGNC:28459]	19016414	19024347	-	31453	upstream
chr12	ALDBSSCT0000002388	ALDBSSCG0000001447	--	Annotated_lncRNA	19055801	19078135	-	ENSSSCT00000024473	ENSSSCG00000022837	TMUB2	transmembrane and ubiquitin like domain containing 2 [Source:HGNC Symbol;Acc:HGNC:28459]	19019866	19024147	-	31653	upstream
chr12	ALDBSSCT0000002388	ALDBSSCG0000001447	--	Annotated_lncRNA	19055801	19078135	-	ENSSSCT00000044694	ENSSSCG00000017366	HDAC5	histone deacetylase 5 [Source:HGNC Symbol;Acc:HGNC:14068]	19077422	19123140	+	-714	antisense
chr12	ALDBSSCT0000002388	ALDBSSCG0000001447	--	Annotated_lncRNA	19055801	19078135	-	ENSSSCT00000018910	ENSSSCG00000017371	TMEM101	transmembrane protein 101 [Source:RefSeq peptide;Acc:NP_001231614]	19128654	19169009	+	50518	upstream
chr12	ALDBSSCT0000002388	ALDBSSCG0000001447	--	Annotated_lncRNA	19055801	19078135	-	ENSSSCT00000044950	ENSSSCG00000032455	-	--	19018140	19022749	+	33051	downstream
chr12	ALDBSSCT0000002388	ALDBSSCG0000001447	--	Annotated_lncRNA	19055801	19078135	-	ENSSSCT00000035092	ENSSSCG00000017358	SLC4A1	solute carrier family 4 member 1 (Diego blood group) [Source:HGNC Symbol;Acc:HGNC:11027]	18957776	18978130	+	77670	downstream
chr12	ALDBSSCT0000002388	ALDBSSCG0000001447	--	Annotated_lncRNA	19055801	19078135	-	ENSSSCT00000049681	ENSSSCG00000032394	LSM12	LSM12 homolog [Source:HGNC Symbol;Acc:HGNC:26407]	19128564	19155006	+	50428	upstream
chr12	ALDBSSCT0000002388	ALDBSSCG0000001447	--	Annotated_lncRNA	19055801	19078135	-	ENSSSCT00000018899	ENSSSCG00000017360	UBTF	upstream binding transcription factor, RNA polymerase I [Source:HGNC Symbol;Acc:HGNC:12511]	18989828	19006134	+	49666	downstream
chr12	ALDBSSCT0000002388	ALDBSSCG0000001447	--	Annotated_lncRNA	19055801	19078135	-	ENSSSCT00000064457	ENSSSCG00000017362	ATXN7L3	ataxin 7 like 3 [Source:HGNC Symbol;Acc:HGNC:25416]	19013716	19017300	+	38500	downstream
chr12	ALDBSSCT0000002388	ALDBSSCG0000001447	--	Annotated_lncRNA	19055801	19078135	-	ENSSSCT00000025040	ENSSSCG00000024179	NAGS	N-acetylglutamate synthase, mitochondrial [Source:RefSeq peptide;Acc:NP_001090989]	19167976	19175116	-	89840	downstream
chr12	ALDBSSCT0000002388	ALDBSSCG0000001447	--	Annotated_lncRNA	19055801	19078135	-	ENSSSCT00000018897	ENSSSCG00000017358	SLC4A1	solute carrier family 4 member 1 (Diego blood group) [Source:HGNC Symbol;Acc:HGNC:11027]	18961772	18978130	+	77670	downstream
chr12	ALDBSSCT0000002388	ALDBSSCG0000001447	--	Annotated_lncRNA	19055801	19078135	-	ENSSSCT00000050184	ENSSSCG00000017364	C17orf53	chromosome 17 open reading frame 53 [Source:HGNC Symbol;Acc:HGNC:28460]	19044562	19059952	-	-4152	sense_overlapping
chr12	ALDBSSCT0000002388	ALDBSSCG0000001447	--	Annotated_lncRNA	19055801	19078135	-	ENSSSCT00000056020	ENSSSCG00000017371	TMEM101	transmembrane protein 101 [Source:RefSeq peptide;Acc:NP_001231614]	19154183	19169011	+	76047	upstream
chr12	ALDBSSCT0000002388	ALDBSSCG0000001447	--	Annotated_lncRNA	19055801	19078135	-	ENSSSCT00000039688	ENSSSCG00000017360	UBTF	upstream binding transcription factor, RNA polymerase I [Source:HGNC Symbol;Acc:HGNC:12511]	18990576	19006129	+	49671	downstream
chr12	ALDBSSCT0000002388	ALDBSSCG0000001447	--	Annotated_lncRNA	19055801	19078135	-	ENSSSCT00000038361	ENSSSCG00000036889	-	--	19019888	19020382	-	35418	upstream
chr12	ALDBSSCT0000002388	ALDBSSCG0000001447	--	Annotated_lncRNA	19055801	19078135	-	ENSSSCT00000053470	ENSSSCG00000017360	UBTF	upstream binding transcription factor, RNA polymerase I [Source:HGNC Symbol;Acc:HGNC:12511]	18992016	19006133	+	49667	downstream
chr12	ALDBSSCT0000002388	ALDBSSCG0000001447	--	Annotated_lncRNA	19055801	19078135	-	ENSSSCT00000058980	ENSSSCG00000017360	UBTF	upstream binding transcription factor, RNA polymerase I [Source:HGNC Symbol;Acc:HGNC:12511]	18990577	19006134	+	49666	downstream
chr12	ALDBSSCT0000002388	ALDBSSCG0000001447	--	Annotated_lncRNA	19055801	19078135	-	ENSSSCT00000018903	ENSSSCG00000017364	C17orf53	chromosome 17 open reading frame 53 [Source:HGNC Symbol;Acc:HGNC:28460]	19044562	19077844	-	-22044	sense_overlapping
chr12	ALDBSSCT0000002388	ALDBSSCG0000001447	--	Annotated_lncRNA	19055801	19078135	-	ENSSSCT00000018901	ENSSSCG00000017362	ATXN7L3	ataxin 7 like 3 [Source:HGNC Symbol;Acc:HGNC:25416]	19012736	19019783	+	36017	downstream
chr12	ALDBSSCT0000002388	ALDBSSCG0000001447	--	Annotated_lncRNA	19055801	19078135	-	ENSSSCT00000064272	ENSSSCG00000017365	G6PC3	glucose-6-phosphatase catalytic subunit 3 [Source:HGNC Symbol;Acc:HGNC:24861]	19121840	19126834	-	43704	downstream
chr12	ALDBSSCT0000002388	ALDBSSCG0000001447	--	Annotated_lncRNA	19055801	19078135	-	ENSSSCT00000018905	ENSSSCG00000017366	HDAC5	histone deacetylase 5 [Source:HGNC Symbol;Acc:HGNC:14068]	19078004	19119460	+	-132	antisense
chr12	ALDBSSCT0000002388	ALDBSSCG0000001447	--	Annotated_lncRNA	19055801	19078135	-	ENSSSCT00000018904	ENSSSCG00000017365	G6PC3	glucose-6-phosphatase catalytic subunit 3 [Source:HGNC Symbol;Acc:HGNC:24861]	19121840	19126834	-	43704	downstream
chr13	ALDBSSCT0000003253	ALDBSSCG0000001962	--	Annotated_lncRNA	121736518	121758747	-	ENSSSCT00000050821	ENSSSCG00000011776	YEATS2	YEATS domain containing 2 [Source:HGNC Symbol;Acc:HGNC:25489]	121638231	121746115	+	-9598	antisense
chr13	ALDBSSCT0000003253	ALDBSSCG0000001962	--	Annotated_lncRNA	121736518	121758747	-	ENSSSCT00000042042	ENSSSCG00000011780	-	--	121835020	121847824	-	76272	downstream
chr13	ALDBSSCT0000003253	ALDBSSCG0000001962	--	Annotated_lncRNA	121736518	121758747	-	ENSSSCT00000060698	ENSSSCG00000034289	-	--	121701525	121702827	+	33690	downstream
chr13	ALDBSSCT0000003253	ALDBSSCG0000001962	--	Annotated_lncRNA	121736518	121758747	-	ENSSSCT00000046642	ENSSSCG00000011776	YEATS2	YEATS domain containing 2 [Source:HGNC Symbol;Acc:HGNC:25489]	121637804	121748886	+	-12369	antisense
chr13	ALDBSSCT0000003253	ALDBSSCG0000001962	--	Annotated_lncRNA	121736518	121758747	-	ENSSSCT00000065174	ENSSSCG00000032328	MAP6D1	MAP6 domain containing 1 [Source:HGNC Symbol;Acc:HGNC:25753]	121740264	121755487	-	-15224	sense_overlapping
chr13	ALDBSSCT0000003253	ALDBSSCG0000001962	--	Annotated_lncRNA	121736518	121758747	-	ENSSSCT00000059134	ENSSSCG00000032328	MAP6D1	MAP6 domain containing 1 [Source:HGNC Symbol;Acc:HGNC:25753]	121742457	121755487	-	-13031	sense_overlapping
chr13	ALDBSSCT0000003253	ALDBSSCG0000001962	--	Annotated_lncRNA	121736518	121758747	-	ENSSSCT00000058804	ENSSSCG00000032328	MAP6D1	MAP6 domain containing 1 [Source:HGNC Symbol;Acc:HGNC:25753]	121740264	121755439	-	-15176	sense_overlapping
chr13	ALDBSSCT0000003253	ALDBSSCG0000001962	--	Annotated_lncRNA	121736518	121758747	-	ENSSSCT00000055903	ENSSSCG00000011776	YEATS2	YEATS domain containing 2 [Source:HGNC Symbol;Acc:HGNC:25489]	121637804	121748886	+	-12369	antisense
chr13	ALDBSSCT0000003253	ALDBSSCG0000001962	--	Annotated_lncRNA	121736518	121758747	-	ENSSSCT00000044377	ENSSSCG00000011776	YEATS2	YEATS domain containing 2 [Source:HGNC Symbol;Acc:HGNC:25489]	121637871	121745981	+	-9464	antisense
chr13	ALDBSSCT0000003253	ALDBSSCG0000001962	--	Annotated_lncRNA	121736518	121758747	-	ENSSSCT00000043012	ENSSSCG00000011776	YEATS2	YEATS domain containing 2 [Source:HGNC Symbol;Acc:HGNC:25489]	121637866	121745999	+	-9482	antisense
chr13	ALDBSSCT0000003253	ALDBSSCG0000001962	--	Annotated_lncRNA	121736518	121758747	-	ENSSSCT00000012892	ENSSSCG00000011780	-	--	121835020	121847824	-	76272	downstream
chr13	ALDBSSCT0000003253	ALDBSSCG0000001962	--	Annotated_lncRNA	121736518	121758747	-	ENSSSCT00000050637	ENSSSCG00000033424	-	--	121755513	121813675	-	-3235	sense_overlapping
chr13	ALDBSSCT0000003253	ALDBSSCG0000001962	--	Annotated_lncRNA	121736518	121758747	-	ENSSSCT00000012888	ENSSSCG00000011776	YEATS2	YEATS domain containing 2 [Source:HGNC Symbol;Acc:HGNC:25489]	121637868	121745999	+	-9482	antisense
chr12	ALDBSSCT0000002387	ALDBSSCG0000001446	--	Annotated_lncRNA	18663528	18671417	-	ENSSSCT00000040470	ENSSSCG00000037238	DBF4B	DBF4 zinc finger B [Source:HGNC Symbol;Acc:HGNC:17883]	18602706	18630574	-	32953	upstream
chr12	ALDBSSCT0000002387	ALDBSSCG0000001446	--	Annotated_lncRNA	18663528	18671417	-	ENSSSCT00000030923	ENSSSCG00000029838	FZD2	frizzled-2 precursor [Source:RefSeq peptide;Acc:NP_001182268]	18740653	18742350	-	69235	downstream
chr12	ALDBSSCT0000002387	ALDBSSCG0000001446	--	Annotated_lncRNA	18663528	18671417	-	ENSSSCT00000060197	ENSSSCG00000017349	ADAM11	ADAM metallopeptidase domain 11 [Source:HGNC Symbol;Acc:HGNC:189]	18573286	18597460	-	66067	upstream
chr12	ALDBSSCT0000002387	ALDBSSCG0000001446	--	Annotated_lncRNA	18663528	18671417	-	ENSSSCT00000018890	ENSSSCG00000017352	-	--	18639586	18649729	+	13798	downstream
chr12	ALDBSSCT0000002387	ALDBSSCG0000001446	--	Annotated_lncRNA	18663528	18671417	-	ENSSSCT00000058135	ENSSSCG00000037238	DBF4B	DBF4 zinc finger B [Source:HGNC Symbol;Acc:HGNC:17883]	18602706	18630574	-	32953	upstream
chr12	ALDBSSCT0000002387	ALDBSSCG0000001446	--	Annotated_lncRNA	18663528	18671417	-	ENSSSCT00000018887	ENSSSCG00000017351	MEIOC	meiosis specific with coiled-coil domain [Source:HGNC Symbol;Acc:HGNC:26670]	18652512	18671662	-	-7890	sense_overlapping
chr12	ALDBSSCT0000002387	ALDBSSCG0000001446	--	Annotated_lncRNA	18663528	18671417	-	ENSSSCT00000018885	ENSSSCG00000017349	ADAM11	ADAM metallopeptidase domain 11 [Source:HGNC Symbol;Acc:HGNC:189]	18575727	18597356	-	66171	upstream
chr3	ALDBSSCT0000006548	ALDBSSCG0000004002	--	Annotated_lncRNA	8501117	8511984	+	ENSSSCT00000060448	ENSSSCG00000030337	NYAP1	neuronal tyrosine phosphorylated phosphoinositide-3-kinase adaptor 1 [Source:HGNC Symbol;Acc:HGNC:22009]	8408413	8419945	+	81171	downstream
chr3	ALDBSSCT0000006548	ALDBSSCG0000004002	--	Annotated_lncRNA	8501117	8511984	+	ENSSSCT00000056271	ENSSSCG00000023255	MOSPD3	Sus scrofa motile sperm domain containing 3 (MOSPD3), mRNA. [Source:RefSeq mRNA;Acc:NM_001195356]	8531201	8533830	+	19216	upstream
chr3	ALDBSSCT0000006548	ALDBSSCG0000004002	--	Annotated_lncRNA	8501117	8511984	+	ENSSSCT00000026611	ENSSSCG00000023255	MOSPD3	Sus scrofa motile sperm domain containing 3 (MOSPD3), mRNA. [Source:RefSeq mRNA;Acc:NM_001195356]	8531454	8533831	+	19469	upstream
chr3	ALDBSSCT0000006548	ALDBSSCG0000004002	--	Annotated_lncRNA	8501117	8511984	+	ENSSSCT00000029137	ENSSSCG00000027466	PCOLCE	procollagen C-endopeptidase enhancer [Source:HGNC Symbol;Acc:HGNC:8738]	8523449	8528758	+	11464	upstream
chr3	ALDBSSCT0000006548	ALDBSSCG0000004002	--	Annotated_lncRNA	8501117	8511984	+	ENSSSCT00000008410	ENSSSCG00000007670	ACTL6B	actin like 6B [Source:HGNC Symbol;Acc:HGNC:160]	8551606	8568669	-	39621	downstream
chr3	ALDBSSCT0000006548	ALDBSSCG0000004002	--	Annotated_lncRNA	8501117	8511984	+	ENSSSCT00000008411	ENSSSCG00000007671	TFR2	transferrin receptor 2 [Source:HGNC Symbol;Acc:HGNC:11762]	8539320	8568752	-	27335	downstream
chr3	ALDBSSCT0000006548	ALDBSSCG0000004002	--	Annotated_lncRNA	8501117	8511984	+	ENSSSCT00000008412	ENSSSCG00000007672	POP7	POP7 homolog, ribonuclease P/MRP subunit [Source:HGNC Symbol;Acc:HGNC:19949]	8607557	8609395	+	95572	upstream
chr3	ALDBSSCT0000006548	ALDBSSCG0000004002	--	Annotated_lncRNA	8501117	8511984	+	ENSSSCT00000059144	ENSSSCG00000007667	LRCH4	leucine rich repeats and calponin homology domain containing 4 [Source:HGNC Symbol;Acc:HGNC:6691]	8499286	8511239	-	-10123	antisense
chr3	ALDBSSCT0000006548	ALDBSSCG0000004002	--	Annotated_lncRNA	8501117	8511984	+	ENSSSCT00000044921	ENSSSCG00000007672	POP7	POP7 homolog, ribonuclease P/MRP subunit [Source:HGNC Symbol;Acc:HGNC:19949]	8608267	8610196	+	96282	upstream
chr3	ALDBSSCT0000006548	ALDBSSCG0000004002	--	Annotated_lncRNA	8501117	8511984	+	ENSSSCT00000047715	ENSSSCG00000030337	NYAP1	neuronal tyrosine phosphorylated phosphoinositide-3-kinase adaptor 1 [Source:HGNC Symbol;Acc:HGNC:22009]	8408413	8419945	+	81171	downstream
chr3	ALDBSSCT0000006548	ALDBSSCG0000004002	--	Annotated_lncRNA	8501117	8511984	+	ENSSSCT00000030216	ENSSSCG00000007668	GIGYF1	GRB10 interacting GYF protein 1 [Source:HGNC Symbol;Acc:HGNC:9126]	8584552	8596947	-	72567	downstream
chr3	ALDBSSCT0000006548	ALDBSSCG0000004002	--	Annotated_lncRNA	8501117	8511984	+	ENSSSCT00000031465	ENSSSCG00000025096	FBXO24	F-box protein 24 [Source:HGNC Symbol;Acc:HGNC:13595]	8513837	8522120	+	1852	upstream
chr3	ALDBSSCT0000006548	ALDBSSCG0000004002	--	Annotated_lncRNA	8501117	8511984	+	ENSSSCT00000008402	ENSSSCG00000025164	TSC22D4	TSC22 domain family member 4 [Source:HGNC Symbol;Acc:HGNC:21696]	8390949	8406000	-	95116	upstream
chr3	ALDBSSCT0000006548	ALDBSSCG0000004002	--	Annotated_lncRNA	8501117	8511984	+	ENSSSCT00000044033	ENSSSCG00000007667	LRCH4	leucine rich repeats and calponin homology domain containing 4 [Source:HGNC Symbol;Acc:HGNC:6691]	8497453	8511242	-	-10126	antisense
chr3	ALDBSSCT0000006548	ALDBSSCG0000004002	--	Annotated_lncRNA	8501117	8511984	+	ENSSSCT00000043668	ENSSSCG00000023255	MOSPD3	Sus scrofa motile sperm domain containing 3 (MOSPD3), mRNA. [Source:RefSeq mRNA;Acc:NM_001195356]	8531738	8535521	+	19753	upstream
chr3	ALDBSSCT0000006548	ALDBSSCG0000004002	--	Annotated_lncRNA	8501117	8511984	+	ENSSSCT00000026344	ENSSSCG00000007668	GIGYF1	GRB10 interacting GYF protein 1 [Source:HGNC Symbol;Acc:HGNC:9126]	8586853	8594284	-	74868	downstream
chr3	ALDBSSCT0000006548	ALDBSSCG0000004002	--	Annotated_lncRNA	8501117	8511984	+	ENSSSCT00000030909	ENSSSCG00000030337	NYAP1	neuronal tyrosine phosphorylated phosphoinositide-3-kinase adaptor 1 [Source:HGNC Symbol;Acc:HGNC:22009]	8410093	8417080	+	84036	downstream
chr3	ALDBSSCT0000006548	ALDBSSCG0000004002	--	Annotated_lncRNA	8501117	8511984	+	ENSSSCT00000025262	ENSSSCG00000025096	FBXO24	F-box protein 24 [Source:HGNC Symbol;Acc:HGNC:13595]	8511730	8522120	+	-255	sense_overlapping
chr3	ALDBSSCT0000006548	ALDBSSCG0000004002	--	Annotated_lncRNA	8501117	8511984	+	ENSSSCT00000008409	ENSSSCG00000007669	GNB2	G protein subunit beta 2 [Source:HGNC Symbol;Acc:HGNC:4398]	8579066	8584272	+	67081	upstream
chr3	ALDBSSCT0000006548	ALDBSSCG0000004002	--	Annotated_lncRNA	8501117	8511984	+	ENSSSCT00000008408	ENSSSCG00000007668	GIGYF1	GRB10 interacting GYF protein 1 [Source:HGNC Symbol;Acc:HGNC:9126]	8586853	8594284	-	74868	downstream
chr3	ALDBSSCT0000006548	ALDBSSCG0000004002	--	Annotated_lncRNA	8501117	8511984	+	ENSSSCT00000008407	ENSSSCG00000007667	LRCH4	leucine rich repeats and calponin homology domain containing 4 [Source:HGNC Symbol;Acc:HGNC:6691]	8500307	8511404	-	-10288	antisense
chr3	ALDBSSCT0000006548	ALDBSSCG0000004002	--	Annotated_lncRNA	8501117	8511984	+	ENSSSCT00000008405	ENSSSCG00000007665	-	--	8494530	8497318	+	3798	downstream
chr3	ALDBSSCT0000006548	ALDBSSCG0000004002	--	Annotated_lncRNA	8501117	8511984	+	ENSSSCT00000008404	ENSSSCG00000007664	AGFG2	ArfGAP with FG repeats 2 [Source:HGNC Symbol;Acc:HGNC:5177]	8467945	8494490	+	6626	downstream
chr3	ALDBSSCT0000006548	ALDBSSCG0000004002	--	Annotated_lncRNA	8501117	8511984	+	ENSSSCT00000036923	ENSSSCG00000007664	AGFG2	ArfGAP with FG repeats 2 [Source:HGNC Symbol;Acc:HGNC:5177]	8467945	8494490	+	6626	downstream
chr3	ALDBSSCT0000006548	ALDBSSCG0000004002	--	Annotated_lncRNA	8501117	8511984	+	ENSSSCT00000054258	ENSSSCG00000007667	LRCH4	leucine rich repeats and calponin homology domain containing 4 [Source:HGNC Symbol;Acc:HGNC:6691]	8499285	8511243	-	-10127	antisense
chr3	ALDBSSCT0000006548	ALDBSSCG0000004002	--	Annotated_lncRNA	8501117	8511984	+	ENSSSCT00000064137	ENSSSCG00000007664	AGFG2	ArfGAP with FG repeats 2 [Source:HGNC Symbol;Acc:HGNC:5177]	8468956	8490831	+	10285	downstream
chr3	ALDBSSCT0000006548	ALDBSSCG0000004002	--	Annotated_lncRNA	8501117	8511984	+	ENSSSCT00000052432	ENSSSCG00000007667	LRCH4	leucine rich repeats and calponin homology domain containing 4 [Source:HGNC Symbol;Acc:HGNC:6691]	8497454	8510164	-	-9048	antisense
chr12	ALDBSSCT0000002381	ALDBSSCG0000001441	--	Annotated_lncRNA	14865083	14877405	-	ENSSSCT00000018811	ENSSSCG00000017279	ERN1	endoplasmic reticulum to nucleus signaling 1 [Source:HGNC Symbol;Acc:HGNC:3449]	14881893	14959567	+	4487	upstream
chr12	ALDBSSCT0000002381	ALDBSSCG0000001441	--	Annotated_lncRNA	14865083	14877405	-	ENSSSCT00000018810	ENSSSCG00000017278	TEX2	testis expressed 2 [Source:HGNC Symbol;Acc:HGNC:30884]	14806692	14865344	+	-262	antisense
chr12	ALDBSSCT0000002381	ALDBSSCG0000001441	--	Annotated_lncRNA	14865083	14877405	-	ENSSSCT00000047754	ENSSSCG00000039909	ICAM2	intercellular adhesion molecule 2 precursor [Source:RefSeq peptide;Acc:NP_001001631]	14966077	14997437	+	88671	upstream
chr12	ALDBSSCT0000002381	ALDBSSCG0000001441	--	Annotated_lncRNA	14865083	14877405	-	ENSSSCT00000042200	ENSSSCG00000039909	ICAM2	intercellular adhesion molecule 2 precursor [Source:RefSeq peptide;Acc:NP_001001631]	14966077	14997435	+	88671	upstream
chrX	LNC_002428	XLOC_141766	--	Novel_lncRNA	46493770	46510006	-	ENSSSCT00000032330	ENSSSCG00000012328	HUWE1	HECT, UBA and WWE domain containing 1, E3 ubiquitin protein ligase [Source:HGNC Symbol;Acc:HGNC:30892]	46282491	46440016	-	53753	upstream
chrX	LNC_002428	XLOC_141766	--	Novel_lncRNA	46493770	46510006	-	ENSSSCT00000034630	ENSSSCG00000012328	HUWE1	HECT, UBA and WWE domain containing 1, E3 ubiquitin protein ligase [Source:HGNC Symbol;Acc:HGNC:30892]	46282491	46444611	-	49158	upstream
chrX	LNC_002428	XLOC_141766	--	Novel_lncRNA	46493770	46510006	-	ENSSSCT00000035055	ENSSSCG00000012328	HUWE1	HECT, UBA and WWE domain containing 1, E3 ubiquitin protein ligase [Source:HGNC Symbol;Acc:HGNC:30892]	46282491	46444611	-	49158	upstream
chrX	LNC_002428	XLOC_141766	--	Novel_lncRNA	46493770	46510006	-	ENSSSCT00000013481	ENSSSCG00000012328	HUWE1	HECT, UBA and WWE domain containing 1, E3 ubiquitin protein ligase [Source:HGNC Symbol;Acc:HGNC:30892]	46282491	46440016	-	53753	upstream
chrX	LNC_002429	XLOC_141921	--	Novel_lncRNA	48930411	48990369	-	ENSSSCT00000057454	ENSSSCG00000035264	UBQLN2	ubiquilin 2 [Source:HGNC Symbol;Acc:HGNC:12509]	48948120	48951471	+	-3352	antisense
chrX	LNC_002426	XLOC_141625	--	Novel_lncRNA	43249165	43250555	-	ENSSSCT00000030816	ENSSSCG00000022584	PPP1R3F	protein phosphatase 1 regulatory subunit 3F [Source:HGNC Symbol;Acc:HGNC:14944]	43327695	43344013	+	77139	upstream
chrX	LNC_002426	XLOC_141625	--	Novel_lncRNA	43249165	43250555	-	ENSSSCT00000032686	ENSSSCG00000012300	FOXP3	Sus scrofa forkhead box P3 (FOXP3), mRNA. [Source:RefSeq mRNA;Acc:NM_001128438]	43303785	43322928	-	53229	downstream
chrX	LNC_002426	XLOC_141625	--	Novel_lncRNA	43249165	43250555	-	ENSSSCT00000036624	ENSSSCG00000012300	FOXP3	Sus scrofa forkhead box P3 (FOXP3), mRNA. [Source:RefSeq mRNA;Acc:NM_001128438]	43302539	43324623	-	51983	downstream
chrX	LNC_002426	XLOC_141625	--	Novel_lncRNA	43249165	43250555	-	ENSSSCT00000035358	ENSSSCG00000012298	CACNA1F	calcium voltage-gated channel subunit alpha1 F [Source:HGNC Symbol;Acc:HGNC:1393]	43251370	43283990	-	814	downstream
chrX	LNC_002426	XLOC_141625	--	Novel_lncRNA	43249165	43250555	-	ENSSSCT00000045253	ENSSSCG00000012300	FOXP3	Sus scrofa forkhead box P3 (FOXP3), mRNA. [Source:RefSeq mRNA;Acc:NM_001128438]	43302539	43328735	-	51983	downstream
chrX	LNC_002426	XLOC_141625	--	Novel_lncRNA	43249165	43250555	-	ENSSSCT00000036395	ENSSSCG00000012297	CCDC22	coiled-coil domain containing 22 [Source:HGNC Symbol;Acc:HGNC:28909]	43285443	43307204	+	34887	upstream
chrX	LNC_002426	XLOC_141625	--	Novel_lncRNA	43249165	43250555	-	ENSSSCT00000013446	ENSSSCG00000012297	CCDC22	coiled-coil domain containing 22 [Source:HGNC Symbol;Acc:HGNC:28909]	43285443	43307204	+	34887	upstream
chrX	LNC_002426	XLOC_141625	--	Novel_lncRNA	43249165	43250555	-	ENSSSCT00000045146	ENSSSCG00000012297	CCDC22	coiled-coil domain containing 22 [Source:HGNC Symbol;Acc:HGNC:28909]	43285443	43307204	+	34887	upstream
chrX	LNC_002426	XLOC_141625	--	Novel_lncRNA	43249165	43250555	-	ENSSSCT00000034874	ENSSSCG00000012290	WDR45	WD repeat domain phosphoinositide-interacting protein 4 [Source:RefSeq peptide;Acc:NP_001177222]	43151044	43154443	-	94721	upstream
chrX	LNC_002426	XLOC_141625	--	Novel_lncRNA	43249165	43250555	-	ENSSSCT00000013449	ENSSSCG00000012300	FOXP3	Sus scrofa forkhead box P3 (FOXP3), mRNA. [Source:RefSeq mRNA;Acc:NM_001128438]	43304571	43322790	-	54015	downstream
chrX	LNC_002426	XLOC_141625	--	Novel_lncRNA	43249165	43250555	-	ENSSSCT00000034614	ENSSSCG00000012294	PLP2	proteolipid protein 2 [Source:RefSeq peptide;Acc:NP_001231364]	43215538	43218844	+	30320	downstream
chrX	LNC_002426	XLOC_141625	--	Novel_lncRNA	43249165	43250555	-	ENSSSCT00000013438	ENSSSCG00000012290	WDR45	WD repeat domain phosphoinositide-interacting protein 4 [Source:RefSeq peptide;Acc:NP_001177222]	43147480	43155978	-	93186	upstream
chrX	LNC_002426	XLOC_141625	--	Novel_lncRNA	43249165	43250555	-	ENSSSCT00000013439	ENSSSCG00000012290	WDR45	WD repeat domain phosphoinositide-interacting protein 4 [Source:RefSeq peptide;Acc:NP_001177222]	43150693	43155859	-	93305	upstream
chrX	LNC_002426	XLOC_141625	--	Novel_lncRNA	43249165	43250555	-	ENSSSCT00000013443	ENSSSCG00000012294	PLP2	proteolipid protein 2 [Source:RefSeq peptide;Acc:NP_001231364]	43215538	43218844	+	30320	downstream
chrX	LNC_002426	XLOC_141625	--	Novel_lncRNA	43249165	43250555	-	ENSSSCT00000013442	ENSSSCG00000012293	PRICKLE3	prickle planar cell polarity protein 3 [Source:HGNC Symbol;Acc:HGNC:6645]	43216685	43230431	-	18733	upstream
chrX	LNC_002426	XLOC_141625	--	Novel_lncRNA	43249165	43250555	-	ENSSSCT00000035742	ENSSSCG00000012291	GPKOW	G-patch domain and KOW motifs [Source:HGNC Symbol;Acc:HGNC:30677]	43177130	43190900	-	58264	upstream
chrX	LNC_002426	XLOC_141625	--	Novel_lncRNA	43249165	43250555	-	ENSSSCT00000013440	ENSSSCG00000012291	GPKOW	G-patch domain and KOW motifs [Source:HGNC Symbol;Acc:HGNC:30677]	43177495	43192196	-	56968	upstream
chrX	LNC_002426	XLOC_141625	--	Novel_lncRNA	43249165	43250555	-	ENSSSCT00000013447	ENSSSCG00000012298	CACNA1F	calcium voltage-gated channel subunit alpha1 F [Source:HGNC Symbol;Acc:HGNC:1393]	43251370	43283990	-	814	downstream
chrX	LNC_002426	XLOC_141625	--	Novel_lncRNA	43249165	43250555	-	ENSSSCT00000013441	ENSSSCG00000012292	SYP	synaptophysin [Source:HGNC Symbol;Acc:HGNC:11506]	43230500	43246751	-	2413	upstream
chrX	LNC_002426	XLOC_141625	--	Novel_lncRNA	43249165	43250555	-	ENSSSCT00000047071	ENSSSCG00000012291	GPKOW	G-patch domain and KOW motifs [Source:HGNC Symbol;Acc:HGNC:30677]	43177495	43186382	-	62782	upstream
chrX	LNC_002426	XLOC_141625	--	Novel_lncRNA	43249165	43250555	-	ENSSSCT00000013444	ENSSSCG00000012295	MAGIX	MAGI family member, X-linked [Source:HGNC Symbol;Acc:HGNC:30006]	43207054	43211626	+	37538	downstream
chrX	LNC_002424	XLOC_141516	--	Novel_lncRNA	41009935	41022837	-	ENSSSCT00000013411	ENSSSCG00000012264	ZNF674	zinc finger protein 674 [Source:HGNC Symbol;Acc:HGNC:17625]	41089601	41117403	+	66763	upstream
chrX	LNC_002424	XLOC_141516	--	Novel_lncRNA	41009935	41022837	-	ENSSSCT00000049173	ENSSSCG00000031243	-	--	41032365	41376300	-	9527	downstream
chrX	LNC_002424	XLOC_141516	--	Novel_lncRNA	41009935	41022837	-	ENSSSCT00000057216	ENSSSCG00000012264	ZNF674	zinc finger protein 674 [Source:HGNC Symbol;Acc:HGNC:17625]	41091034	41117403	+	68196	upstream
chrX	LNC_002424	XLOC_141516	--	Novel_lncRNA	41009935	41022837	-	ENSSSCT00000039214	ENSSSCG00000012264	ZNF674	zinc finger protein 674 [Source:HGNC Symbol;Acc:HGNC:17625]	41092843	41117403	+	70005	upstream
chrX	LNC_002424	XLOC_141516	--	Novel_lncRNA	41009935	41022837	-	ENSSSCT00000042539	ENSSSCG00000012264	ZNF674	zinc finger protein 674 [Source:HGNC Symbol;Acc:HGNC:17625]	41095926	41118904	+	73088	upstream
chrX	LNC_002424	XLOC_141516	--	Novel_lncRNA	41009935	41022837	-	ENSSSCT00000051467	ENSSSCG00000012264	ZNF674	zinc finger protein 674 [Source:HGNC Symbol;Acc:HGNC:17625]	41090228	41117915	+	67390	upstream
chrX	LNC_002424	XLOC_141516	--	Novel_lncRNA	41009935	41022837	-	ENSSSCT00000047892	ENSSSCG00000031243	-	--	41073544	41376252	-	50706	downstream
chrX	LNC_002425	XLOC_141588	--	Novel_lncRNA	42552008	42554114	-	ENSSSCT00000031042	ENSSSCG00000025599	FTSJ1	putative tRNA (cytidine(32)/guanosine(34)-2'-O)-methyltransferase [Source:RefSeq peptide;Acc:NP_001171684]	42598832	42616846	+	44717	upstream
chrX	LNC_002425	XLOC_141588	--	Novel_lncRNA	42552008	42554114	-	ENSSSCT00000023223	ENSSSCG00000025981	SLC38A5	Sus scrofa solute carrier family 38 member 5 (SLC38A5), mRNA. [Source:RefSeq mRNA;Acc:NM_001243482]	42590607	42600391	-	36492	downstream
chrX	LNC_002425	XLOC_141588	--	Novel_lncRNA	42552008	42554114	-	ENSSSCT00000043556	ENSSSCG00000025981	SLC38A5	Sus scrofa solute carrier family 38 member 5 (SLC38A5), mRNA. [Source:RefSeq mRNA;Acc:NM_001243482]	42590607	42601502	-	36492	downstream
chrX	LNC_002425	XLOC_141588	--	Novel_lncRNA	42552008	42554114	-	ENSSSCT00000031853	ENSSSCG00000025599	FTSJ1	putative tRNA (cytidine(32)/guanosine(34)-2'-O)-methyltransferase [Source:RefSeq peptide;Acc:NP_001171684]	42609778	42623244	+	55663	upstream
chrX	LNC_002425	XLOC_141588	--	Novel_lncRNA	42552008	42554114	-	ENSSSCT00000061397	ENSSSCG00000012284	ZNF182	zinc finger protein 182 [Source:HGNC Symbol;Acc:HGNC:13001]	42443395	42452940	-	99067	upstream
chrX	LNC_002425	XLOC_141588	--	Novel_lncRNA	42552008	42554114	-	ENSSSCT00000026966	ENSSSCG00000024793	PORCN	porcupine O-acyltransferase [Source:HGNC Symbol;Acc:HGNC:17652]	42653789	42669517	+	99674	upstream
chrX	LNC_002425	XLOC_141588	--	Novel_lncRNA	42552008	42554114	-	ENSSSCT00000059774	ENSSSCG00000025599	FTSJ1	putative tRNA (cytidine(32)/guanosine(34)-2'-O)-methyltransferase [Source:RefSeq peptide;Acc:NP_001171684]	42609555	42622614	+	55440	upstream
chrX	LNC_002425	XLOC_141588	--	Novel_lncRNA	42552008	42554114	-	ENSSSCT00000051493	ENSSSCG00000025981	SLC38A5	Sus scrofa solute carrier family 38 member 5 (SLC38A5), mRNA. [Source:RefSeq mRNA;Acc:NM_001243482]	42590957	42605511	-	36842	downstream
chrX	LNC_002425	XLOC_141588	--	Novel_lncRNA	42552008	42554114	-	ENSSSCT00000024454	ENSSSCG00000024793	PORCN	porcupine O-acyltransferase [Source:HGNC Symbol;Acc:HGNC:17652]	42653723	42669510	+	99608	upstream
chrX	LNC_002425	XLOC_141588	--	Novel_lncRNA	42552008	42554114	-	ENSSSCT00000050580	ENSSSCG00000012284	ZNF182	zinc finger protein 182 [Source:HGNC Symbol;Acc:HGNC:13001]	42443395	42452940	-	99067	upstream
chrX	LNC_002425	XLOC_141588	--	Novel_lncRNA	42552008	42554114	-	ENSSSCT00000052500	ENSSSCG00000024793	PORCN	porcupine O-acyltransferase [Source:HGNC Symbol;Acc:HGNC:17652]	42653804	42669513	+	99689	upstream
chrX	LNC_002425	XLOC_141588	--	Novel_lncRNA	42552008	42554114	-	ENSSSCT00000038606	ENSSSCG00000031217	-	--	42548525	42549808	+	2199	downstream
chrX	LNC_002425	XLOC_141588	--	Novel_lncRNA	42552008	42554114	-	ENSSSCT00000041251	ENSSSCG00000025599	FTSJ1	putative tRNA (cytidine(32)/guanosine(34)-2'-O)-methyltransferase [Source:RefSeq peptide;Acc:NP_001171684]	42609899	42622614	+	55784	upstream
chrX	LNC_002425	XLOC_141588	--	Novel_lncRNA	42552008	42554114	-	ENSSSCT00000013434	ENSSSCG00000012285	SPACA5	Sus scrofa sperm acrosome associated 5 (SPACA5), mRNA. [Source:RefSeq mRNA;Acc:NM_001177930]	42476719	42478783	+	73224	downstream
chrX	LNC_002425	XLOC_141588	--	Novel_lncRNA	42552008	42554114	-	ENSSSCT00000013435	ENSSSCG00000012286	ZNF630	zinc finger protein 630 [Source:HGNC Symbol;Acc:HGNC:28855]	42518605	42541109	-	10898	upstream
chrX	LNC_002425	XLOC_141588	--	Novel_lncRNA	42552008	42554114	-	ENSSSCT00000013433	ENSSSCG00000012284	ZNF182	zinc finger protein 182 [Source:HGNC Symbol;Acc:HGNC:13001]	42444236	42473285	-	78722	upstream
chr14	ALDBSSCT0000003496	ALDBSSCG0000002103	--	Annotated_lncRNA	21161683	21185106	+	ENSSSCT00000010657	ENSSSCG00000009720	DDX60	DExD/H-box helicase 60 [Source:HGNC Symbol;Acc:HGNC:25942]	21089311	21162926	+	-1244	sense_overlapping
chr14	ALDBSSCT0000003496	ALDBSSCG0000002103	--	Annotated_lncRNA	21161683	21185106	+	ENSSSCT00000065233	ENSSSCG00000009720	DDX60	DExD/H-box helicase 60 [Source:HGNC Symbol;Acc:HGNC:25942]	21082581	21162926	+	-1244	sense_overlapping
chr14	ALDBSSCT0000003496	ALDBSSCG0000002103	--	Annotated_lncRNA	21161683	21185106	+	ENSSSCT00000047342	ENSSSCG00000009720	DDX60	DExD/H-box helicase 60 [Source:HGNC Symbol;Acc:HGNC:25942]	21083585	21163552	+	-1870	sense_overlapping
chr14	ALDBSSCT0000003496	ALDBSSCG0000002103	--	Annotated_lncRNA	21161683	21185106	+	ENSSSCT00000049404	ENSSSCG00000009720	DDX60	DExD/H-box helicase 60 [Source:HGNC Symbol;Acc:HGNC:25942]	21083572	21163555	+	-1873	sense_overlapping
chr14	ALDBSSCT0000003496	ALDBSSCG0000002103	--	Annotated_lncRNA	21161683	21185106	+	ENSSSCT00000039842	ENSSSCG00000009720	DDX60	DExD/H-box helicase 60 [Source:HGNC Symbol;Acc:HGNC:25942]	21083572	21163555	+	-1873	sense_overlapping
chr14	ALDBSSCT0000003496	ALDBSSCG0000002103	--	Annotated_lncRNA	21161683	21185106	+	ENSSSCT00000028014	ENSSSCG00000030058	ANXA10	annexin A10 [Source:HGNC Symbol;Acc:HGNC:534]	21249054	21315131	-	63947	downstream
chr14	ALDBSSCT0000003496	ALDBSSCG0000002103	--	Annotated_lncRNA	21161683	21185106	+	ENSSSCT00000061116	ENSSSCG00000009720	DDX60	DExD/H-box helicase 60 [Source:HGNC Symbol;Acc:HGNC:25942]	21083552	21163556	+	-1874	sense_overlapping
chr14	ALDBSSCT0000003496	ALDBSSCG0000002103	--	Annotated_lncRNA	21161683	21185106	+	ENSSSCT00000041121	ENSSSCG00000009720	DDX60	DExD/H-box helicase 60 [Source:HGNC Symbol;Acc:HGNC:25942]	21083566	21163559	+	-1877	sense_overlapping
chrX	LNC_002423	XLOC_141479	--	Novel_lncRNA	39665046	39666266	-	ENSSSCT00000013405	ENSSSCG00000012258	FUNDC1	FUN14 domain containing 1 [Source:HGNC Symbol;Acc:HGNC:28746]	39726079	39737626	-	59812	downstream
chrX	LNC_002423	XLOC_141479	--	Novel_lncRNA	39665046	39666266	-	ENSSSCT00000035249	ENSSSCG00000021846	EFHC2	EF-hand domain containing 2 [Source:HGNC Symbol;Acc:HGNC:26233]	39407609	39597594	-	67451	upstream
chrX	LNC_002423	XLOC_141479	--	Novel_lncRNA	39665046	39666266	-	ENSSSCT00000033253	ENSSSCG00000012258	FUNDC1	FUN14 domain containing 1 [Source:HGNC Symbol;Acc:HGNC:28746]	39727043	39737306	-	60776	downstream
chr6	LNC_001768	XLOC_100220	--	Novel_lncRNA	100491821	100568282	+	ENSSSCT00000048173	ENSSSCG00000034767	LAMA1	laminin subunit alpha 1 [Source:HGNC Symbol;Acc:HGNC:6481]	100355065	100468265	+	23555	downstream
chr6	LNC_001768	XLOC_100220	--	Novel_lncRNA	100491821	100568282	+	ENSSSCT00000050627	ENSSSCG00000034767	LAMA1	laminin subunit alpha 1 [Source:HGNC Symbol;Acc:HGNC:6481]	100356662	100468265	+	23555	downstream
chr6	LNC_001768	XLOC_100220	--	Novel_lncRNA	100491821	100568282	+	ENSSSCT00000039492	ENSSSCG00000034767	LAMA1	laminin subunit alpha 1 [Source:HGNC Symbol;Acc:HGNC:6481]	100393253	100468454	+	23366	downstream
chr6	LNC_001768	XLOC_100220	--	Novel_lncRNA	100491821	100568282	+	ENSSSCT00000028129	ENSSSCG00000021612	ARHGAP28	Rho GTPase activating protein 28 [Source:HGNC Symbol;Acc:HGNC:25509]	100498314	100655583	-	-69969	antisense
chr6	LNC_001769	XLOC_100296	--	Novel_lncRNA	103223015	103285244	+	ENSSSCT00000053477	ENSSSCG00000033893	-	--	103126640	103126904	-	96110	upstream
chr6	LNC_001769	XLOC_100296	--	Novel_lncRNA	103223015	103285244	+	ENSSSCT00000056340	ENSSSCG00000024174	TGIF1	Sus scrofa TGFB induced factor homeobox 1 (TGIF1), transcript variant 3, mRNA. [Source:RefSeq mRNA;Acc:NM_001244290]	103226400	103232786	-	-6387	antisense
chr6	LNC_001769	XLOC_100296	--	Novel_lncRNA	103223015	103285244	+	ENSSSCT00000055943	ENSSSCG00000003690	DLGAP1	DLG associated protein 1 [Source:HGNC Symbol;Acc:HGNC:2905]	102878318	103199857	+	23157	downstream
chr6	LNC_001769	XLOC_100296	--	Novel_lncRNA	103223015	103285244	+	ENSSSCT00000057660	ENSSSCG00000003690	DLGAP1	DLG associated protein 1 [Source:HGNC Symbol;Acc:HGNC:2905]	102877863	103199835	+	23179	downstream
chr6	LNC_001769	XLOC_100296	--	Novel_lncRNA	103223015	103285244	+	ENSSSCT00000056736	ENSSSCG00000003690	DLGAP1	DLG associated protein 1 [Source:HGNC Symbol;Acc:HGNC:2905]	102872116	103199837	+	23177	downstream
chr6	LNC_001769	XLOC_100296	--	Novel_lncRNA	103223015	103285244	+	ENSSSCT00000044196	ENSSSCG00000024174	TGIF1	Sus scrofa TGFB induced factor homeobox 1 (TGIF1), transcript variant 3, mRNA. [Source:RefSeq mRNA;Acc:NM_001244290]	103226401	103234449	-	-8049	antisense
chr6	LNC_001769	XLOC_100296	--	Novel_lncRNA	103223015	103285244	+	ENSSSCT00000030543	ENSSSCG00000024174	TGIF1	Sus scrofa TGFB induced factor homeobox 1 (TGIF1), transcript variant 3, mRNA. [Source:RefSeq mRNA;Acc:NM_001244290]	103226400	103234610	-	-8211	antisense
chr6	LNC_001769	XLOC_100296	--	Novel_lncRNA	103223015	103285244	+	ENSSSCT00000058081	ENSSSCG00000003690	DLGAP1	DLG associated protein 1 [Source:HGNC Symbol;Acc:HGNC:2905]	102872116	103199837	+	23177	downstream
chr6	LNC_001769	XLOC_100296	--	Novel_lncRNA	103223015	103285244	+	ENSSSCT00000062698	ENSSSCG00000003690	DLGAP1	DLG associated protein 1 [Source:HGNC Symbol;Acc:HGNC:2905]	102878418	103196858	+	26156	downstream
chr6	LNC_001769	XLOC_100296	--	Novel_lncRNA	103223015	103285244	+	ENSSSCT00000004088	ENSSSCG00000003690	DLGAP1	DLG associated protein 1 [Source:HGNC Symbol;Acc:HGNC:2905]	102908975	103199835	+	23179	downstream
chr12	ALDBSSCT0000002258	ALDBSSCG0000001360	--	Annotated_lncRNA	44673323	44674258	+	ENSSSCT00000031116	ENSSSCG00000025748	SEBOX	SEBOX homeobox [Source:HGNC Symbol;Acc:HGNC:32942]	44647310	44648226	-	25096	upstream
chr12	ALDBSSCT0000002258	ALDBSSCG0000001360	--	Annotated_lncRNA	44673323	44674258	+	ENSSSCT00000061705	ENSSSCG00000038393	-	--	44583554	44584809	+	88513	downstream
chr12	ALDBSSCT0000002258	ALDBSSCG0000001360	--	Annotated_lncRNA	44673323	44674258	+	ENSSSCT00000048168	ENSSSCG00000024626	TNFAIP1	TNF alpha induced protein 1 [Source:HGNC Symbol;Acc:HGNC:11894]	44616925	44626269	+	47053	downstream
chr12	ALDBSSCT0000002258	ALDBSSCG0000001360	--	Annotated_lncRNA	44673323	44674258	+	ENSSSCT00000065235	ENSSSCG00000024626	TNFAIP1	TNF alpha induced protein 1 [Source:HGNC Symbol;Acc:HGNC:11894]	44619536	44626326	+	46996	downstream
chr12	ALDBSSCT0000002258	ALDBSSCG0000001360	--	Annotated_lncRNA	44673323	44674258	+	ENSSSCT00000019334	ENSSSCG00000017762	FOXN1	forkhead box N1 [Source:HGNC Symbol;Acc:HGNC:12765]	44765568	44795225	+	91309	upstream
chr12	ALDBSSCT0000002258	ALDBSSCG0000001360	--	Annotated_lncRNA	44673323	44674258	+	ENSSSCT00000025790	ENSSSCG00000027801	VTN	vitronectin precursor [Source:RefSeq peptide;Acc:NP_999269]	44650622	44653871	-	19451	upstream
chr12	ALDBSSCT0000002258	ALDBSSCG0000001360	--	Annotated_lncRNA	44673323	44674258	+	ENSSSCT00000064825	ENSSSCG00000038393	-	--	44583554	44584809	+	88513	downstream
chr12	ALDBSSCT0000002258	ALDBSSCG0000001360	--	Annotated_lncRNA	44673323	44674258	+	ENSSSCT00000023094	ENSSSCG00000027801	VTN	vitronectin precursor [Source:RefSeq peptide;Acc:NP_999269]	44651355	44653871	-	19451	upstream
chr12	ALDBSSCT0000002258	ALDBSSCG0000001360	--	Annotated_lncRNA	44673323	44674258	+	ENSSSCT00000023831	ENSSSCG00000028920	POLDIP2	DNA polymerase delta interacting protein 2 [Source:HGNC Symbol;Acc:HGNC:23781]	44625604	44636290	-	37032	upstream
chr12	ALDBSSCT0000002258	ALDBSSCG0000001360	--	Annotated_lncRNA	44673323	44674258	+	ENSSSCT00000025956	ENSSSCG00000033123	TMEM97	transmembrane protein 97 [Source:HGNC Symbol;Acc:HGNC:28106]	44603682	44610991	+	62331	downstream
chr12	ALDBSSCT0000002258	ALDBSSCG0000001360	--	Annotated_lncRNA	44673323	44674258	+	ENSSSCT00000028178	ENSSSCG00000017762	FOXN1	forkhead box N1 [Source:HGNC Symbol;Acc:HGNC:12765]	44765242	44797811	+	90983	upstream
chr12	ALDBSSCT0000002258	ALDBSSCG0000001360	--	Annotated_lncRNA	44673323	44674258	+	ENSSSCT00000032150	ENSSSCG00000024626	TNFAIP1	TNF alpha induced protein 1 [Source:HGNC Symbol;Acc:HGNC:11894]	44616879	44626326	+	46996	downstream
chr12	ALDBSSCT0000002258	ALDBSSCG0000001360	--	Annotated_lncRNA	44673323	44674258	+	ENSSSCT00000019335	ENSSSCG00000017763	SLC13A2	solute carrier family 13 (sodium-dependent dicarboxylate transporter), member 2 [Source:RefSeq peptide;Acc:NP_001231646]	44733106	44753898	+	58847	upstream
chr12	ALDBSSCT0000002258	ALDBSSCG0000001360	--	Annotated_lncRNA	44673323	44674258	+	ENSSSCT00000032258	ENSSSCG00000023478	SLC46A1	solute carrier family 46, member 1 [Source:RefSeq peptide;Acc:NP_001230312]	44679067	44686237	-	4808	downstream
chr12	ALDBSSCT0000002258	ALDBSSCG0000001360	--	Annotated_lncRNA	44673323	44674258	+	ENSSSCT00000030474	ENSSSCG00000030358	SARM1	sterile alpha and TIR motif containing 1 [Source:HGNC Symbol;Acc:HGNC:17074]	44655811	44675237	+	-936	sense_overlapping
chr12	ALDBSSCT0000002258	ALDBSSCG0000001360	--	Annotated_lncRNA	44673323	44674258	+	ENSSSCT00000050848	ENSSSCG00000023719	-	--	44609595	44616652	-	56670	upstream
chr12	ALDBSSCT0000002258	ALDBSSCG0000001360	--	Annotated_lncRNA	44673323	44674258	+	ENSSSCT00000039026	ENSSSCG00000040883	TMEM199	transmembrane protein 199 [Source:HGNC Symbol;Acc:HGNC:18085]	44636332	44643505	+	29817	downstream
chr12	ALDBSSCT0000002258	ALDBSSCG0000001360	--	Annotated_lncRNA	44673323	44674258	+	ENSSSCT00000029807	ENSSSCG00000023719	-	--	44608975	44616750	-	56572	upstream
chr12	ALDBSSCT0000002257	ALDBSSCG0000001359	--	Annotated_lncRNA	44151633	44153461	+	ENSSSCT00000051777	ENSSSCG00000017754	-	galectin-9 isoform 1 [Source:RefSeq peptide;Acc:NP_999097]	44155243	44173633	+	1781	upstream
chr12	ALDBSSCT0000002257	ALDBSSCG0000001359	--	Annotated_lncRNA	44151633	44153461	+	ENSSSCT00000065180	ENSSSCG00000017755	NOS2	nitric oxide synthase, inducible [Source:RefSeq peptide;Acc:NP_001137162]	44174949	44218370	-	21487	downstream
chr12	ALDBSSCT0000002257	ALDBSSCG0000001359	--	Annotated_lncRNA	44151633	44153461	+	ENSSSCT00000019325	ENSSSCG00000017755	NOS2	nitric oxide synthase, inducible [Source:RefSeq peptide;Acc:NP_001137162]	44174949	44208389	-	21487	downstream
chr12	ALDBSSCT0000002257	ALDBSSCG0000001359	--	Annotated_lncRNA	44151633	44153461	+	ENSSSCT00000045519	ENSSSCG00000017754	-	galectin-9 isoform 1 [Source:RefSeq peptide;Acc:NP_999097]	44155271	44173096	+	1809	upstream
chr12	ALDBSSCT0000002257	ALDBSSCG0000001359	--	Annotated_lncRNA	44151633	44153461	+	ENSSSCT00000019322	ENSSSCG00000017753	KSR1	kinase suppressor of ras 1 [Source:HGNC Symbol;Acc:HGNC:6465]	43985928	44132792	+	18840	downstream
chr12	ALDBSSCT0000002257	ALDBSSCG0000001359	--	Annotated_lncRNA	44151633	44153461	+	ENSSSCT00000019323	ENSSSCG00000017754	-	galectin-9 isoform 1 [Source:RefSeq peptide;Acc:NP_999097]	44155235	44173625	+	1773	upstream
chr12	ALDBSSCT0000002257	ALDBSSCG0000001359	--	Annotated_lncRNA	44151633	44153461	+	ENSSSCT00000048712	ENSSSCG00000017754	-	galectin-9 isoform 1 [Source:RefSeq peptide;Acc:NP_999097]	44155271	44173096	+	1809	upstream
chr12	ALDBSSCT0000002257	ALDBSSCG0000001359	--	Annotated_lncRNA	44151633	44153461	+	ENSSSCT00000043321	ENSSSCG00000017754	-	galectin-9 isoform 1 [Source:RefSeq peptide;Acc:NP_999097]	44140505	44173628	+	-1829	sense_overlapping
chr12	ALDBSSCT0000002257	ALDBSSCG0000001359	--	Annotated_lncRNA	44151633	44153461	+	ENSSSCT00000056748	ENSSSCG00000017754	-	galectin-9 isoform 1 [Source:RefSeq peptide;Acc:NP_999097]	44140505	44173627	+	-1829	sense_overlapping
chr12	ALDBSSCT0000002257	ALDBSSCG0000001359	--	Annotated_lncRNA	44151633	44153461	+	ENSSSCT00000055475	ENSSSCG00000017755	NOS2	nitric oxide synthase, inducible [Source:RefSeq peptide;Acc:NP_001137162]	44175428	44327111	-	21966	downstream
chr12	ALDBSSCT0000002257	ALDBSSCG0000001359	--	Annotated_lncRNA	44151633	44153461	+	ENSSSCT00000057604	ENSSSCG00000017755	NOS2	nitric oxide synthase, inducible [Source:RefSeq peptide;Acc:NP_001137162]	44173377	44213500	-	19915	downstream
chr12	ALDBSSCT0000002257	ALDBSSCG0000001359	--	Annotated_lncRNA	44151633	44153461	+	ENSSSCT00000058513	ENSSSCG00000017753	KSR1	kinase suppressor of ras 1 [Source:HGNC Symbol;Acc:HGNC:6465]	43985928	44132792	+	18840	downstream
chr6	LNC_001765	XLOC_100109	--	Novel_lncRNA	96213255	96217789	+	ENSSSCT00000046699	ENSSSCG00000036891	-	--	96175443	96176637	-	36617	upstream
chr6	LNC_001765	XLOC_100109	--	Novel_lncRNA	96213255	96217789	+	ENSSSCT00000045304	ENSSSCG00000039227	MC2R	Adrenocorticotropic hormone receptor [Source:UniProtKB/Swiss-Prot;Acc:Q8HYN8]	96265764	96266657	+	47974	upstream
chr6	LNC_001766	XLOC_100183	--	Novel_lncRNA	98912974	98940615	+	ENSSSCT00000053210	ENSSSCG00000003682	ANKRD12	ankyrin repeat domain 12 [Source:HGNC Symbol;Acc:HGNC:29135]	98696616	98814747	-	98226	upstream
chr6	LNC_001766	XLOC_100183	--	Novel_lncRNA	98912974	98940615	+	ENSSSCT00000062415	ENSSSCG00000038826	NDUFV2	NADH dehydrogenase [Source:RefSeq peptide;Acc:NP_001090944]	98814787	98852314	-	60659	upstream
chr6	LNC_001766	XLOC_100183	--	Novel_lncRNA	98912974	98940615	+	ENSSSCT00000063849	ENSSSCG00000003682	ANKRD12	ankyrin repeat domain 12 [Source:HGNC Symbol;Acc:HGNC:29135]	98696616	98814747	-	98226	upstream
chr6	LNC_001766	XLOC_100183	--	Novel_lncRNA	98912974	98940615	+	ENSSSCT00000042959	ENSSSCG00000038826	NDUFV2	NADH dehydrogenase [Source:RefSeq peptide;Acc:NP_001090944]	98815226	98853454	-	59519	upstream
chr6	LNC_001766	XLOC_100183	--	Novel_lncRNA	98912974	98940615	+	ENSSSCT00000004080	ENSSSCG00000003682	ANKRD12	ankyrin repeat domain 12 [Source:HGNC Symbol;Acc:HGNC:29135]	98696616	98814747	-	98226	upstream
chr6	LNC_001766	XLOC_100183	--	Novel_lncRNA	98912974	98940615	+	ENSSSCT00000004081	ENSSSCG00000038826	NDUFV2	NADH dehydrogenase [Source:RefSeq peptide;Acc:NP_001090944]	98820675	98852511	-	60462	upstream
chr6	LNC_001766	XLOC_100183	--	Novel_lncRNA	98912974	98940615	+	ENSSSCT00000061083	ENSSSCG00000003682	ANKRD12	ankyrin repeat domain 12 [Source:HGNC Symbol;Acc:HGNC:29135]	98696616	98814747	-	98226	upstream
chr16	ALDBSSCT0000004766	ALDBSSCG0000002903	--	Annotated_lncRNA	41360129	41363022	+	ENSSSCT00000018446	ENSSSCG00000016938	IPO11	importin 11 [Source:HGNC Symbol;Acc:HGNC:20628]	41292847	41335434	+	24694	downstream
chr16	ALDBSSCT0000004766	ALDBSSCG0000002903	--	Annotated_lncRNA	41360129	41363022	+	ENSSSCT00000043296	ENSSSCG00000037608	LRRC70	leucine rich repeat containing 70 [Source:HGNC Symbol;Acc:HGNC:35155]	41292987	41295640	+	64488	downstream
chr16	ALDBSSCT0000004766	ALDBSSCG0000002903	--	Annotated_lncRNA	41360129	41363022	+	ENSSSCT00000053964	ENSSSCG00000016938	IPO11	importin 11 [Source:HGNC Symbol;Acc:HGNC:20628]	41121007	41334168	+	25960	downstream
chr16	ALDBSSCT0000004766	ALDBSSCG0000002903	--	Annotated_lncRNA	41360129	41363022	+	ENSSSCT00000042522	ENSSSCG00000016938	IPO11	importin 11 [Source:HGNC Symbol;Acc:HGNC:20628]	41121007	41292931	+	67197	downstream
chr16	ALDBSSCT0000004766	ALDBSSCG0000002903	--	Annotated_lncRNA	41360129	41363022	+	ENSSSCT00000049001	ENSSSCG00000016938	IPO11	importin 11 [Source:HGNC Symbol;Acc:HGNC:20628]	41121007	41522669	+	-2894	sense_overlapping
chr16	ALDBSSCT0000004766	ALDBSSCG0000002903	--	Annotated_lncRNA	41360129	41363022	+	ENSSSCT00000040024	ENSSSCG00000016938	IPO11	importin 11 [Source:HGNC Symbol;Acc:HGNC:20628]	41121007	41334168	+	25960	downstream
chr16	ALDBSSCT0000004766	ALDBSSCG0000002903	--	Annotated_lncRNA	41360129	41363022	+	ENSSSCT00000038152	ENSSSCG00000016938	IPO11	importin 11 [Source:HGNC Symbol;Acc:HGNC:20628]	41292847	41335434	+	24694	downstream
chr6	LNC_001760	XLOC_099751	--	Novel_lncRNA	88485753	88491484	+	ENSSSCT00000053006	ENSSSCG00000039885	PTP4A2	protein tyrosine phosphatase type IVA 2 [Source:RefSeq peptide;Acc:NP_001231270]	88419387	88452588	-	33164	upstream
chr6	LNC_001760	XLOC_099751	--	Novel_lncRNA	88485753	88491484	+	ENSSSCT00000045076	ENSSSCG00000023122	KHDRBS1	Sus scrofa KH domain containing, RNA binding, signal transduction associated 1 (KHDRBS1), mRNA. [Source:RefSeq mRNA;Acc:NM_001243596]	88530385	88558519	+	38900	upstream
chr6	LNC_001760	XLOC_099751	--	Novel_lncRNA	88485753	88491484	+	ENSSSCT00000048110	ENSSSCG00000034175	-	--	88421292	88421651	-	64101	upstream
chr6	LNC_001760	XLOC_099751	--	Novel_lncRNA	88485753	88491484	+	ENSSSCT00000031351	ENSSSCG00000023122	KHDRBS1	Sus scrofa KH domain containing, RNA binding, signal transduction associated 1 (KHDRBS1), mRNA. [Source:RefSeq mRNA;Acc:NM_001243596]	88530374	88558528	+	38889	upstream
chr6	LNC_001760	XLOC_099751	--	Novel_lncRNA	88485753	88491484	+	ENSSSCT00000042019	ENSSSCG00000039885	PTP4A2	protein tyrosine phosphatase type IVA 2 [Source:RefSeq peptide;Acc:NP_001231270]	88419453	88449931	-	35821	upstream
chr6	LNC_001760	XLOC_099751	--	Novel_lncRNA	88485753	88491484	+	ENSSSCT00000047209	ENSSSCG00000032563	TMEM39B	transmembrane protein 39B [Source:HGNC Symbol;Acc:HGNC:25510]	88585291	88606906	+	93806	upstream
chr6	LNC_001760	XLOC_099751	--	Novel_lncRNA	88485753	88491484	+	ENSSSCT00000063075	ENSSSCG00000039885	PTP4A2	protein tyrosine phosphatase type IVA 2 [Source:RefSeq peptide;Acc:NP_001231270]	88419387	88452588	-	33164	upstream
chr6	LNC_001760	XLOC_099751	--	Novel_lncRNA	88485753	88491484	+	ENSSSCT00000049395	ENSSSCG00000039885	PTP4A2	protein tyrosine phosphatase type IVA 2 [Source:RefSeq peptide;Acc:NP_001231270]	88419387	88452588	-	33164	upstream
chr6	LNC_001760	XLOC_099751	--	Novel_lncRNA	88485753	88491484	+	ENSSSCT00000028289	ENSSSCG00000023122	KHDRBS1	Sus scrofa KH domain containing, RNA binding, signal transduction associated 1 (KHDRBS1), mRNA. [Source:RefSeq mRNA;Acc:NM_001243596]	88530387	88572463	+	38902	upstream
chr4	ALDBSSCT0000008012	ALDBSSCG0000004858	--	Annotated_lncRNA	82787916	82812066	-	ENSSSCT00000006904	ENSSSCG00000006299	TBX19	T-box 19 [Source:HGNC Symbol;Acc:HGNC:11596]	82663581	82697813	-	90102	upstream
chr4	ALDBSSCT0000008012	ALDBSSCG0000004858	--	Annotated_lncRNA	82787916	82812066	-	ENSSSCT00000006906	ENSSSCG00000006301	TIPRL	TOR signaling pathway regulator [Source:HGNC Symbol;Acc:HGNC:30231]	82757472	82794553	-	-6638	sense_overlapping
chr4	ALDBSSCT0000008012	ALDBSSCG0000004858	--	Annotated_lncRNA	82787916	82812066	-	ENSSSCT00000006907	ENSSSCG00000006302	GPR161	G protein-coupled receptor 161 [Source:HGNC Symbol;Acc:HGNC:23694]	82873417	82905476	+	61350	upstream
chr4	ALDBSSCT0000008012	ALDBSSCG0000004858	--	Annotated_lncRNA	82787916	82812066	-	ENSSSCT00000045678	ENSSSCG00000006303	DCAF6	DDB1 and CUL4 associated factor 6 [Source:HGNC Symbol;Acc:HGNC:30002]	82911580	83069669	-	99513	downstream
chr4	ALDBSSCT0000008012	ALDBSSCG0000004858	--	Annotated_lncRNA	82787916	82812066	-	ENSSSCT00000006908	ENSSSCG00000006303	DCAF6	DDB1 and CUL4 associated factor 6 [Source:HGNC Symbol;Acc:HGNC:30002]	82911582	83069610	-	99515	downstream
chr4	ALDBSSCT0000008012	ALDBSSCG0000004858	--	Annotated_lncRNA	82787916	82812066	-	ENSSSCT00000061286	ENSSSCG00000006301	TIPRL	TOR signaling pathway regulator [Source:HGNC Symbol;Acc:HGNC:30231]	82757472	82794553	-	-6638	sense_overlapping
chr4	ALDBSSCT0000008012	ALDBSSCG0000004858	--	Annotated_lncRNA	82787916	82812066	-	ENSSSCT00000057773	ENSSSCG00000031617	SFT2D2	vesicle transport protein SFT2B [Source:RefSeq peptide;Acc:NP_001230577]	82712892	82734492	-	53423	upstream
chr4	ALDBSSCT0000008012	ALDBSSCG0000004858	--	Annotated_lncRNA	82787916	82812066	-	ENSSSCT00000063178	ENSSSCG00000006303	DCAF6	DDB1 and CUL4 associated factor 6 [Source:HGNC Symbol;Acc:HGNC:30002]	82911625	83069628	-	99558	downstream
chr4	ALDBSSCT0000008012	ALDBSSCG0000004858	--	Annotated_lncRNA	82787916	82812066	-	ENSSSCT00000060647	ENSSSCG00000006303	DCAF6	DDB1 and CUL4 associated factor 6 [Source:HGNC Symbol;Acc:HGNC:30002]	82911581	83069621	-	99514	downstream
chr4	ALDBSSCT0000008012	ALDBSSCG0000004858	--	Annotated_lncRNA	82787916	82812066	-	ENSSSCT00000051977	ENSSSCG00000006303	DCAF6	DDB1 and CUL4 associated factor 6 [Source:HGNC Symbol;Acc:HGNC:30002]	82911581	83069699	-	99514	downstream
chr4	ALDBSSCT0000008012	ALDBSSCG0000004858	--	Annotated_lncRNA	82787916	82812066	-	ENSSSCT00000037338	ENSSSCG00000006303	DCAF6	DDB1 and CUL4 associated factor 6 [Source:HGNC Symbol;Acc:HGNC:30002]	82911580	83069637	-	99513	downstream
chr4	ALDBSSCT0000008012	ALDBSSCG0000004858	--	Annotated_lncRNA	82787916	82812066	-	ENSSSCT00000050818	ENSSSCG00000006303	DCAF6	DDB1 and CUL4 associated factor 6 [Source:HGNC Symbol;Acc:HGNC:30002]	82911577	83069637	-	99510	downstream
chr4	ALDBSSCT0000008012	ALDBSSCG0000004858	--	Annotated_lncRNA	82787916	82812066	-	ENSSSCT00000048165	ENSSSCG00000006303	DCAF6	DDB1 and CUL4 associated factor 6 [Source:HGNC Symbol;Acc:HGNC:30002]	82911580	83069610	-	99513	downstream
chr4	ALDBSSCT0000008012	ALDBSSCG0000004858	--	Annotated_lncRNA	82787916	82812066	-	ENSSSCT00000059290	ENSSSCG00000006301	TIPRL	TOR signaling pathway regulator [Source:HGNC Symbol;Acc:HGNC:30231]	82757472	82794553	-	-6638	sense_overlapping
chr4	ALDBSSCT0000008012	ALDBSSCG0000004858	--	Annotated_lncRNA	82787916	82812066	-	ENSSSCT00000039644	ENSSSCG00000037930	-	--	82719002	82751678	+	36237	downstream
chr16	ALDBSSCT0000004763	ALDBSSCG0000002900	--	Annotated_lncRNA	40110437	40111581	+	ENSSSCT00000030260	ENSSSCG00000025194	ZSWIM6	zinc finger SWIM-type containing 6 [Source:HGNC Symbol;Acc:HGNC:29316]	40105426	40305375	+	-1145	sense_overlapping
chr6	LNC_001763	XLOC_100044	--	Novel_lncRNA	94740163	94798237	+	ENSSSCT00000065473	ENSSSCG00000037175	COPS8	COP9 signalosome subunit 8 [Source:HGNC Symbol;Acc:HGNC:24335]	94882798	94885051	-	84560	downstream
chr6	LNC_001763	XLOC_100044	--	Novel_lncRNA	94740163	94798237	+	ENSSSCT00000004047	ENSSSCG00000003651	RHBDL2	rhomboid-related protein 2 [Source:RefSeq peptide;Acc:NP_001231872]	94821771	94864101	-	23533	downstream
chr6	LNC_001763	XLOC_100044	--	Novel_lncRNA	94740163	94798237	+	ENSSSCT00000004046	ENSSSCG00000003650	GJA9	gap junction protein alpha 9 [Source:HGNC Symbol;Acc:HGNC:19155]	94815600	94817147	-	17362	downstream
chr6	LNC_001763	XLOC_100044	--	Novel_lncRNA	94740163	94798237	+	ENSSSCT00000004045	ENSSSCG00000003648	RRAGC	Ras related GTP binding C [Source:HGNC Symbol;Acc:HGNC:19902]	94805640	94814337	-	7402	downstream
chr6	LNC_001763	XLOC_100044	--	Novel_lncRNA	94740163	94798237	+	ENSSSCT00000004044	ENSSSCG00000003648	RRAGC	Ras related GTP binding C [Source:HGNC Symbol;Acc:HGNC:19902]	94787278	94814537	-	-10960	antisense
chr6	LNC_001763	XLOC_100044	--	Novel_lncRNA	94740163	94798237	+	ENSSSCT00000004048	ENSSSCG00000003652	AKIRIN1	Sus scrofa akirin 1 (AKIRIN1), mRNA. [Source:RefSeq mRNA;Acc:NM_001128455]	94891409	94902700	+	93171	upstream
chr6	LNC_001763	XLOC_100044	--	Novel_lncRNA	94740163	94798237	+	ENSSSCT00000048193	ENSSSCG00000003651	RHBDL2	rhomboid-related protein 2 [Source:RefSeq peptide;Acc:NP_001231872]	94821350	94853322	-	23112	downstream
chr6	LNC_001763	XLOC_100044	--	Novel_lncRNA	94740163	94798237	+	ENSSSCT00000049551	ENSSSCG00000003648	RRAGC	Ras related GTP binding C [Source:HGNC Symbol;Acc:HGNC:19902]	94785910	94802985	-	-12328	antisense
chr6	LNC_001763	XLOC_100044	--	Novel_lncRNA	94740163	94798237	+	ENSSSCT00000046100	ENSSSCG00000037175	COPS8	COP9 signalosome subunit 8 [Source:HGNC Symbol;Acc:HGNC:24335]	94880893	94885051	-	82655	downstream
chr3	ALDBSSCT0000007018	ALDBSSCG0000004267	--	Annotated_lncRNA	10914326	10921517	-	ENSSSCT00000056116	ENSSSCG00000007710	MLXIPL	MLX interacting protein like [Source:HGNC Symbol;Acc:HGNC:12744]	10894340	10916693	-	-2368	sense_overlapping
chr3	ALDBSSCT0000007018	ALDBSSCG0000004267	--	Annotated_lncRNA	10914326	10921517	-	ENSSSCT00000008458	ENSSSCG00000007715	ABHD11	abhydrolase domain containing 11 [Source:HGNC Symbol;Acc:HGNC:16407]	11001148	11004560	-	79630	downstream
chr3	ALDBSSCT0000007018	ALDBSSCG0000004267	--	Annotated_lncRNA	10914326	10921517	-	ENSSSCT00000047812	ENSSSCG00000007709	TBL2	transducin beta like 2 [Source:HGNC Symbol;Acc:HGNC:11586]	10850350	10892395	-	21930	upstream
chr3	ALDBSSCT0000007018	ALDBSSCG0000004267	--	Annotated_lncRNA	10914326	10921517	-	ENSSSCT00000030732	ENSSSCG00000027342	BAZ1B	bromodomain adjacent to zinc finger domain 1B [Source:HGNC Symbol;Acc:HGNC:961]	10761474	10843912	-	70413	upstream
chr3	ALDBSSCT0000007018	ALDBSSCG0000004267	--	Annotated_lncRNA	10914326	10921517	-	ENSSSCT00000048033	ENSSSCG00000007709	TBL2	transducin beta like 2 [Source:HGNC Symbol;Acc:HGNC:11586]	10850348	10892404	-	21921	upstream
chr3	ALDBSSCT0000007018	ALDBSSCG0000004267	--	Annotated_lncRNA	10914326	10921517	-	ENSSSCT00000051103	ENSSSCG00000007709	TBL2	transducin beta like 2 [Source:HGNC Symbol;Acc:HGNC:11586]	10876973	10890743	-	23582	upstream
chr3	ALDBSSCT0000007018	ALDBSSCG0000004267	--	Annotated_lncRNA	10914326	10921517	-	ENSSSCT00000008455	ENSSSCG00000007712	DNAJC30	DnaJ heat shock protein family (Hsp40) member C30 [Source:HGNC Symbol;Acc:HGNC:16410]	10959229	10959909	-	37711	downstream
chr3	ALDBSSCT0000007018	ALDBSSCG0000004267	--	Annotated_lncRNA	10914326	10921517	-	ENSSSCT00000008456	ENSSSCG00000007713	BUD23	BUD23, rRNA methyltransferase and ribosome maturation factor [Source:HGNC Symbol;Acc:HGNC:16405]	10960092	10973081	+	38574	upstream
chr3	ALDBSSCT0000007018	ALDBSSCG0000004267	--	Annotated_lncRNA	10914326	10921517	-	ENSSSCT00000043467	ENSSSCG00000007713	BUD23	BUD23, rRNA methyltransferase and ribosome maturation factor [Source:HGNC Symbol;Acc:HGNC:16405]	10960091	10973021	+	38573	upstream
chr3	ALDBSSCT0000007018	ALDBSSCG0000004267	--	Annotated_lncRNA	10914326	10921517	-	ENSSSCT00000008451	ENSSSCG00000007708	BCL7B	BCL tumor suppressor 7B [Source:HGNC Symbol;Acc:HGNC:1005]	10850350	10869319	-	45006	upstream
chr3	ALDBSSCT0000007018	ALDBSSCG0000004267	--	Annotated_lncRNA	10914326	10921517	-	ENSSSCT00000008452	ENSSSCG00000007709	TBL2	transducin beta like 2 [Source:HGNC Symbol;Acc:HGNC:11586]	10880597	10892404	-	21921	upstream
chr3	ALDBSSCT0000007018	ALDBSSCG0000004267	--	Annotated_lncRNA	10914326	10921517	-	ENSSSCT00000008453	ENSSSCG00000007710	MLXIPL	MLX interacting protein like [Source:HGNC Symbol;Acc:HGNC:12744]	10898671	10934049	-	-7192	sense_overlapping
chr3	ALDBSSCT0000007018	ALDBSSCG0000004267	--	Annotated_lncRNA	10914326	10921517	-	ENSSSCT00000054500	ENSSSCG00000007709	TBL2	transducin beta like 2 [Source:HGNC Symbol;Acc:HGNC:11586]	10886358	10892378	-	21947	upstream
chr3	ALDBSSCT0000007018	ALDBSSCG0000004267	--	Annotated_lncRNA	10914326	10921517	-	ENSSSCT00000058451	ENSSSCG00000007710	MLXIPL	MLX interacting protein like [Source:HGNC Symbol;Acc:HGNC:12744]	10894340	10916693	-	-2368	sense_overlapping
chr3	ALDBSSCT0000007018	ALDBSSCG0000004267	--	Annotated_lncRNA	10914326	10921517	-	ENSSSCT00000065981	ENSSSCG00000033358	VPS37D	VPS37D, ESCRT-I subunit [Source:HGNC Symbol;Acc:HGNC:18287]	10947351	10954779	+	25833	upstream
chr3	ALDBSSCT0000007018	ALDBSSCG0000004267	--	Annotated_lncRNA	10914326	10921517	-	ENSSSCT00000008519	ENSSSCG00000007772	STX1A	syntaxin 1A [Source:HGNC Symbol;Acc:HGNC:11433]	10975458	10983048	-	53940	downstream
chr3	ALDBSSCT0000007018	ALDBSSCG0000004267	--	Annotated_lncRNA	10914326	10921517	-	ENSSSCT00000050875	ENSSSCG00000027342	BAZ1B	bromodomain adjacent to zinc finger domain 1B [Source:HGNC Symbol;Acc:HGNC:961]	10763246	10844544	-	69781	upstream
chr1	LNC_000063	XLOC_002639	--	Novel_lncRNA	105909161	105913711	+	ENSSSCT00000038773	ENSSSCG00000004537	TXNL1	thioredoxin-like protein 1 [Source:RefSeq peptide;Acc:NP_001231205]	105973628	106013149	-	59916	downstream
chr1	LNC_000063	XLOC_002639	--	Novel_lncRNA	105909161	105913711	+	ENSSSCT00000059773	ENSSSCG00000004537	TXNL1	thioredoxin-like protein 1 [Source:RefSeq peptide;Acc:NP_001231205]	105974027	106013299	-	60315	downstream
chr1	LNC_000063	XLOC_002639	--	Novel_lncRNA	105909161	105913711	+	ENSSSCT00000005011	ENSSSCG00000004537	TXNL1	thioredoxin-like protein 1 [Source:RefSeq peptide;Acc:NP_001231205]	105973641	106013521	-	59929	downstream
chr1	LNC_000063	XLOC_002639	--	Novel_lncRNA	105909161	105913711	+	ENSSSCT00000039131	ENSSSCG00000004538	WDR7	WD repeat domain 7 [Source:HGNC Symbol;Acc:HGNC:13490]	106012894	106409048	+	99182	upstream
chr1	LNC_000063	XLOC_002639	--	Novel_lncRNA	105909161	105913711	+	ENSSSCT00000037709	ENSSSCG00000004537	TXNL1	thioredoxin-like protein 1 [Source:RefSeq peptide;Acc:NP_001231205]	105979631	106013307	-	65919	downstream
chr1	LNC_000065	XLOC_002713	--	Novel_lncRNA	108160817	108191323	+	ENSSSCT00000005038	ENSSSCG00000004561	HERC1	HECT and RLD domain containing E3 ubiquitin protein ligase family member 1 [Source:HGNC Symbol;Acc:HGNC:4867]	108205794	108403681	+	14470	upstream
chr1	LNC_000065	XLOC_002713	--	Novel_lncRNA	108160817	108191323	+	ENSSSCT00000061524	ENSSSCG00000021588	DAPK2	death-associated protein kinase 2 [Source:RefSeq peptide;Acc:NP_001230492]	107997285	108132782	+	28034	downstream
chr1	LNC_000065	XLOC_002713	--	Novel_lncRNA	108160817	108191323	+	ENSSSCT00000059507	ENSSSCG00000021588	DAPK2	death-associated protein kinase 2 [Source:RefSeq peptide;Acc:NP_001230492]	107997298	108123417	+	37399	downstream
chr1	LNC_000065	XLOC_002713	--	Novel_lncRNA	108160817	108191323	+	ENSSSCT00000026841	ENSSSCG00000004561	HERC1	HECT and RLD domain containing E3 ubiquitin protein ligase family member 1 [Source:HGNC Symbol;Acc:HGNC:4867]	108205794	108403681	+	14470	upstream
chr1	LNC_000065	XLOC_002713	--	Novel_lncRNA	108160817	108191323	+	ENSSSCT00000041965	ENSSSCG00000021588	DAPK2	death-associated protein kinase 2 [Source:RefSeq peptide;Acc:NP_001230492]	107997293	108132724	+	28092	downstream
chr1	LNC_000065	XLOC_002713	--	Novel_lncRNA	108160817	108191323	+	ENSSSCT00000044262	ENSSSCG00000004561	HERC1	HECT and RLD domain containing E3 ubiquitin protein ligase family member 1 [Source:HGNC Symbol;Acc:HGNC:4867]	108205794	108403681	+	14470	upstream
chr1	LNC_000065	XLOC_002713	--	Novel_lncRNA	108160817	108191323	+	ENSSSCT00000028843	ENSSSCG00000021588	DAPK2	death-associated protein kinase 2 [Source:RefSeq peptide;Acc:NP_001230492]	107998990	108131720	+	29096	downstream
chrX	ALDBSSCT0000012010	ALDBSSCG0000007316	--	Annotated_lncRNA	15323595	15332020	-	ENSSSCT00000013298	ENSSSCG00000012157	PHKA2	phosphorylase kinase regulatory subunit alpha 2 [Source:HGNC Symbol;Acc:HGNC:8926]	15283120	15365000	-	-8426	sense_overlapping
chrX	ALDBSSCT0000012010	ALDBSSCG0000007316	--	Annotated_lncRNA	15323595	15332020	-	ENSSSCT00000031758	ENSSSCG00000030274	PPEF1	protein phosphatase with EF-hand domain 1 [Source:HGNC Symbol;Acc:HGNC:9243]	15135004	15251435	+	72159	downstream
chrX	ALDBSSCT0000012010	ALDBSSCG0000007316	--	Annotated_lncRNA	15323595	15332020	-	ENSSSCT00000052343	ENSSSCG00000012157	PHKA2	phosphorylase kinase regulatory subunit alpha 2 [Source:HGNC Symbol;Acc:HGNC:8926]	15281636	15365565	-	-8426	sense_overlapping
chrX	ALDBSSCT0000012010	ALDBSSCG0000007316	--	Annotated_lncRNA	15323595	15332020	-	ENSSSCT00000055314	ENSSSCG00000012157	PHKA2	phosphorylase kinase regulatory subunit alpha 2 [Source:HGNC Symbol;Acc:HGNC:8926]	15283120	15365378	-	-8426	sense_overlapping
chrX	ALDBSSCT0000012010	ALDBSSCG0000007316	--	Annotated_lncRNA	15323595	15332020	-	ENSSSCT00000035725	ENSSSCG00000029756	ADGRG2	adhesion G protein-coupled receptor G2 [Source:HGNC Symbol;Acc:HGNC:4516]	15370223	15518680	-	38202	downstream
chrX	ALDBSSCT0000012010	ALDBSSCG0000007316	--	Annotated_lncRNA	15323595	15332020	-	ENSSSCT00000034554	ENSSSCG00000030274	PPEF1	protein phosphatase with EF-hand domain 1 [Source:HGNC Symbol;Acc:HGNC:9243]	15138298	15251435	+	72159	downstream
chrX	ALDBSSCT0000012010	ALDBSSCG0000007316	--	Annotated_lncRNA	15323595	15332020	-	ENSSSCT00000035020	ENSSSCG00000030274	PPEF1	protein phosphatase with EF-hand domain 1 [Source:HGNC Symbol;Acc:HGNC:9243]	15135009	15251227	+	72367	downstream
chrX	LNC_002462	XLOC_145060	--	Novel_lncRNA	124949937	124952711	-	ENSSSCT00000065476	ENSSSCG00000025303	FAM50A	family with sequence similarity 50 member A [Source:HGNC Symbol;Acc:HGNC:18786]	124967593	124978088	+	14881	upstream
chrX	LNC_002462	XLOC_145060	--	Novel_lncRNA	124949937	124952711	-	ENSSSCT00000050491	ENSSSCG00000037032	DNASE1L1	deoxyribonuclease-1-like 1 precursor [Source:RefSeq peptide;Acc:NP_001033721]	124931407	124939965	-	9971	upstream
chrX	LNC_002462	XLOC_145060	--	Novel_lncRNA	124949937	124952711	-	ENSSSCT00000043358	ENSSSCG00000035997	RPL10	60S ribosomal protein L10 [Source:UniProtKB/Swiss-Prot;Acc:Q29195]	124927249	124929789	+	20147	downstream
chrX	LNC_002462	XLOC_145060	--	Novel_lncRNA	124949937	124952711	-	ENSSSCT00000048970	ENSSSCG00000025108	G6PD	glucose-6-phosphate dehydrogenase [Source:HGNC Symbol;Acc:HGNC:4057]	125029150	125040355	-	76438	downstream
chrX	LNC_002462	XLOC_145060	--	Novel_lncRNA	124949937	124952711	-	ENSSSCT00000060424	ENSSSCG00000039655	TAZ	tafazzin [Source:HGNC Symbol;Acc:HGNC:11577]	124940008	124947241	+	2695	downstream
chrX	LNC_002462	XLOC_145060	--	Novel_lncRNA	124949937	124952711	-	ENSSSCT00000060550	ENSSSCG00000030421	GDI1	GDP dissociation inhibitor 1 [Source:HGNC Symbol;Acc:HGNC:4226]	124960966	124967289	+	8254	upstream
chrX	LNC_002462	XLOC_145060	--	Novel_lncRNA	124949937	124952711	-	ENSSSCT00000064931	ENSSSCG00000030421	GDI1	GDP dissociation inhibitor 1 [Source:HGNC Symbol;Acc:HGNC:4226]	124961611	124966832	+	8899	upstream
chrX	LNC_002462	XLOC_145060	--	Novel_lncRNA	124949937	124952711	-	ENSSSCT00000050937	ENSSSCG00000012825	IKBKG	NF-kappa-B essential modulator [Source:RefSeq peptide;Acc:NP_001106524]	125041133	125056441	+	88421	upstream
chrX	LNC_002462	XLOC_145060	--	Novel_lncRNA	124949937	124952711	-	ENSSSCT00000027724	ENSSSCG00000030421	GDI1	GDP dissociation inhibitor 1 [Source:HGNC Symbol;Acc:HGNC:4226]	124961020	124966832	+	8308	upstream
chrX	LNC_002462	XLOC_145060	--	Novel_lncRNA	124949937	124952711	-	ENSSSCT00000043760	ENSSSCG00000033299	FLNA	filamin A [Source:HGNC Symbol;Acc:HGNC:3754]	124889644	124917171	+	32765	downstream
chrX	LNC_002462	XLOC_145060	--	Novel_lncRNA	124949937	124952711	-	ENSSSCT00000051087	ENSSSCG00000025108	G6PD	glucose-6-phosphate dehydrogenase [Source:HGNC Symbol;Acc:HGNC:4057]	125025564	125041318	-	72852	downstream
chrX	LNC_002462	XLOC_145060	--	Novel_lncRNA	124949937	124952711	-	ENSSSCT00000046972	ENSSSCG00000028934	FAM3A	family with sequence similarity 3 member A [Source:HGNC Symbol;Acc:HGNC:13749]	125015989	125025028	-	63277	downstream
chrX	LNC_002462	XLOC_145060	--	Novel_lncRNA	124949937	124952711	-	ENSSSCT00000040003	ENSSSCG00000037387	UBL4A	ubiquitin like 4A [Source:HGNC Symbol;Acc:HGNC:12505]	125002890	125009749	-	50178	downstream
chrX	LNC_002462	XLOC_145060	--	Novel_lncRNA	124949937	124952711	-	ENSSSCT00000037368	ENSSSCG00000030421	GDI1	GDP dissociation inhibitor 1 [Source:HGNC Symbol;Acc:HGNC:4226]	124960966	124967289	+	8254	upstream
chrX	LNC_002462	XLOC_145060	--	Novel_lncRNA	124949937	124952711	-	ENSSSCT00000024845	ENSSSCG00000023483	PLXNA3	plexin A3 [Source:HGNC Symbol;Acc:HGNC:9101]	124984198	124996277	+	31486	upstream
chrX	LNC_002462	XLOC_145060	--	Novel_lncRNA	124949937	124952711	-	ENSSSCT00000034165	ENSSSCG00000012825	IKBKG	NF-kappa-B essential modulator [Source:RefSeq peptide;Acc:NP_001106524]	125036508	125056443	+	83796	upstream
chrX	LNC_002462	XLOC_145060	--	Novel_lncRNA	124949937	124952711	-	ENSSSCT00000060790	ENSSSCG00000033299	FLNA	filamin A [Source:HGNC Symbol;Acc:HGNC:3754]	124893376	124914998	+	34938	downstream
chrX	LNC_002462	XLOC_145060	--	Novel_lncRNA	124949937	124952711	-	ENSSSCT00000025783	ENSSSCG00000028934	FAM3A	family with sequence similarity 3 member A [Source:HGNC Symbol;Acc:HGNC:13749]	125015987	125025104	-	63275	downstream
chrX	LNC_002462	XLOC_145060	--	Novel_lncRNA	124949937	124952711	-	ENSSSCT00000059360	ENSSSCG00000033299	FLNA	filamin A [Source:HGNC Symbol;Acc:HGNC:3754]	124890162	124914992	+	34944	downstream
chrX	LNC_002462	XLOC_145060	--	Novel_lncRNA	124949937	124952711	-	ENSSSCT00000031565	ENSSSCG00000029443	TKTL1	transketolase like 1 [Source:HGNC Symbol;Acc:HGNC:11835]	124840550	124866613	+	83323	downstream
chrX	LNC_002462	XLOC_145060	--	Novel_lncRNA	124949937	124952711	-	ENSSSCT00000044078	ENSSSCG00000037032	DNASE1L1	deoxyribonuclease-1-like 1 precursor [Source:RefSeq peptide;Acc:NP_001033721]	124931498	124937869	-	12067	upstream
chrX	LNC_002462	XLOC_145060	--	Novel_lncRNA	124949937	124952711	-	ENSSSCT00000036921	ENSSSCG00000033299	FLNA	filamin A [Source:HGNC Symbol;Acc:HGNC:3754]	124889644	124917171	+	32765	downstream
chrX	LNC_002462	XLOC_145060	--	Novel_lncRNA	124949937	124952711	-	ENSSSCT00000014019	ENSSSCG00000012825	IKBKG	NF-kappa-B essential modulator [Source:RefSeq peptide;Acc:NP_001106524]	125044865	125053819	+	92153	upstream
chrX	LNC_002462	XLOC_145060	--	Novel_lncRNA	124949937	124952711	-	ENSSSCT00000061400	ENSSSCG00000037777	EMD	emerin [Source:HGNC Symbol;Acc:HGNC:3331]	124880996	124885389	-	64547	upstream
chrX	LNC_002462	XLOC_145060	--	Novel_lncRNA	124949937	124952711	-	ENSSSCT00000060452	ENSSSCG00000037310	ATP6AP1	ATPase H+ transporting accessory protein 1 [Source:HGNC Symbol;Acc:HGNC:868]	124952390	124960632	+	-322	antisense
chrX	LNC_002462	XLOC_145060	--	Novel_lncRNA	124949937	124952711	-	ENSSSCT00000066026	ENSSSCG00000039655	TAZ	tafazzin [Source:HGNC Symbol;Acc:HGNC:11577]	124940008	124947241	+	2695	downstream
chrX	LNC_002462	XLOC_145060	--	Novel_lncRNA	124949937	124952711	-	ENSSSCT00000054367	ENSSSCG00000033299	FLNA	filamin A [Source:HGNC Symbol;Acc:HGNC:3754]	124889644	124917171	+	32765	downstream
chrX	LNC_002462	XLOC_145060	--	Novel_lncRNA	124949937	124952711	-	ENSSSCT00000064909	ENSSSCG00000030421	GDI1	GDP dissociation inhibitor 1 [Source:HGNC Symbol;Acc:HGNC:4226]	124960966	124967289	+	8254	upstream
chrX	LNC_002462	XLOC_145060	--	Novel_lncRNA	124949937	124952711	-	ENSSSCT00000035592	ENSSSCG00000012825	IKBKG	NF-kappa-B essential modulator [Source:RefSeq peptide;Acc:NP_001106524]	125039678	125054225	+	86966	upstream
chrX	LNC_002462	XLOC_145060	--	Novel_lncRNA	124949937	124952711	-	ENSSSCT00000041617	ENSSSCG00000035997	RPL10	60S ribosomal protein L10 [Source:UniProtKB/Swiss-Prot;Acc:Q29195]	124926772	124931450	+	18486	downstream
chrX	LNC_002462	XLOC_145060	--	Novel_lncRNA	124949937	124952711	-	ENSSSCT00000031822	ENSSSCG00000025766	SLC10A3	solute carrier family 10 member 3 [Source:HGNC Symbol;Acc:HGNC:22979]	125009873	125013976	-	57161	downstream
chrX	LNC_002462	XLOC_145060	--	Novel_lncRNA	124949937	124952711	-	ENSSSCT00000059152	ENSSSCG00000032959	-	--	125001884	125002834	-	49172	downstream
chrX	LNC_002462	XLOC_145060	--	Novel_lncRNA	124949937	124952711	-	ENSSSCT00000046886	ENSSSCG00000032959	-	--	125001884	125002834	-	49172	downstream
chrX	LNC_002462	XLOC_145060	--	Novel_lncRNA	124949937	124952711	-	ENSSSCT00000049052	ENSSSCG00000037032	DNASE1L1	deoxyribonuclease-1-like 1 precursor [Source:RefSeq peptide;Acc:NP_001033721]	124929722	124934570	-	15366	upstream
chrX	LNC_002462	XLOC_145060	--	Novel_lncRNA	124949937	124952711	-	ENSSSCT00000033807	ENSSSCG00000012825	IKBKG	NF-kappa-B essential modulator [Source:RefSeq peptide;Acc:NP_001106524]	125041158	125054219	+	88446	upstream
chrX	LNC_002462	XLOC_145060	--	Novel_lncRNA	124949937	124952711	-	ENSSSCT00000059867	ENSSSCG00000033299	FLNA	filamin A [Source:HGNC Symbol;Acc:HGNC:3754]	124889665	124945463	+	4473	downstream
chrX	LNC_002462	XLOC_145060	--	Novel_lncRNA	124949937	124952711	-	ENSSSCT00000034575	ENSSSCG00000012825	IKBKG	NF-kappa-B essential modulator [Source:RefSeq peptide;Acc:NP_001106524]	125040758	125053766	+	88046	upstream
chrX	LNC_002462	XLOC_145060	--	Novel_lncRNA	124949937	124952711	-	ENSSSCT00000027501	ENSSSCG00000025108	G6PD	glucose-6-phosphate dehydrogenase [Source:HGNC Symbol;Acc:HGNC:4057]	125029155	125040744	-	76443	downstream
chrX	LNC_002462	XLOC_145060	--	Novel_lncRNA	124949937	124952711	-	ENSSSCT00000056696	ENSSSCG00000033299	FLNA	filamin A [Source:HGNC Symbol;Acc:HGNC:3754]	124893236	124917171	+	32765	downstream
chrX	LNC_002462	XLOC_145060	--	Novel_lncRNA	124949937	124952711	-	ENSSSCT00000043798	ENSSSCG00000033299	FLNA	filamin A [Source:HGNC Symbol;Acc:HGNC:3754]	124890194	124914998	+	34938	downstream
chrX	LNC_002462	XLOC_145060	--	Novel_lncRNA	124949937	124952711	-	ENSSSCT00000048167	ENSSSCG00000012825	IKBKG	NF-kappa-B essential modulator [Source:RefSeq peptide;Acc:NP_001106524]	125035871	125056441	+	83159	upstream
chrX	LNC_002462	XLOC_145060	--	Novel_lncRNA	124949937	124952711	-	ENSSSCT00000028600	ENSSSCG00000025303	FAM50A	family with sequence similarity 50 member A [Source:HGNC Symbol;Acc:HGNC:18786]	124968113	124973483	+	15401	upstream
chr11	ALDBSSCT0000002032	ALDBSSCG0000001228	--	Annotated_lncRNA	75619057	75631080	-	ENSSSCT00000010459	ENSSSCG00000009541	ABHD13	abhydrolase domain containing 13 [Source:HGNC Symbol;Acc:HGNC:20293]	75555779	75565864	+	53192	downstream
chr11	ALDBSSCT0000002032	ALDBSSCG0000001228	--	Annotated_lncRNA	75619057	75631080	-	ENSSSCT00000040583	ENSSSCG00000035966	-	--	75589370	75646113	-	-12024	sense_overlapping
chr11	ALDBSSCT0000002032	ALDBSSCG0000001228	--	Annotated_lncRNA	75619057	75631080	-	ENSSSCT00000010458	ENSSSCG00000009540	LIG4	DNA ligase 4 [Source:HGNC Symbol;Acc:HGNC:6601]	75537039	75545033	-	74023	upstream
chr11	ALDBSSCT0000002032	ALDBSSCG0000001228	--	Annotated_lncRNA	75619057	75631080	-	ENSSSCT00000042060	ENSSSCG00000009541	ABHD13	abhydrolase domain containing 13 [Source:HGNC Symbol;Acc:HGNC:20293]	75547826	75569921	+	49135	downstream
chr11	ALDBSSCT0000002032	ALDBSSCG0000001228	--	Annotated_lncRNA	75619057	75631080	-	ENSSSCT00000010460	ENSSSCG00000009542	TNFSF13B	tumor necrosis factor ligand superfamily member 13B [Source:RefSeq peptide;Acc:NP_001090967]	75599598	75633041	+	-12024	antisense
chr11	ALDBSSCT0000002032	ALDBSSCG0000001228	--	Annotated_lncRNA	75619057	75631080	-	ENSSSCT00000060481	ENSSSCG00000009541	ABHD13	abhydrolase domain containing 13 [Source:HGNC Symbol;Acc:HGNC:20293]	75547747	75570263	+	48793	downstream
chr11	ALDBSSCT0000002032	ALDBSSCG0000001228	--	Annotated_lncRNA	75619057	75631080	-	ENSSSCT00000046815	ENSSSCG00000035966	-	--	75589370	75641647	-	-12024	sense_overlapping
chr11	LNC_000369	XLOC_020719	--	Novel_lncRNA	68399842	68403340	+	ENSSSCT00000060273	ENSSSCG00000009516	UBAC2	UBA domain containing 2 [Source:HGNC Symbol;Acc:HGNC:20486]	68145059	68319939	+	79902	downstream
chr11	LNC_000369	XLOC_020719	--	Novel_lncRNA	68399842	68403340	+	ENSSSCT00000055464	ENSSSCG00000031278	-	--	68331884	68342345	-	57496	upstream
chr11	LNC_000369	XLOC_020719	--	Novel_lncRNA	68399842	68403340	+	ENSSSCT00000059647	ENSSSCG00000009516	UBAC2	UBA domain containing 2 [Source:HGNC Symbol;Acc:HGNC:20486]	68145463	68318931	+	80910	downstream
chr11	LNC_000369	XLOC_020719	--	Novel_lncRNA	68399842	68403340	+	ENSSSCT00000046787	ENSSSCG00000031278	-	--	68331884	68342345	-	57496	upstream
chr11	LNC_000369	XLOC_020719	--	Novel_lncRNA	68399842	68403340	+	ENSSSCT00000044326	ENSSSCG00000031808	TM9SF2	transmembrane 9 superfamily member 2 [Source:HGNC Symbol;Acc:HGNC:11865]	68408371	68469947	+	5030	upstream
chr11	LNC_000369	XLOC_020719	--	Novel_lncRNA	68399842	68403340	+	ENSSSCT00000010434	ENSSSCG00000009516	UBAC2	UBA domain containing 2 [Source:HGNC Symbol;Acc:HGNC:20486]	68145101	68319929	+	79912	downstream
chr11	LNC_000368	XLOC_020633	--	Novel_lncRNA	64094590	64182830	+	ENSSSCT00000042145	ENSSSCG00000037743	-	--	64254126	64254438	+	71295	upstream
chr11	LNC_000368	XLOC_020633	--	Novel_lncRNA	64094590	64182830	+	ENSSSCT00000032528	ENSSSCG00000026996	ABCC4	ATP binding cassette subfamily C member 4 [Source:HGNC Symbol;Acc:HGNC:55]	64086662	64309272	-	-88241	antisense
chr11	LNC_000368	XLOC_020633	--	Novel_lncRNA	64094590	64182830	+	ENSSSCT00000052513	ENSSSCG00000026996	ABCC4	ATP binding cassette subfamily C member 4 [Source:HGNC Symbol;Acc:HGNC:55]	64086662	64309272	-	-88241	antisense
chr11	LNC_000368	XLOC_020633	--	Novel_lncRNA	64094590	64182830	+	ENSSSCT00000037963	ENSSSCG00000026996	ABCC4	ATP binding cassette subfamily C member 4 [Source:HGNC Symbol;Acc:HGNC:55]	64086662	64309389	-	-88241	antisense
chr11	LNC_000366	XLOC_020507	--	Novel_lncRNA	57268673	57328782	+	ENSSSCT00000032003	ENSSSCG00000033995	-	--	57428542	57431715	-	99759	downstream
chr11	LNC_000366	XLOC_020507	--	Novel_lncRNA	57268673	57328782	+	ENSSSCT00000030976	ENSSSCG00000033995	-	--	57428542	57429034	-	99759	downstream
chr11	LNC_000365	XLOC_020361	--	Novel_lncRNA	50629292	50669337	+	ENSSSCT00000038033	ENSSSCG00000025334	POU4F1	POU class 4 homeobox 1 [Source:HGNC Symbol;Acc:HGNC:9218]	50730428	50732340	-	61090	downstream
chr11	LNC_000365	XLOC_020361	--	Novel_lncRNA	50629292	50669337	+	ENSSSCT00000031188	ENSSSCG00000029113	RNF219	ring finger protein 219 [Source:HGNC Symbol;Acc:HGNC:20308]	50743373	50786853	-	74035	downstream
chr11	LNC_000365	XLOC_020361	--	Novel_lncRNA	50629292	50669337	+	ENSSSCT00000022408	ENSSSCG00000025334	POU4F1	POU class 4 homeobox 1 [Source:HGNC Symbol;Acc:HGNC:9218]	50730428	50732340	-	61090	downstream
chr11	LNC_000365	XLOC_020361	--	Novel_lncRNA	50629292	50669337	+	ENSSSCT00000045220	ENSSSCG00000029113	RNF219	ring finger protein 219 [Source:HGNC Symbol;Acc:HGNC:20308]	50741629	50771907	-	72291	downstream
chr11	LNC_000365	XLOC_020361	--	Novel_lncRNA	50629292	50669337	+	ENSSSCT00000051817	ENSSSCG00000029113	RNF219	ring finger protein 219 [Source:HGNC Symbol;Acc:HGNC:20308]	50742900	50773476	-	73562	downstream
chr11	LNC_000365	XLOC_020361	--	Novel_lncRNA	50629292	50669337	+	ENSSSCT00000059820	ENSSSCG00000029113	RNF219	ring finger protein 219 [Source:HGNC Symbol;Acc:HGNC:20308]	50741896	50773476	-	72558	downstream
chr11	LNC_000365	XLOC_020361	--	Novel_lncRNA	50629292	50669337	+	ENSSSCT00000065608	ENSSSCG00000029113	RNF219	ring finger protein 219 [Source:HGNC Symbol;Acc:HGNC:20308]	50741897	50786815	-	72559	downstream
chr11	LNC_000364	XLOC_020291	--	Novel_lncRNA	48908104	48917538	+	ENSSSCT00000010381	ENSSSCG00000009468	KCTD12	potassium channel tetramerization domain containing 12 [Source:HGNC Symbol;Acc:HGNC:14678]	48946452	49031093	-	28913	downstream
chr11	LNC_000361	XLOC_020193	--	Novel_lncRNA	46422716	46473226	+	ENSSSCT00000040861	ENSSSCG00000025130	KLF12	Krueppel-like factor 12 [Source:RefSeq peptide;Acc:NP_001127819]	45990716	46446134	-	-23419	antisense
chr11	LNC_000361	XLOC_020193	--	Novel_lncRNA	46422716	46473226	+	ENSSSCT00000042308	ENSSSCG00000025130	KLF12	Krueppel-like factor 12 [Source:RefSeq peptide;Acc:NP_001127819]	45990716	46446134	-	-23419	antisense
chr11	LNC_000361	XLOC_020193	--	Novel_lncRNA	46422716	46473226	+	ENSSSCT00000047737	ENSSSCG00000025130	KLF12	Krueppel-like factor 12 [Source:RefSeq peptide;Acc:NP_001127819]	45990716	46446134	-	-23419	antisense
chr18	ALDBSSCT0000005703	ALDBSSCG0000003463	--	Annotated_lncRNA	41931918	41937973	-	ENSSSCT00000045375	ENSSSCG00000016672	ADCYAP1R1	pituitary adenylate cyclase-activating polypeptide type I receptor precursor [Source:RefSeq peptide;Acc:NP_001186737]	41917426	41972279	-	-6056	sense_overlapping
chr18	ALDBSSCT0000005703	ALDBSSCG0000003463	--	Annotated_lncRNA	41931918	41937973	-	ENSSSCT00000042049	ENSSSCG00000016672	ADCYAP1R1	pituitary adenylate cyclase-activating polypeptide type I receptor precursor [Source:RefSeq peptide;Acc:NP_001186737]	41917426	41972311	-	-6056	sense_overlapping
chr18	ALDBSSCT0000005703	ALDBSSCG0000003463	--	Annotated_lncRNA	41931918	41937973	-	ENSSSCT00000030340	ENSSSCG00000016672	ADCYAP1R1	pituitary adenylate cyclase-activating polypeptide type I receptor precursor [Source:RefSeq peptide;Acc:NP_001186737]	41919856	41961841	-	-6056	sense_overlapping
chr18	ALDBSSCT0000005703	ALDBSSCG0000003463	--	Annotated_lncRNA	41931918	41937973	-	ENSSSCT00000018151	ENSSSCG00000016672	ADCYAP1R1	pituitary adenylate cyclase-activating polypeptide type I receptor precursor [Source:RefSeq peptide;Acc:NP_001186737]	41918443	41971721	-	-6056	sense_overlapping
chr18	ALDBSSCT0000005703	ALDBSSCG0000003463	--	Annotated_lncRNA	41931918	41937973	-	ENSSSCT00000060762	ENSSSCG00000016673	GHRHR	Growth hormone-releasing hormone receptor [Source:UniProtKB/Swiss-Prot;Acc:P34999]	42029695	42046347	-	91721	downstream
chr18	ALDBSSCT0000005703	ALDBSSCG0000003463	--	Annotated_lncRNA	41931918	41937973	-	ENSSSCT00000018152	ENSSSCG00000016673	GHRHR	Growth hormone-releasing hormone receptor [Source:UniProtKB/Swiss-Prot;Acc:P34999]	42030510	42046184	-	92536	downstream
chr13	LNC_000569	XLOC_031178	--	Novel_lncRNA	157317634	157378495	+	ENSSSCT00000013076	ENSSSCG00000011950	NXPE3	neurexophilin and PC-esterase domain family member 3 [Source:HGNC Symbol;Acc:HGNC:28238]	157298843	157337888	-	-20255	antisense
chr13	LNC_000569	XLOC_031178	--	Novel_lncRNA	157317634	157378495	+	ENSSSCT00000038439	ENSSSCG00000011949	CEP97	centrosomal protein 97 [Source:HGNC Symbol;Acc:HGNC:26244]	157356251	157388378	-	-22245	antisense
chr13	LNC_000569	XLOC_031178	--	Novel_lncRNA	157317634	157378495	+	ENSSSCT00000031502	ENSSSCG00000011949	CEP97	centrosomal protein 97 [Source:HGNC Symbol;Acc:HGNC:26244]	157360877	157388327	-	-17619	antisense
chr13	LNC_000569	XLOC_031178	--	Novel_lncRNA	157317634	157378495	+	ENSSSCT00000061429	ENSSSCG00000036491	PCNP	PEST proteolytic signal containing nuclear protein [Source:HGNC Symbol;Acc:HGNC:30023]	157470048	157491211	-	91552	downstream
chr13	LNC_000569	XLOC_031178	--	Novel_lncRNA	157317634	157378495	+	ENSSSCT00000013077	ENSSSCG00000011951	NFKBIZ	NF-kappa-B inhibitor zeta [Source:RefSeq peptide;Acc:NP_001302528]	157261419	157272689	-	44944	upstream
chr13	LNC_000569	XLOC_031178	--	Novel_lncRNA	157317634	157378495	+	ENSSSCT00000056211	ENSSSCG00000011950	NXPE3	neurexophilin and PC-esterase domain family member 3 [Source:HGNC Symbol;Acc:HGNC:28238]	157298823	157337764	-	-20131	antisense
chr13	LNC_000569	XLOC_031178	--	Novel_lncRNA	157317634	157378495	+	ENSSSCT00000058856	ENSSSCG00000011953	ZBTB11	zinc finger and BTB domain containing 11 [Source:HGNC Symbol;Acc:HGNC:16740]	157423029	157460212	+	44533	upstream
chr13	LNC_000569	XLOC_031178	--	Novel_lncRNA	157317634	157378495	+	ENSSSCT00000013078	ENSSSCG00000011952	-	--	157411983	157418653	+	33487	upstream
chr13	LNC_000569	XLOC_031178	--	Novel_lncRNA	157317634	157378495	+	ENSSSCT00000037385	ENSSSCG00000011952	-	--	157411989	157418654	+	33493	upstream
chr13	LNC_000569	XLOC_031178	--	Novel_lncRNA	157317634	157378495	+	ENSSSCT00000013075	ENSSSCG00000011949	CEP97	centrosomal protein 97 [Source:HGNC Symbol;Acc:HGNC:26244]	157334551	157388327	-	-43945	antisense
chr13	LNC_000569	XLOC_031178	--	Novel_lncRNA	157317634	157378495	+	ENSSSCT00000048094	ENSSSCG00000011950	NXPE3	neurexophilin and PC-esterase domain family member 3 [Source:HGNC Symbol;Acc:HGNC:28238]	157298840	157337854	-	-20221	antisense
chr13	LNC_000569	XLOC_031178	--	Novel_lncRNA	157317634	157378495	+	ENSSSCT00000036510	ENSSSCG00000011951	NFKBIZ	NF-kappa-B inhibitor zeta [Source:RefSeq peptide;Acc:NP_001302528]	157261669	157272688	-	44945	upstream
chr13	LNC_000569	XLOC_031178	--	Novel_lncRNA	157317634	157378495	+	ENSSSCT00000013079	ENSSSCG00000011953	ZBTB11	zinc finger and BTB domain containing 11 [Source:HGNC Symbol;Acc:HGNC:16740]	157422018	157460212	+	43522	upstream
chr15	ALDBSSCT0000004616	ALDBSSCG0000002808	--	Annotated_lncRNA	136656569	136664763	-	ENSSSCT00000052393	ENSSSCG00000033287	-	--	136748675	136749714	-	83911	downstream
chr13	LNC_000561	XLOC_030674	--	Novel_lncRNA	137244757	137302070	+	ENSSSCT00000039895	ENSSSCG00000024904	SEC22A	SEC22 homolog A, vesicle trafficking protein [Source:HGNC Symbol;Acc:HGNC:20260]	137174120	137250535	-	-5779	antisense
chr13	LNC_000561	XLOC_030674	--	Novel_lncRNA	137244757	137302070	+	ENSSSCT00000045491	ENSSSCG00000024904	SEC22A	SEC22 homolog A, vesicle trafficking protein [Source:HGNC Symbol;Acc:HGNC:20260]	137173825	137250704	-	-5948	antisense
chr13	LNC_000561	XLOC_030674	--	Novel_lncRNA	137244757	137302070	+	ENSSSCT00000023567	ENSSSCG00000024904	SEC22A	SEC22 homolog A, vesicle trafficking protein [Source:HGNC Symbol;Acc:HGNC:20260]	137174052	137250550	-	-5794	antisense
chr13	LNC_000561	XLOC_030674	--	Novel_lncRNA	137244757	137302070	+	ENSSSCT00000057928	ENSSSCG00000024904	SEC22A	SEC22 homolog A, vesicle trafficking protein [Source:HGNC Symbol;Acc:HGNC:20260]	137174054	137250531	-	-5775	antisense
chr13	LNC_000561	XLOC_030674	--	Novel_lncRNA	137244757	137302070	+	ENSSSCT00000012984	ENSSSCG00000011870	PDIA5	protein disulfide isomerase family A member 5 [Source:HGNC Symbol;Acc:HGNC:24811]	137300051	137398480	-	-2020	antisense
chr13	LNC_000561	XLOC_030674	--	Novel_lncRNA	137244757	137302070	+	ENSSSCT00000039608	ENSSSCG00000024904	SEC22A	SEC22 homolog A, vesicle trafficking protein [Source:HGNC Symbol;Acc:HGNC:20260]	137173825	137250479	-	-5723	antisense
chr13	LNC_000560	XLOC_030651	--	Novel_lncRNA	136343453	136344782	+	ENSSSCT00000037944	ENSSSCG00000028717	-	ropporin-1A [Source:RefSeq peptide;Acc:NP_001165840]	136415805	136428595	+	71022	upstream
chr13	LNC_000560	XLOC_030651	--	Novel_lncRNA	136343453	136344782	+	ENSSSCT00000029688	ENSSSCG00000025349	CCDC14	coiled-coil domain containing 14 [Source:HGNC Symbol;Acc:HGNC:25766]	136438962	136493792	+	94179	upstream
chr13	LNC_000560	XLOC_030651	--	Novel_lncRNA	136343453	136344782	+	ENSSSCT00000040405	ENSSSCG00000025349	CCDC14	coiled-coil domain containing 14 [Source:HGNC Symbol;Acc:HGNC:25766]	136438962	136493791	+	94179	upstream
chr13	LNC_000560	XLOC_030651	--	Novel_lncRNA	136343453	136344782	+	ENSSSCT00000022527	ENSSSCG00000028717	-	ropporin-1A [Source:RefSeq peptide;Acc:NP_001165840]	136395615	136428595	+	50832	upstream
chr13	LNC_000563	XLOC_030737	--	Novel_lncRNA	140745965	140753719	+	ENSSSCT00000033659	ENSSSCG00000011899	CD80	Sus scrofa CD80 molecule (CD80), mRNA. [Source:RefSeq mRNA;Acc:NM_214087]	140693433	140719115	+	26849	downstream
chr13	LNC_000563	XLOC_030737	--	Novel_lncRNA	140745965	140753719	+	ENSSSCT00000039643	ENSSSCG00000037639	TIMMDC1	translocase of inner mitochondrial membrane domain containing 1 [Source:HGNC Symbol;Acc:HGNC:1321]	140730503	140758607	-	-7755	antisense
chr13	LNC_000563	XLOC_030737	--	Novel_lncRNA	140745965	140753719	+	ENSSSCT00000031238	ENSSSCG00000026224	ARHGAP31	Rho GTPase activating protein 31 [Source:HGNC Symbol;Acc:HGNC:29216]	140838661	140948253	-	84941	downstream
chr13	LNC_000563	XLOC_030737	--	Novel_lncRNA	140745965	140753719	+	ENSSSCT00000060440	ENSSSCG00000011895	PLA1A	phospholipase A1 member A [Source:HGNC Symbol;Acc:HGNC:17661]	140638287	140666004	-	79960	upstream
chr13	LNC_000563	XLOC_030737	--	Novel_lncRNA	140745965	140753719	+	ENSSSCT00000034815	ENSSSCG00000011899	CD80	Sus scrofa CD80 molecule (CD80), mRNA. [Source:RefSeq mRNA;Acc:NM_214087]	140693433	140712494	+	33470	downstream
chr13	LNC_000563	XLOC_030737	--	Novel_lncRNA	140745965	140753719	+	ENSSSCT00000057834	ENSSSCG00000032168	-	--	140744971	140745642	+	322	downstream
chr13	LNC_000563	XLOC_030737	--	Novel_lncRNA	140745965	140753719	+	ENSSSCT00000040662	ENSSSCG00000032313	POGLUT1	protein O-glucosyltransferase 1 [Source:HGNC Symbol;Acc:HGNC:22954]	140765217	140793597	-	11497	downstream
chr13	LNC_000563	XLOC_030737	--	Novel_lncRNA	140745965	140753719	+	ENSSSCT00000013018	ENSSSCG00000011896	ADPRH	Sus scrofa ADP-ribosylarginine hydrolase (ADPRH), mRNA. [Source:RefSeq mRNA;Acc:NM_001244347]	140674629	140681377	-	64587	upstream
chr13	LNC_000563	XLOC_030737	--	Novel_lncRNA	140745965	140753719	+	ENSSSCT00000013019	ENSSSCG00000032313	POGLUT1	protein O-glucosyltransferase 1 [Source:HGNC Symbol;Acc:HGNC:22954]	140764216	140793550	-	10496	downstream
chr13	LNC_000563	XLOC_030737	--	Novel_lncRNA	140745965	140753719	+	ENSSSCT00000013017	ENSSSCG00000011895	PLA1A	phospholipase A1 member A [Source:HGNC Symbol;Acc:HGNC:17661]	140638540	140665938	-	80026	upstream
chr13	LNC_000563	XLOC_030737	--	Novel_lncRNA	140745965	140753719	+	ENSSSCT00000065987	ENSSSCG00000032168	-	--	140740622	140745642	+	322	downstream
chr13	LNC_000563	XLOC_030737	--	Novel_lncRNA	140745965	140753719	+	ENSSSCT00000053237	ENSSSCG00000011895	PLA1A	phospholipase A1 member A [Source:HGNC Symbol;Acc:HGNC:17661]	140638529	140665916	-	80048	upstream
chr13	LNC_000563	XLOC_030737	--	Novel_lncRNA	140745965	140753719	+	ENSSSCT00000047109	ENSSSCG00000032313	POGLUT1	protein O-glucosyltransferase 1 [Source:HGNC Symbol;Acc:HGNC:22954]	140764223	140793651	-	10503	downstream
chr13	LNC_000563	XLOC_030737	--	Novel_lncRNA	140745965	140753719	+	ENSSSCT00000041623	ENSSSCG00000011899	CD80	Sus scrofa CD80 molecule (CD80), mRNA. [Source:RefSeq mRNA;Acc:NM_214087]	140694589	140731247	+	14717	downstream
chr13	LNC_000563	XLOC_030737	--	Novel_lncRNA	140745965	140753719	+	ENSSSCT00000056110	ENSSSCG00000011895	PLA1A	phospholipase A1 member A [Source:HGNC Symbol;Acc:HGNC:17661]	140636946	140665871	-	80093	upstream
chr13	LNC_000563	XLOC_030737	--	Novel_lncRNA	140745965	140753719	+	ENSSSCT00000041017	ENSSSCG00000032313	POGLUT1	protein O-glucosyltransferase 1 [Source:HGNC Symbol;Acc:HGNC:22954]	140765216	140793584	-	11496	downstream
chr13	LNC_000563	XLOC_030737	--	Novel_lncRNA	140745965	140753719	+	ENSSSCT00000041479	ENSSSCG00000037639	TIMMDC1	translocase of inner mitochondrial membrane domain containing 1 [Source:HGNC Symbol;Acc:HGNC:1321]	140730114	140758627	-	-7755	antisense
chr13	LNC_000563	XLOC_030737	--	Novel_lncRNA	140745965	140753719	+	ENSSSCT00000061606	ENSSSCG00000011896	ADPRH	Sus scrofa ADP-ribosylarginine hydrolase (ADPRH), mRNA. [Source:RefSeq mRNA;Acc:NM_001244347]	140675435	140680779	-	65185	upstream
chr13	LNC_000563	XLOC_030737	--	Novel_lncRNA	140745965	140753719	+	ENSSSCT00000049779	ENSSSCG00000011899	CD80	Sus scrofa CD80 molecule (CD80), mRNA. [Source:RefSeq mRNA;Acc:NM_214087]	140693434	140728982	+	16982	downstream
chr13	LNC_000563	XLOC_030737	--	Novel_lncRNA	140745965	140753719	+	ENSSSCT00000064569	ENSSSCG00000026224	ARHGAP31	Rho GTPase activating protein 31 [Source:HGNC Symbol;Acc:HGNC:29216]	140841594	140948410	-	87874	downstream
chr13	LNC_000563	XLOC_030737	--	Novel_lncRNA	140745965	140753719	+	ENSSSCT00000013021	ENSSSCG00000011899	CD80	Sus scrofa CD80 molecule (CD80), mRNA. [Source:RefSeq mRNA;Acc:NM_214087]	140693432	140728976	+	16988	downstream
chr13	LNC_000563	XLOC_030737	--	Novel_lncRNA	140745965	140753719	+	ENSSSCT00000013023	ENSSSCG00000011901	TMEM39A	transmembrane protein 39A [Source:HGNC Symbol;Acc:HGNC:25600]	140797093	140831277	+	43373	upstream
chr13	LNC_000562	XLOC_030731	--	Novel_lncRNA	140497324	140575106	+	ENSSSCT00000052027	ENSSSCG00000011893	COX17	Sus scrofa COX17 cytochrome c oxidase assembly homolog (COX17), mRNA. [Source:RefSeq mRNA;Acc:NM_001348525]	140584418	140614159	+	9311	upstream
chr13	LNC_000562	XLOC_030731	--	Novel_lncRNA	140497324	140575106	+	ENSSSCT00000013017	ENSSSCG00000011895	PLA1A	phospholipase A1 member A [Source:HGNC Symbol;Acc:HGNC:17661]	140638540	140665938	-	63433	downstream
chr13	LNC_000562	XLOC_030731	--	Novel_lncRNA	140497324	140575106	+	ENSSSCT00000056110	ENSSSCG00000011895	PLA1A	phospholipase A1 member A [Source:HGNC Symbol;Acc:HGNC:17661]	140636946	140665871	-	61839	downstream
chr13	LNC_000562	XLOC_030731	--	Novel_lncRNA	140497324	140575106	+	ENSSSCT00000036791	ENSSSCG00000011890	NR1I2	nuclear receptor subfamily 1 group I member 2 [Source:RefSeq peptide;Acc:NP_001033094]	140364781	140406268	-	91055	upstream
chr13	LNC_000562	XLOC_030731	--	Novel_lncRNA	140497324	140575106	+	ENSSSCT00000013009	ENSSSCG00000011890	NR1I2	nuclear receptor subfamily 1 group I member 2 [Source:RefSeq peptide;Acc:NP_001033094]	140373873	140406001	-	91322	upstream
chr13	LNC_000562	XLOC_030731	--	Novel_lncRNA	140497324	140575106	+	ENSSSCT00000060440	ENSSSCG00000011895	PLA1A	phospholipase A1 member A [Source:HGNC Symbol;Acc:HGNC:17661]	140638287	140666004	-	63180	downstream
chr13	LNC_000562	XLOC_030731	--	Novel_lncRNA	140497324	140575106	+	ENSSSCT00000049241	ENSSSCG00000011893	COX17	Sus scrofa COX17 cytochrome c oxidase assembly homolog (COX17), mRNA. [Source:RefSeq mRNA;Acc:NM_001348525]	140584286	140614159	+	9179	upstream
chr13	LNC_000562	XLOC_030731	--	Novel_lncRNA	140497324	140575106	+	ENSSSCT00000056630	ENSSSCG00000032750	-	--	140567470	140584776	-	-7637	antisense
chr13	LNC_000562	XLOC_030731	--	Novel_lncRNA	140497324	140575106	+	ENSSSCT00000013018	ENSSSCG00000011896	ADPRH	Sus scrofa ADP-ribosylarginine hydrolase (ADPRH), mRNA. [Source:RefSeq mRNA;Acc:NM_001244347]	140674629	140681377	-	99522	downstream
chr13	LNC_000562	XLOC_030731	--	Novel_lncRNA	140497324	140575106	+	ENSSSCT00000013015	ENSSSCG00000011894	POPDC2	popeye domain-containing protein 2 [Source:RefSeq peptide;Acc:NP_001137586]	140601428	140621938	+	26321	upstream
chr13	LNC_000562	XLOC_030731	--	Novel_lncRNA	140497324	140575106	+	ENSSSCT00000013014	ENSSSCG00000011893	COX17	Sus scrofa COX17 cytochrome c oxidase assembly homolog (COX17), mRNA. [Source:RefSeq mRNA;Acc:NM_001348525]	140584286	140594625	+	9179	upstream
chr13	LNC_000562	XLOC_030731	--	Novel_lncRNA	140497324	140575106	+	ENSSSCT00000046251	ENSSSCG00000011890	NR1I2	nuclear receptor subfamily 1 group I member 2 [Source:RefSeq peptide;Acc:NP_001033094]	140364075	140406009	-	91314	upstream
chr13	LNC_000562	XLOC_030731	--	Novel_lncRNA	140497324	140575106	+	ENSSSCT00000053237	ENSSSCG00000011895	PLA1A	phospholipase A1 member A [Source:HGNC Symbol;Acc:HGNC:17661]	140638529	140665916	-	63422	downstream
chr13	LNC_000562	XLOC_030731	--	Novel_lncRNA	140497324	140575106	+	ENSSSCT00000013011	ENSSSCG00000011890	NR1I2	nuclear receptor subfamily 1 group I member 2 [Source:RefSeq peptide;Acc:NP_001033094]	140370515	140406268	-	91055	upstream
chr13	LNC_000562	XLOC_030731	--	Novel_lncRNA	140497324	140575106	+	ENSSSCT00000013013	ENSSSCG00000011892	MAATS1	MYCBP associated and testis expressed 1 [Source:HGNC Symbol;Acc:HGNC:24010]	140435079	140567044	-	-69721	antisense
chr13	LNC_000565	XLOC_030872	--	Novel_lncRNA	147348429	147372705	+	ENSSSCT00000042513	ENSSSCG00000011931	-	--	147385169	147390366	+	12463	upstream
chr13	LNC_000565	XLOC_030872	--	Novel_lncRNA	147348429	147372705	+	ENSSSCT00000046667	ENSSSCG00000011929	SLC35A5	solute carrier family 35 member A5 [Source:HGNC Symbol;Acc:HGNC:20792]	147257023	147262164	-	86264	upstream
chr13	LNC_000565	XLOC_030872	--	Novel_lncRNA	147348429	147372705	+	ENSSSCT00000013053	ENSSSCG00000011929	SLC35A5	solute carrier family 35 member A5 [Source:HGNC Symbol;Acc:HGNC:20792]	147252707	147279323	-	69105	upstream
chr13	LNC_000565	XLOC_030872	--	Novel_lncRNA	147348429	147372705	+	ENSSSCT00000013054	ENSSSCG00000011930	ATG3	autophagy related 3 [Source:HGNC Symbol;Acc:HGNC:20962]	147279105	147309594	+	38834	downstream
chr13	LNC_000565	XLOC_030872	--	Novel_lncRNA	147348429	147372705	+	ENSSSCT00000013055	ENSSSCG00000011931	-	--	147385169	147389987	+	12463	upstream
chr13	LNC_000565	XLOC_030872	--	Novel_lncRNA	147348429	147372705	+	ENSSSCT00000044451	ENSSSCG00000011931	-	--	147385169	147385953	+	12463	upstream
chr13	LNC_000565	XLOC_030872	--	Novel_lncRNA	147348429	147372705	+	ENSSSCT00000043183	ENSSSCG00000027820	CD200	CD200 molecule [Source:HGNC Symbol;Acc:HGNC:7203]	147467405	147500818	-	94699	downstream
chr13	LNC_000565	XLOC_030872	--	Novel_lncRNA	147348429	147372705	+	ENSSSCT00000024809	ENSSSCG00000027820	CD200	CD200 molecule [Source:HGNC Symbol;Acc:HGNC:7203]	147465863	147522836	-	93157	downstream
chr3	ALDBSSCT0000007123	ALDBSSCG0000004333	--	Annotated_lncRNA	44144072	44147424	-	ENSSSCT00000046196	ENSSSCG00000008099	ZC3H8	zinc finger CCCH-type containing 8 [Source:HGNC Symbol;Acc:HGNC:30941]	44161271	44183383	+	13846	upstream
chr3	ALDBSSCT0000007123	ALDBSSCG0000004333	--	Annotated_lncRNA	44144072	44147424	-	ENSSSCT00000063972	ENSSSCG00000008096	ZC3H6	zinc finger CCCH-type containing 6 [Source:HGNC Symbol;Acc:HGNC:24762]	44085333	44117876	-	26195	upstream
chr3	ALDBSSCT0000007123	ALDBSSCG0000004333	--	Annotated_lncRNA	44144072	44147424	-	ENSSSCT00000008872	ENSSSCG00000008099	ZC3H8	zinc finger CCCH-type containing 8 [Source:HGNC Symbol;Acc:HGNC:30941]	44161271	44183383	+	13846	upstream
chr3	ALDBSSCT0000007123	ALDBSSCG0000004333	--	Annotated_lncRNA	44144072	44147424	-	ENSSSCT00000008869	ENSSSCG00000008096	ZC3H6	zinc finger CCCH-type containing 6 [Source:HGNC Symbol;Acc:HGNC:24762]	44085526	44149461	-	-3353	sense_overlapping
chr3	ALDBSSCT0000007123	ALDBSSCG0000004333	--	Annotated_lncRNA	44144072	44147424	-	ENSSSCT00000008874	ENSSSCG00000008101	FBLN7	fibulin 7 [Source:HGNC Symbol;Acc:HGNC:26740]	44214590	44267110	-	67165	downstream
chr3	ALDBSSCT0000007123	ALDBSSCG0000004333	--	Annotated_lncRNA	44144072	44147424	-	ENSSSCT00000041159	ENSSSCG00000008096	ZC3H6	zinc finger CCCH-type containing 6 [Source:HGNC Symbol;Acc:HGNC:24762]	44085397	44149461	-	-3353	sense_overlapping
chr3	ALDBSSCT0000007123	ALDBSSCG0000004333	--	Annotated_lncRNA	44144072	44147424	-	ENSSSCT00000063864	ENSSSCG00000008099	ZC3H8	zinc finger CCCH-type containing 8 [Source:HGNC Symbol;Acc:HGNC:30941]	44161393	44182155	+	13968	upstream
chr18	ALDBSSCT0000005636	ALDBSSCG0000003415	--	Annotated_lncRNA	7687766	7701609	-	ENSSSCT00000017948	ENSSSCG00000016484	-	--	7704916	7711199	+	3306	upstream
chr18	ALDBSSCT0000005636	ALDBSSCG0000003415	--	Annotated_lncRNA	7687766	7701609	-	ENSSSCT00000017949	ENSSSCG00000016485	PRSS58	protease, serine 58 [Source:HGNC Symbol;Acc:HGNC:39125]	7716301	7722936	+	14691	upstream
chr18	ALDBSSCT0000005636	ALDBSSCG0000003415	--	Annotated_lncRNA	7687766	7701609	-	ENSSSCT00000050219	ENSSSCG00000036013	-	trypsinogen precursor [Source:RefSeq peptide;Acc:NP_001156363]	7635867	7696818	+	-9053	antisense
chr18	ALDBSSCT0000005636	ALDBSSCG0000003415	--	Annotated_lncRNA	7687766	7701609	-	ENSSSCT00000047325	ENSSSCG00000016485	PRSS58	protease, serine 58 [Source:HGNC Symbol;Acc:HGNC:39125]	7713582	7722936	+	11972	upstream
chr18	ALDBSSCT0000005636	ALDBSSCG0000003415	--	Annotated_lncRNA	7687766	7701609	-	ENSSSCT00000055336	ENSSSCG00000037885	-	--	7412138	7605549	-	82216	upstream
chr18	ALDBSSCT0000005636	ALDBSSCG0000003415	--	Annotated_lncRNA	7687766	7701609	-	ENSSSCT00000055133	ENSSSCG00000037885	-	--	7412138	7734271	-	-13844	sense_overlapping
chr18	ALDBSSCT0000005636	ALDBSSCG0000003415	--	Annotated_lncRNA	7687766	7701609	-	ENSSSCT00000058255	ENSSSCG00000031902	-	--	7629114	7646262	-	41503	upstream
chr18	ALDBSSCT0000005636	ALDBSSCG0000003415	--	Annotated_lncRNA	7687766	7701609	-	ENSSSCT00000053457	ENSSSCG00000031902	-	--	7632053	7633911	-	53854	upstream
chr18	ALDBSSCT0000005636	ALDBSSCG0000003415	--	Annotated_lncRNA	7687766	7701609	-	ENSSSCT00000055373	ENSSSCG00000031902	-	--	7420983	7640310	-	47455	upstream
chr18	ALDBSSCT0000005636	ALDBSSCG0000003415	--	Annotated_lncRNA	7687766	7701609	-	ENSSSCT00000039430	ENSSSCG00000037885	-	--	7412140	7605475	-	82290	upstream
chr18	ALDBSSCT0000005636	ALDBSSCG0000003415	--	Annotated_lncRNA	7687766	7701609	-	ENSSSCT00000055609	ENSSSCG00000032112	TRBV2	T-cell receptor beta variable 2 [Source:HGNC Symbol;Acc:HGNC:12195]	7635815	7649162	-	38603	upstream
chr18	ALDBSSCT0000005636	ALDBSSCG0000003415	--	Annotated_lncRNA	7687766	7701609	-	ENSSSCT00000064145	ENSSSCG00000036013	-	trypsinogen precursor [Source:RefSeq peptide;Acc:NP_001156363]	7684511	7696818	+	-9053	antisense
chr18	ALDBSSCT0000005636	ALDBSSCG0000003415	--	Annotated_lncRNA	7687766	7701609	-	ENSSSCT00000052165	ENSSSCG00000016487	MGAM2	maltase-glucoamylase 2 (putative) [Source:HGNC Symbol;Acc:HGNC:28101]	7771140	7863078	-	69530	downstream
chr18	ALDBSSCT0000005636	ALDBSSCG0000003415	--	Annotated_lncRNA	7687766	7701609	-	ENSSSCT00000046685	ENSSSCG00000016486	-	--	7742790	7750757	+	41180	upstream
chr18	ALDBSSCT0000005636	ALDBSSCG0000003415	--	Annotated_lncRNA	7687766	7701609	-	ENSSSCT00000037720	ENSSSCG00000037885	-	--	7412135	7605544	-	82221	upstream
chr18	ALDBSSCT0000005636	ALDBSSCG0000003415	--	Annotated_lncRNA	7687766	7701609	-	ENSSSCT00000049559	ENSSSCG00000031312	-	--	7608034	7612584	-	75181	upstream
chr18	ALDBSSCT0000005636	ALDBSSCG0000003415	--	Annotated_lncRNA	7687766	7701609	-	ENSSSCT00000051382	ENSSSCG00000037885	-	--	7412138	7734307	-	-13844	sense_overlapping
chr18	ALDBSSCT0000005636	ALDBSSCG0000003415	--	Annotated_lncRNA	7687766	7701609	-	ENSSSCT00000048200	ENSSSCG00000037885	-	--	7412134	7734253	-	-13844	sense_overlapping
chr18	ALDBSSCT0000005636	ALDBSSCG0000003415	--	Annotated_lncRNA	7687766	7701609	-	ENSSSCT00000017951	ENSSSCG00000016487	MGAM2	maltase-glucoamylase 2 (putative) [Source:HGNC Symbol;Acc:HGNC:28101]	7767991	7858337	-	66381	downstream
chr18	ALDBSSCT0000005636	ALDBSSCG0000003415	--	Annotated_lncRNA	7687766	7701609	-	ENSSSCT00000017950	ENSSSCG00000016486	-	--	7741220	7750229	+	39610	upstream
chr18	ALDBSSCT0000005636	ALDBSSCG0000003415	--	Annotated_lncRNA	7687766	7701609	-	ENSSSCT00000064982	ENSSSCG00000036013	-	trypsinogen precursor [Source:RefSeq peptide;Acc:NP_001156363]	7635864	7696818	+	-9053	antisense
chr18	ALDBSSCT0000005636	ALDBSSCG0000003415	--	Annotated_lncRNA	7687766	7701609	-	ENSSSCT00000042118	ENSSSCG00000037885	-	--	7412134	7658748	-	29017	upstream
chr18	ALDBSSCT0000005636	ALDBSSCG0000003415	--	Annotated_lncRNA	7687766	7701609	-	ENSSSCT00000046167	ENSSSCG00000031902	-	--	7639663	7641473	-	46292	upstream
chr18	ALDBSSCT0000005636	ALDBSSCG0000003415	--	Annotated_lncRNA	7687766	7701609	-	ENSSSCT00000043954	ENSSSCG00000031902	-	--	7629217	7641209	-	46556	upstream
chr18	ALDBSSCT0000005636	ALDBSSCG0000003415	--	Annotated_lncRNA	7687766	7701609	-	ENSSSCT00000057621	ENSSSCG00000036013	-	trypsinogen precursor [Source:RefSeq peptide;Acc:NP_001156363]	7629256	7696818	+	-9053	antisense
chr18	ALDBSSCT0000005636	ALDBSSCG0000003415	--	Annotated_lncRNA	7687766	7701609	-	ENSSSCT00000063384	ENSSSCG00000036013	-	trypsinogen precursor [Source:RefSeq peptide;Acc:NP_001156363]	7641877	7696828	+	-9063	antisense
chr18	ALDBSSCT0000005636	ALDBSSCG0000003415	--	Annotated_lncRNA	7687766	7701609	-	ENSSSCT00000048398	ENSSSCG00000036013	-	trypsinogen precursor [Source:RefSeq peptide;Acc:NP_001156363]	7648658	7696828	+	-9063	antisense
chr18	ALDBSSCT0000005636	ALDBSSCG0000003415	--	Annotated_lncRNA	7687766	7701609	-	ENSSSCT00000063991	ENSSSCG00000031902	-	--	7632053	7646448	-	41317	upstream
chr18	ALDBSSCT0000005636	ALDBSSCG0000003415	--	Annotated_lncRNA	7687766	7701609	-	ENSSSCT00000044967	ENSSSCG00000031902	-	--	7632053	7641473	-	46292	upstream
chr18	ALDBSSCT0000005636	ALDBSSCG0000003415	--	Annotated_lncRNA	7687766	7701609	-	ENSSSCT00000056874	ENSSSCG00000031902	-	--	7645041	7646448	-	41317	upstream
chr10	LNC_000262	XLOC_015786	--	Novel_lncRNA	14001260	14004404	+	ENSSSCT00000022867	ENSSSCG00000023971	H3F3A	Histone H3.3 [Source:UniProtKB/Swiss-Prot;Acc:Q71LE2]	13940768	13947967	+	53292	downstream
chr10	LNC_000262	XLOC_015786	--	Novel_lncRNA	14001260	14004404	+	ENSSSCT00000049322	ENSSSCG00000023971	H3F3A	Histone H3.3 [Source:UniProtKB/Swiss-Prot;Acc:Q71LE2]	13939843	13948506	+	52753	downstream
chr10	LNC_000262	XLOC_015786	--	Novel_lncRNA	14001260	14004404	+	ENSSSCT00000028922	ENSSSCG00000030675	MIXL1	Mix paired-like homeobox [Source:HGNC Symbol;Acc:HGNC:13363]	14102395	14104982	+	97990	upstream
chr10	LNC_000262	XLOC_015786	--	Novel_lncRNA	14001260	14004404	+	ENSSSCT00000027902	ENSSSCG00000024180	ACBD3	peripherial benzodiazepine receptor associated protein [Source:RefSeq peptide;Acc:NP_001009581]	14032673	14049595	-	28268	downstream
chr10	LNC_000262	XLOC_015786	--	Novel_lncRNA	14001260	14004404	+	ENSSSCT00000029429	ENSSSCG00000024180	ACBD3	peripherial benzodiazepine receptor associated protein [Source:RefSeq peptide;Acc:NP_001009581]	14049233	14069481	-	44828	downstream
chr10	LNC_000262	XLOC_015786	--	Novel_lncRNA	14001260	14004404	+	ENSSSCT00000050448	ENSSSCG00000023971	H3F3A	Histone H3.3 [Source:UniProtKB/Swiss-Prot;Acc:Q71LE2]	13941172	13948504	+	52755	downstream
chr13	ALDBSSCT0000002722	ALDBSSCG0000001649	--	Annotated_lncRNA	90584088	90590015	+	ENSSSCT00000012818	ENSSSCG00000011708	TSC22D2	TSC22 domain family member 2 [Source:HGNC Symbol;Acc:HGNC:29095]	90641538	90690363	+	51522	upstream
chr13	ALDBSSCT0000002722	ALDBSSCG0000001649	--	Annotated_lncRNA	90584088	90590015	+	ENSSSCT00000065571	ENSSSCG00000011708	TSC22D2	TSC22 domain family member 2 [Source:HGNC Symbol;Acc:HGNC:29095]	90641538	90756825	+	51522	upstream
chr13	ALDBSSCT0000002722	ALDBSSCG0000001649	--	Annotated_lncRNA	90584088	90590015	+	ENSSSCT00000030003	ENSSSCG00000011708	TSC22D2	TSC22 domain family member 2 [Source:HGNC Symbol;Acc:HGNC:29095]	90641175	90691862	+	51159	upstream
chr13	ALDBSSCT0000002722	ALDBSSCG0000001649	--	Annotated_lncRNA	90584088	90590015	+	ENSSSCT00000058524	ENSSSCG00000011708	TSC22D2	TSC22 domain family member 2 [Source:HGNC Symbol;Acc:HGNC:29095]	90641538	90667858	+	51522	upstream
chr13	ALDBSSCT0000002726	ALDBSSCG0000001652	--	Annotated_lncRNA	92583458	92584376	+	ENSSSCT00000051284	ENSSSCG00000011720	MBNL1	muscleblind like splicing regulator 1 [Source:HGNC Symbol;Acc:HGNC:6923]	92516272	92696231	+	-919	sense_overlapping
chr13	ALDBSSCT0000002726	ALDBSSCG0000001652	--	Annotated_lncRNA	92583458	92584376	+	ENSSSCT00000057166	ENSSSCG00000011720	MBNL1	muscleblind like splicing regulator 1 [Source:HGNC Symbol;Acc:HGNC:6923]	92546869	92696231	+	-919	sense_overlapping
chr13	ALDBSSCT0000002726	ALDBSSCG0000001652	--	Annotated_lncRNA	92583458	92584376	+	ENSSSCT00000051296	ENSSSCG00000011720	MBNL1	muscleblind like splicing regulator 1 [Source:HGNC Symbol;Acc:HGNC:6923]	92502763	92697422	+	-919	sense_overlapping
chr13	ALDBSSCT0000002726	ALDBSSCG0000001652	--	Annotated_lncRNA	92583458	92584376	+	ENSSSCT00000039585	ENSSSCG00000011720	MBNL1	muscleblind like splicing regulator 1 [Source:HGNC Symbol;Acc:HGNC:6923]	92502763	92697422	+	-919	sense_overlapping
chr13	ALDBSSCT0000002726	ALDBSSCG0000001652	--	Annotated_lncRNA	92583458	92584376	+	ENSSSCT00000012830	ENSSSCG00000011720	MBNL1	muscleblind like splicing regulator 1 [Source:HGNC Symbol;Acc:HGNC:6923]	92548169	92696231	+	-919	sense_overlapping
chr13	ALDBSSCT0000002726	ALDBSSCG0000001652	--	Annotated_lncRNA	92583458	92584376	+	ENSSSCT00000054786	ENSSSCG00000011720	MBNL1	muscleblind like splicing regulator 1 [Source:HGNC Symbol;Acc:HGNC:6923]	92491839	92696228	+	-919	sense_overlapping
chr13	ALDBSSCT0000002726	ALDBSSCG0000001652	--	Annotated_lncRNA	92583458	92584376	+	ENSSSCT00000062265	ENSSSCG00000011720	MBNL1	muscleblind like splicing regulator 1 [Source:HGNC Symbol;Acc:HGNC:6923]	92491839	92696228	+	-919	sense_overlapping
chr13	ALDBSSCT0000002726	ALDBSSCG0000001652	--	Annotated_lncRNA	92583458	92584376	+	ENSSSCT00000057375	ENSSSCG00000011720	MBNL1	muscleblind like splicing regulator 1 [Source:HGNC Symbol;Acc:HGNC:6923]	92546890	92696228	+	-919	sense_overlapping
chr13	ALDBSSCT0000002726	ALDBSSCG0000001652	--	Annotated_lncRNA	92583458	92584376	+	ENSSSCT00000048254	ENSSSCG00000011720	MBNL1	muscleblind like splicing regulator 1 [Source:HGNC Symbol;Acc:HGNC:6923]	92491808	92696207	+	-919	sense_overlapping
chr13	ALDBSSCT0000002726	ALDBSSCG0000001652	--	Annotated_lncRNA	92583458	92584376	+	ENSSSCT00000042020	ENSSSCG00000011720	MBNL1	muscleblind like splicing regulator 1 [Source:HGNC Symbol;Acc:HGNC:6923]	92580502	92697422	+	-919	sense_overlapping
chr17	ALDBSSCT0000005147	ALDBSSCG0000003102	--	Annotated_lncRNA	33238700	33243922	+	ENSSSCT00000042396	ENSSSCG00000034528	TGM6	transglutaminase 6 [Source:HGNC Symbol;Acc:HGNC:16255]	33108569	33140139	-	98560	upstream
chr17	ALDBSSCT0000005147	ALDBSSCG0000003102	--	Annotated_lncRNA	33238700	33243922	+	ENSSSCT00000027125	ENSSSCG00000026043	TGM3	transglutaminase 3 [Source:HGNC Symbol;Acc:HGNC:11779]	33191909	33236609	-	2090	upstream
chr6	ALDBSSCT0000008929	ALDBSSCG0000005460	--	Annotated_lncRNA	71601864	71605796	+	ENSSSCT00000003790	ENSSSCG00000003417	DISP3	dispatched RND transporter family member 3 [Source:HGNC Symbol;Acc:HGNC:29251]	71583818	71640940	+	-3933	sense_overlapping
chr17	ALDBSSCT0000005142	ALDBSSCG0000003097	--	Annotated_lncRNA	30437748	30444014	+	ENSSSCT00000007789	ENSSSCG00000007117	GZF1	GDNF inducible zinc finger protein 1 [Source:HGNC Symbol;Acc:HGNC:15808]	30351500	30359846	+	77901	downstream
chr17	ALDBSSCT0000005142	ALDBSSCG0000003097	--	Annotated_lncRNA	30437748	30444014	+	ENSSSCT00000037255	ENSSSCG00000007117	GZF1	GDNF inducible zinc finger protein 1 [Source:HGNC Symbol;Acc:HGNC:15808]	30351844	30359844	+	77903	downstream
chr17	ALDBSSCT0000005142	ALDBSSCG0000003097	--	Annotated_lncRNA	30437748	30444014	+	ENSSSCT00000007793	ENSSSCG00000007121	CSTL1	cystatin like 1 [Source:HGNC Symbol;Acc:HGNC:15958]	30403841	30407507	+	30240	downstream
chr17	ALDBSSCT0000005142	ALDBSSCG0000003097	--	Annotated_lncRNA	30437748	30444014	+	ENSSSCT00000007791	ENSSSCG00000007119	NXT1	nuclear transport factor 2 like export factor 1 [Source:HGNC Symbol;Acc:HGNC:15913]	30338391	30341628	+	96119	downstream
chr17	ALDBSSCT0000005142	ALDBSSCG0000003097	--	Annotated_lncRNA	30437748	30444014	+	ENSSSCT00000007796	ENSSSCG00000007124	CST8	cystatin 8 [Source:HGNC Symbol;Acc:HGNC:2480]	30431106	30435547	+	2200	downstream
chr17	ALDBSSCT0000005142	ALDBSSCG0000003097	--	Annotated_lncRNA	30437748	30444014	+	ENSSSCT00000007797	ENSSSCG00000007125	-	--	30443010	30447263	+	-1005	sense_overlapping
[truncated: 21,577 more rows]
