# Supplementary material for: Exploration of Long Non-coding RNAs and Circular RNAs in Porcine Milk Exosomes
Source: Front Genet. 2020 Jul 2;11:652. doi: 10.3389/fgene.2020.00652 (PMC7343709; doi:10.3389/fgene.2020.00652)
Supplement: Supplementary file 10 [file Table_10.XLSX]

## Sheet: miRanda
Supplemental file 10: miRanda predicted target miRNAs of circRNA in PME
miRNA ID	circRNA ID	Energy kCal/Mol	Positions
>>ssc-miR-103	novel_circ_0000229	-22.54	37
>>ssc-miR-10a-5p	novel_circ_0000033	-20.35	151
>>ssc-miR-1224	novel_circ_0000302	-46.79	89 176
>>ssc-miR-124a	novel_circ_0000322	-22.13	5
>>ssc-miR-125a	novel_circ_0000351	-22.09	225
>>ssc-miR-125a	novel_circ_0000287_junction_seq	-21.92	6
>>ssc-miR-125b	novel_circ_0000287_junction_seq	-21.89	7
>>ssc-miR-127	novel_circ_0000134	-34.96	284
>>ssc-miR-1271	novel_circ_0000260	-25.43	266
>>ssc-miR-1271	novel_circ_0000241	-20.27	23
>>ssc-miR-1296-5p	novel_circ_0000005	-24.27	243
>>ssc-miR-133a-3p	novel_circ_0000258	-27.85	58
>>ssc-miR-133a-3p	novel_circ_0000260	-27.85	58
>>ssc-miR-133a-3p	novel_circ_0000229	-20.49	60
>>ssc-miR-1343	novel_circ_0000065	-20.44	99
>>ssc-miR-138	novel_circ_0000028	-27.5	48
>>ssc-miR-139-3p	novel_circ_0000014	-27.59	221
>>ssc-miR-139-5p	novel_circ_0000088	-24.79	396
>>ssc-miR-139-5p	novel_circ_0000151_junction_seq	-21.7	20
>>ssc-miR-140-3p	novel_circ_0000078	-27.24	399
>>ssc-miR-140-3p	novel_circ_0000003	-21.61	225
>>ssc-miR-145-3p	novel_circ_0000003	-21.44	68
>>ssc-miR-145-5p	novel_circ_0000219	-22.48	179
>>ssc-miR-145-5p	novel_circ_0000133	-21.67	131
>>ssc-miR-145-5p	novel_circ_0000155	-21.31	215
>>ssc-miR-146a-3p	novel_circ_0000285	-22.22	141
>>ssc-miR-146a-3p	novel_circ_0000112	-21.28	56
>>ssc-miR-146a-3p	novel_circ_0000014	-20.55	244
>>ssc-miR-146a-5p	novel_circ_0000143	-26.41	75
>>ssc-miR-146b	novel_circ_0000143	-20.99	75
>>ssc-miR-148a-5p	novel_circ_0000078	-23.24	12
>>ssc-miR-148b-5p	novel_circ_0000078	-20.88	18
>>ssc-miR-149	novel_circ_0000351	-28.48	354
>>ssc-miR-150	novel_circ_0000182_junction_seq	-23.47	6
>>ssc-miR-150	novel_circ_0000182	-21.05	111
>>ssc-miR-151-5p	novel_circ_0000257	-22.4	117
>>ssc-miR-15a	novel_circ_0000258	-22.4	306
>>ssc-miR-15b	novel_circ_0000258	-22.96	305
>>ssc-miR-15b	novel_circ_0000371	-21.82	37
>>ssc-miR-16	novel_circ_0000258	-23.99	308
>>ssc-miR-16	novel_circ_0000315	-21.9	190
>>ssc-miR-16	novel_circ_0000371	-21.65	38
>>ssc-miR-16	novel_circ_0000112	-20.93	29
>>ssc-miR-16	novel_circ_0000257	-20.83	54
>>ssc-miR-17-3p	novel_circ_0000118	-21.93	76
>>ssc-miR-17-3p	novel_circ_0000016	-21.47	268
>>ssc-miR-17-3p	novel_circ_0000136	-20.42	173
>>ssc-miR-181b	novel_circ_0000048	-20.02	384
>>ssc-miR-183	novel_circ_0000191	-25.45	15
>>ssc-miR-185	novel_circ_0000035	-36.11	209 152
>>ssc-miR-185	novel_circ_0000136	-24.6	9
>>ssc-miR-185	novel_circ_0000257	-22.47	87
>>ssc-miR-185	novel_circ_0000219	-20.13	239
>>ssc-miR-186	novel_circ_0000110	-21.17	137
>>ssc-miR-193a-3p	novel_circ_0000155	-22.4	186
>>ssc-miR-193a-5p	novel_circ_0000260	-24.59	326
>>ssc-miR-194b-3p	novel_circ_0000219	-23.17	29
>>ssc-miR-195	novel_circ_0000257	-23.49	55
>>ssc-miR-195	novel_circ_0000315	-22.42	191
>>ssc-miR-195	novel_circ_0000371	-22.41	39
>>ssc-miR-195	novel_circ_0000258	-21.78	309
>>ssc-miR-195	novel_circ_0000112	-21.12	31
>>ssc-miR-202-3p	novel_circ_0000014	-21.2	91
>>ssc-miR-205	novel_circ_0000048	-24.45	354
>>ssc-miR-205	novel_circ_0000155	-24.1	604
>>ssc-miR-21	novel_circ_0000315	-21.07	33
>>ssc-miR-21	novel_circ_0000191	-20.4	201
>>ssc-miR-212	novel_circ_0000229	-24.97	1
>>ssc-miR-212	novel_circ_0000229_junction_seq	-24.97	27
>>ssc-miR-212	novel_circ_0000088	-20.99	109
>>ssc-miR-212	novel_circ_0000044	-20.85	192
>>ssc-miR-214	novel_circ_0000257	-34.72	174 53
>>ssc-miR-218b	novel_circ_0000266_junction_seq	-21.21	8
>>ssc-miR-219a	novel_circ_0000044	-31.75	174
>>ssc-miR-221-5p	novel_circ_0000016	-23.75	193
>>ssc-miR-221-5p	novel_circ_0000143	-22.74	60
>>ssc-miR-221-5p	novel_circ_0000002	-21.88	67
>>ssc-miR-22-3p	novel_circ_0000003	-34.72	14 221
>>ssc-miR-22-3p	novel_circ_0000180	-22.45	70
>>ssc-miR-22-5p	novel_circ_0000270	-20.61	13
>>ssc-miR-2320-5p	novel_circ_0000078	-22.47	313
>>ssc-miR-2320-5p	novel_circ_0000322	-20.16	4
>>ssc-miR-2320-5p	novel_circ_0000322_junction_seq	-20.16	30
>>ssc-miR-2366	novel_circ_0000258	-20.48	262
>>ssc-miR-24-1-5p	novel_circ_0000241	-20.72	72
>>ssc-miR-24-2-5p	novel_circ_0000241	-20.59	73
>>ssc-miR-24-3p	novel_circ_0000197	-22.81	355
>>ssc-miR-2483	novel_circ_0000341	-21.41	46
>>ssc-miR-27b-3p	novel_circ_0000219	-23.26	277
>>ssc-miR-27b-5p	novel_circ_0000014	-24.36	248
>>ssc-miR-28-5p	novel_circ_0000341	-20.82	228
>>ssc-miR-29a	novel_circ_0000003	-24.3	45
>>ssc-miR-29b	novel_circ_0000003	-23.06	44
>>ssc-miR-29b	novel_circ_0000088	-21.1	290
>>ssc-miR-29c	novel_circ_0000088	-21.75	291
>>ssc-miR-30c-1-3p	novel_circ_0000341	-22.78	42
>>ssc-miR-30c-3p	novel_circ_0000341	-23.16	40
>>ssc-miR-30c-3p	novel_circ_0000110	-21.05	245
>>ssc-miR-31	novel_circ_0000118	-22.73	276
>>ssc-miR-320	novel_circ_0000028	-26.29	46
>>ssc-miR-320	novel_circ_0000014	-25.79	187
>>ssc-miR-320	novel_circ_0000371	-21.35	182
>>ssc-miR-331-3p	novel_circ_0000151	-25.47	276
>>ssc-miR-338	novel_circ_0000016	-24.75	117
>>ssc-miR-338	novel_circ_0000133_junction_seq	-23.25	9
>>ssc-miR-338	novel_circ_0000014	-20.41	374
>>ssc-miR-339	novel_circ_0000314	-26.08	113
>>ssc-miR-339-3p	novel_circ_0000028	-23.43	3
>>ssc-miR-339-3p	novel_circ_0000028_junction_seq	-23.43	29
>>ssc-miR-339-5p	novel_circ_0000314	-27.86	112
>>ssc-miR-34a	novel_circ_0000014_junction_seq	-28.57	23
>>ssc-miR-34a	novel_circ_0000014	-24.15	1
>>ssc-miR-34c	novel_circ_0000014_junction_seq	-21.74	23
>>ssc-miR-34c	novel_circ_0000014	-20.29	1
>>ssc-miR-361-3p	novel_circ_0000258	-27.29	207
>>ssc-miR-370	novel_circ_0000044	-28.41	88
>>ssc-miR-370	novel_circ_0000266	-23.45	50
>>ssc-miR-370	novel_circ_0000341	-21.09	248
>>ssc-miR-376b	novel_circ_0000033	-23.39	36
>>ssc-miR-378	novel_circ_0000285	-22.2	239
>>ssc-miR-378	novel_circ_0000155	-21.45	98
>>ssc-miR-378	novel_circ_0000207	-20.99	78
>>ssc-miR-378b-3p	novel_circ_0000207	-20.99	79
>>ssc-miR-378b-3p	novel_circ_0000155	-20.75	99
>>ssc-miR-382	novel_circ_0000066	-21.09	6
>>ssc-miR-382	novel_circ_0000066_junction_seq	-21.09	32
>>ssc-miR-383	novel_circ_0000286	-23.01	138
>>ssc-miR-421-5p	novel_circ_0000197	-30.98	104 382
>>ssc-miR-421-5p	novel_circ_0000327	-21.18	198
>>ssc-miR-423-5p	novel_circ_0000016	-24.51	179
>>ssc-miR-423-5p	novel_circ_0000364	-22.79	187
>>ssc-miR-424-5p	novel_circ_0000371	-23.99	37
>>ssc-miR-424-5p	novel_circ_0000258	-20.09	305
>>ssc-miR-425-3p	novel_circ_0000266	-22.41	27
>>ssc-miR-429	novel_circ_0000110	-21.42	272
>>ssc-miR-432-3p	novel_circ_0000044	-20.94	6
>>ssc-miR-432-3p	novel_circ_0000044_junction_seq	-20.94	32
>>ssc-miR-432-5p	novel_circ_0000133	-38.51	255 225
>>ssc-miR-432-5p	novel_circ_0000341	-26.78	8
>>ssc-miR-432-5p	novel_circ_0000221	-22.98	49
>>ssc-miR-432-5p	novel_circ_0000143	-22.14	271
>>ssc-miR-432-5p	novel_circ_0000257	-21.33	135
>>ssc-miR-432-5p	novel_circ_0000133_junction_seq	-21.05	1
>>ssc-miR-4331	novel_circ_0000048	-28.21	186
>>ssc-miR-4331	novel_circ_0000049	-28.21	186
>>ssc-miR-4331	novel_circ_0000155	-21.79	237
>>ssc-miR-4334-3p	novel_circ_0000314	-26.08	114
>>ssc-miR-4334-5p	novel_circ_0000155	-23.84	368
>>ssc-miR-4334-5p	novel_circ_0000014	-20.6	97
>>ssc-miR-4335	novel_circ_0000014_junction_seq	-29.93	24
>>ssc-miR-4335	novel_circ_0000014	-28.08	1
>>ssc-miR-4335	novel_circ_0000133	-21.52	172
>>ssc-miR-4338	novel_circ_0000078	-24.51	5
>>ssc-miR-4338	novel_circ_0000078_junction_seq	-22.24	31
>>ssc-miR-4339	novel_circ_0000287	-24.69	84
>>ssc-miR-4339	novel_circ_0000044	-21.08	232
>>ssc-miR-450b-5p	novel_circ_0000285	-20.29	267
>>ssc-miR-452	novel_circ_0000127	-20.18	144
>>ssc-miR-452	novel_circ_0000364	-20.09	21
>>ssc-miR-455-3p	novel_circ_0000322	-22.97	15
>>ssc-miR-484	novel_circ_0000270	-27.43	41
>>ssc-miR-490	novel_circ_0000044	-28.36	102
>>ssc-miR-490	novel_circ_0000016	-23.31	106
>>ssc-miR-490-3p	novel_circ_0000044	-28.36	102
>>ssc-miR-490-3p	novel_circ_0000016	-23.31	106
>>ssc-miR-491	novel_circ_0000127	-22.63	103
>>ssc-miR-491	novel_circ_0000016	-21.32	130
>>ssc-miR-493-3p	novel_circ_0000127_junction_seq	-27.63	5
>>ssc-miR-497	novel_circ_0000258	-25.88	307
>>ssc-miR-504	novel_circ_0000315	-21.21	232
>>ssc-miR-532-3p	novel_circ_0000207	-25.58	105
>>ssc-miR-532-3p	novel_circ_0000207_junction_seq	-22.76	1
>>ssc-miR-542-3p	novel_circ_0000033	-20.34	140
>>ssc-miR-671-5p	novel_circ_0000341	-27.84	252
>>ssc-miR-708-5p	novel_circ_0000341	-28.03	227
>>ssc-miR-708-5p	novel_circ_0000327	-25.08	263
>>ssc-miR-7135-3p	novel_circ_0000155	-20.37	231
>>ssc-miR-7135-5p	novel_circ_0000028	-20.05	235
>>ssc-miR-7135-5p	novel_circ_0000028_junction_seq	-20.05	1
>>ssc-miR-7136-3p	novel_circ_0000143	-27.36	173
>>ssc-miR-7136-3p	novel_circ_0000133	-24.2	38
>>ssc-miR-7137-3p	novel_circ_0000155	-21.28	167
>>ssc-miR-7138-3p	novel_circ_0000118	-23.26	101
>>ssc-miR-7138-5p	novel_circ_0000088	-22.5	31
>>ssc-miR-7138-5p	novel_circ_0000133_junction_seq	-21.04	14
>>ssc-miR-7139-5p	novel_circ_0000208	-21.27	104
>>ssc-miR-7140-3p	novel_circ_0000258	-24.23	211
>>ssc-miR-7140-5p	novel_circ_0000241	-22.12	305
>>ssc-miR-7141-5p	novel_circ_0000302	-26.53	59
>>ssc-miR-7143-3p	novel_circ_0000151	-30.49	151
>>ssc-miR-7143-3p	novel_circ_0000314_junction_seq	-20.93	15
>>ssc-miR-7143-5p	novel_circ_0000112_junction_seq	-26.54	4
>>ssc-miR-7143-5p	novel_circ_0000151	-24.14	27
>>ssc-miR-7143-5p	novel_circ_0000164	-22.15	4
>>ssc-miR-7143-5p	novel_circ_0000164_junction_seq	-22.15	30
>>ssc-miR-7144-3p	novel_circ_0000065	-21.85	253
>>ssc-miR-7144-5p	novel_circ_0000088	-30.84	263
>>ssc-miR-769-5p	novel_circ_0000143	-20.11	279
>>ssc-miR-874	novel_circ_0000143	-33.97	47
>>ssc-miR-874	novel_circ_0000314	-25.13	112
>>ssc-miR-885-3p	novel_circ_0000331	-55.97	275 299
>>ssc-miR-9-1	novel_circ_0000287	-20.97	65
>>ssc-miR-9-2	novel_circ_0000287	-20.97	65
>>ssc-miR-95	novel_circ_0000016	-22.16	163
>>ssc-miR-9785-5p	novel_circ_0000133	-27.64	235
>>ssc-miR-9785-5p	novel_circ_0000314	-20.54	102
>>ssc-miR-9787-3p	novel_circ_0000371	-23.14	189
>>ssc-miR-9787-3p	novel_circ_0000257	-20.04	159
>>ssc-miR-9788-3p	novel_circ_0000219	-20.34	241
>>ssc-miR-9788-3p	novel_circ_0000285	-20.2	31
>>ssc-miR-9790-3p	novel_circ_0000118	-20.21	139
>>ssc-miR-9791-3p	novel_circ_0000364	-20.95	200
>>ssc-miR-9792-5p	novel_circ_0000143	-25.5	256
>>ssc-miR-9793-5p	novel_circ_0000235	-20.11	132
>>ssc-miR-9794-3p	novel_circ_0000285	-20.16	271
>>ssc-miR-9802-3p	novel_circ_0000143	-21.5	317
>>ssc-miR-9803-5p	novel_circ_0000286	-20.93	95
>>ssc-miR-9806-5p	novel_circ_0000197	-23.47	21
>>ssc-miR-9806-5p	novel_circ_0000048	-21.84	158
>>ssc-miR-9806-5p	novel_circ_0000049	-21.84	158
>>ssc-miR-9811-5p	novel_circ_0000016	-23.21	1
>>ssc-miR-9811-5p	novel_circ_0000016_junction_seq	-23.21	23
>>ssc-miR-9816-3p	novel_circ_0000110	-34.56	290 190
>>ssc-miR-9816-3p	novel_circ_0000151	-27.74	240
>>ssc-miR-9816-3p	novel_circ_0000208	-23.81	36
>>ssc-miR-9820-5p	novel_circ_0000112	-31.33	109
>>ssc-miR-9820-5p	novel_circ_0000331	-28.39	51
>>ssc-miR-9820-5p	novel_circ_0000110	-26.65	24
>>ssc-miR-9820-5p	novel_circ_0000208	-23.68	214
>>ssc-miR-9820-5p	novel_circ_0000035	-22.34	98
>>ssc-miR-9821-5p	novel_circ_0000208	-20.55	226
>>ssc-miR-9822-3p	novel_circ_0000208	-26.95	223
>>ssc-miR-9825-5p	novel_circ_0000002	-21.48	138
>>ssc-miR-9827-5p	novel_circ_0000164	-23.87	140
>>ssc-miR-9829-5p	novel_circ_0000133	-22.59	255
>>ssc-miR-9829-5p	novel_circ_0000065	-20.77	255
>>ssc-miR-9829-5p	novel_circ_0000133_junction_seq	-20.43	1
>>ssc-miR-9830-5p	novel_circ_0000208	-21.88	36
>>ssc-miR-9840-3p	novel_circ_0000118	-23.11	28
>>ssc-miR-9842-5p	novel_circ_0000044	-22.21	121
>>ssc-miR-9843-3p	novel_circ_0000285	-21.84	141
>>ssc-miR-9844-3p	novel_circ_0000066	-26.59	63 82
>>ssc-miR-9846-3p	novel_circ_0000014	-23.67	99
>>ssc-miR-9849-5p	novel_circ_0000341	-34.82	135 246
>>ssc-miR-9849-5p	novel_circ_0000258	-26.24	176
>>ssc-miR-9849-5p	novel_circ_0000260	-26.24	176
>>ssc-miR-9850-5p	novel_circ_0000197	-20.03	14
>>ssc-miR-9852-3p	novel_circ_0000016	-29.62	159
>>ssc-miR-9852-3p	novel_circ_0000219	-24.5	252
>>ssc-miR-9857-5p	novel_circ_0000364_junction_seq	-20.4	11
>>ssc-miR-9860-5p	novel_circ_0000301	-32.74	247
>>ssc-miR-9860-5p	novel_circ_0000164	-29.44	101

## Sheet:  RNAhybrid
Supplemental file 10: RNAhybrid predicted target miRNAs of circRNA in PME
miRNA ID	circRNA ID	Energy kCal/Mol	Positions
ssc-let-7a	novel_circ_0000266_junction_seq	-27.5	16
ssc-let-7a	novel_circ_0000266	-26.8	1
ssc-let-7a	novel_circ_0000315	-24.9	192
ssc-let-7a	novel_circ_0000322	-22.8	30
ssc-let-7a	novel_circ_0000235	-22.8	219
ssc-let-7a	novel_circ_0000221	-22.1	34
ssc-let-7a	novel_circ_0000118_junction_seq	-21.5	2
ssc-let-7a	novel_circ_0000197	-21.1	301
ssc-let-7a	novel_circ_0000331_junction_seq	-20.9	17
ssc-let-7a	novel_circ_0000364	-20.6	231
ssc-let-7a	novel_circ_0000301	-20.5	127
ssc-let-7a	novel_circ_0000014	-20.1	6
ssc-let-7c	novel_circ_0000266_junction_seq	-27.2	16
ssc-let-7c	novel_circ_0000266	-26.8	1
ssc-let-7c	novel_circ_0000221	-25.8	28
ssc-let-7c	novel_circ_0000315	-24.6	192
ssc-let-7c	novel_circ_0000301	-23.4	123
ssc-let-7c	novel_circ_0000014	-23.2	17
ssc-let-7c	novel_circ_0000028	-23.1	171
ssc-let-7c	novel_circ_0000118_junction_seq	-22.9	17
ssc-let-7c	novel_circ_0000235	-22.5	219
ssc-let-7c	novel_circ_0000112	-21.9	165
ssc-let-7c	novel_circ_0000364	-21.9	225
ssc-let-7c	novel_circ_0000322	-21.6	30
ssc-let-7c	novel_circ_0000197	-21.4	312
ssc-let-7c	novel_circ_0000331	-21	78
ssc-let-7c	novel_circ_0000016	-20.6	148
ssc-let-7c	novel_circ_0000065	-20.3	220
ssc-let-7d-3p	novel_circ_0000143	-23.4	221
ssc-let-7d-3p	novel_circ_0000191	-20.7	147
ssc-let-7d-5p	novel_circ_0000266_junction_seq	-28.3	16
ssc-let-7d-5p	novel_circ_0000266	-26.1	2
ssc-let-7d-5p	novel_circ_0000315	-24.1	192
ssc-let-7d-5p	novel_circ_0000014	-23.6	6
ssc-let-7d-5p	novel_circ_0000118_junction_seq	-23.5	2
ssc-let-7d-5p	novel_circ_0000322	-23.5	18
ssc-let-7d-5p	novel_circ_0000331_junction_seq	-23.3	25
ssc-let-7d-5p	novel_circ_0000364	-23	231
ssc-let-7d-5p	novel_circ_0000331	-21.7	1
ssc-let-7d-5p	novel_circ_0000235	-21.3	219
ssc-let-7d-5p	novel_circ_0000065	-21.1	210
ssc-let-7d-5p	novel_circ_0000221	-21	35
ssc-let-7d-5p	novel_circ_0000028	-20.3	176
ssc-let-7d-5p	novel_circ_0000197	-20.3	319
ssc-let-7d-5p	novel_circ_0000219	-20.2	120
ssc-let-7d-5p	novel_circ_0000088	-20.1	401
ssc-let-7e	novel_circ_0000266_junction_seq	-25.4	16
ssc-let-7e	novel_circ_0000266	-24.7	1
ssc-let-7e	novel_circ_0000235	-24.3	219
ssc-let-7e	novel_circ_0000322	-22.8	30
ssc-let-7e	novel_circ_0000016	-22.7	151
ssc-let-7e	novel_circ_0000197	-22.7	301
ssc-let-7e	novel_circ_0000315	-22.4	192
ssc-let-7e	novel_circ_0000028	-22.3	176
ssc-let-7e	novel_circ_0000221	-22.1	34
ssc-let-7e	novel_circ_0000371	-21.9	240
ssc-let-7e	novel_circ_0000301	-21.3	127
ssc-let-7e	novel_circ_0000219	-21.3	120
ssc-let-7e	novel_circ_0000118	-21.1	280
ssc-let-7e	novel_circ_0000065	-21	210
ssc-let-7e	novel_circ_0000331	-20.5	41
ssc-let-7e	novel_circ_0000151	-20.4	40
ssc-let-7e	novel_circ_0000118_junction_seq	-20.2	2
ssc-let-7f-5p	novel_circ_0000315	-25.5	192
ssc-let-7f-5p	novel_circ_0000016	-21.8	151
ssc-let-7f-5p	novel_circ_0000266_junction_seq	-21.5	16
ssc-let-7f-5p	novel_circ_0000235	-21.2	339
ssc-let-7f-5p	novel_circ_0000322	-20.8	18
ssc-let-7f-5p	novel_circ_0000331_junction_seq	-20.6	17
ssc-let-7f-5p	novel_circ_0000301	-20.5	151
ssc-let-7f-5p	novel_circ_0000197	-20.5	301
ssc-let-7f-5p	novel_circ_0000266	-20.3	1
ssc-let-7g	novel_circ_0000331_junction_seq	-23.3	17
ssc-let-7g	novel_circ_0000266_junction_seq	-22.6	16
ssc-let-7g	novel_circ_0000315	-22.3	192
ssc-let-7g	novel_circ_0000322	-21.9	18
ssc-let-7g	novel_circ_0000014	-21.4	6
ssc-let-7g	novel_circ_0000301	-21.2	127
ssc-let-7g	novel_circ_0000364	-21	242
ssc-let-7g	novel_circ_0000235	-20.9	219
ssc-let-7g	novel_circ_0000197	-20.9	304
ssc-let-7g	novel_circ_0000266	-20.3	1
ssc-let-7g	novel_circ_0000371	-20.2	160
ssc-let-7i-3p	novel_circ_0000151	-21.9	77
ssc-let-7i-3p	novel_circ_0000191	-21.4	147
ssc-let-7i-5p	novel_circ_0000266_junction_seq	-27.2	24
ssc-let-7i-5p	novel_circ_0000301	-23	126
ssc-let-7i-5p	novel_circ_0000221	-22.9	34
ssc-let-7i-5p	novel_circ_0000235	-22.3	219
ssc-let-7i-5p	novel_circ_0000014	-22.2	11
ssc-let-7i-5p	novel_circ_0000266	-21.8	1
ssc-let-7i-5p	novel_circ_0000315	-21.2	198
ssc-let-7i-5p	novel_circ_0000028	-20.9	40
ssc-miR-1	novel_circ_0000110	-20.1	28
ssc-miR-101	novel_circ_0000197	-21.5	332
ssc-miR-103	novel_circ_0000197	-28.6	329
ssc-miR-103	novel_circ_0000112	-24.7	218
ssc-miR-103	novel_circ_0000258	-24.5	303
ssc-miR-103	novel_circ_0000219	-24.3	94
ssc-miR-103	novel_circ_0000229	-23.1	8
ssc-miR-103	novel_circ_0000286	-22.4	122
ssc-miR-103	novel_circ_0000182	-21.8	95
ssc-miR-103	novel_circ_0000364	-20.8	16
ssc-miR-10382	novel_circ_0000221	-24.7	21
ssc-miR-10382	novel_circ_0000164	-20.7	83
ssc-miR-10383	novel_circ_0000287	-30.7	227
ssc-miR-10383	novel_circ_0000016	-29.4	265
ssc-miR-10383	novel_circ_0000078	-26.8	269
ssc-miR-10383	novel_circ_0000315	-25.6	42
ssc-miR-10383	novel_circ_0000145	-23.2	188
ssc-miR-10383	novel_circ_0000270	-23.1	156
ssc-miR-10383	novel_circ_0000164_junction_seq	-23.1	6
ssc-miR-10383	novel_circ_0000171_junction_seq	-22.8	2
ssc-miR-10383	novel_circ_0000364	-22.8	100
ssc-miR-10383	novel_circ_0000014_junction_seq	-22	1
ssc-miR-10383	novel_circ_0000257	-21.9	68
ssc-miR-10383	novel_circ_0000014	-21.6	1
ssc-miR-10383	novel_circ_0000258	-21	198
ssc-miR-10383	novel_circ_0000260	-20.9	164
ssc-miR-10383	novel_circ_0000171	-20.9	70
ssc-miR-10383	novel_circ_0000005	-20.8	57
ssc-miR-10383	novel_circ_0000065	-20.7	334
ssc-miR-10383	novel_circ_0000164	-20.2	1
ssc-miR-10384	novel_circ_0000270	-30.4	129
ssc-miR-10384	novel_circ_0000028	-26.7	162
ssc-miR-10384	novel_circ_0000371	-24.5	57
ssc-miR-10384	novel_circ_0000207	-24.4	102
ssc-miR-10384	novel_circ_0000241	-22.7	29
ssc-miR-10384	novel_circ_0000314_junction_seq	-22.6	12
ssc-miR-10384	novel_circ_0000002	-20.8	306
ssc-miR-10386	novel_circ_0000016	-26.8	29
ssc-miR-10386	novel_circ_0000327	-26.6	241
ssc-miR-10386	novel_circ_0000164	-25.2	299
ssc-miR-10386	novel_circ_0000314	-25	8
ssc-miR-10386	novel_circ_0000171	-24.4	38
ssc-miR-10386	novel_circ_0000134	-24.2	232
ssc-miR-10386	novel_circ_0000221	-24.1	14
ssc-miR-10386	novel_circ_0000133	-21.4	242
ssc-miR-10386	novel_circ_0000270	-20.7	13
ssc-miR-10386	novel_circ_0000155	-20.1	573
ssc-miR-10387	novel_circ_0000151	-26	288
ssc-miR-10387	novel_circ_0000151_junction_seq	-25.7	1
ssc-miR-10387	novel_circ_0000133	-24	124
ssc-miR-10387	novel_circ_0000285	-23.4	412
ssc-miR-10387	novel_circ_0000028	-22.8	48
ssc-miR-10387	novel_circ_0000118	-22.6	130
ssc-miR-10387	novel_circ_0000286	-21.6	226
ssc-miR-10387	novel_circ_0000371	-20.3	274
ssc-miR-10388	novel_circ_0000197_junction_seq	-20.5	25
ssc-miR-10389	novel_circ_0000241	-31	36
ssc-miR-10389	novel_circ_0000134	-28.6	184
ssc-miR-10389	novel_circ_0000164	-25.4	369
ssc-miR-10389	novel_circ_0000133	-25.1	4
ssc-miR-10389	novel_circ_0000133_junction_seq	-25.1	30
ssc-miR-10389	novel_circ_0000110	-23.8	255
ssc-miR-10389	novel_circ_0000258	-23.6	162
ssc-miR-10389	novel_circ_0000260	-23.6	162
ssc-miR-10389	novel_circ_0000136	-22.7	73
ssc-miR-10389	novel_circ_0000065	-22.3	77
ssc-miR-10389	novel_circ_0000155	-21.9	101
ssc-miR-10389	novel_circ_0000002	-21.7	229
ssc-miR-10389	novel_circ_0000364	-21.4	46
ssc-miR-10389	novel_circ_0000197	-21.1	336
ssc-miR-10389	novel_circ_0000341	-20.5	158
ssc-miR-10389	novel_circ_0000219	-20.4	94
ssc-miR-10390	novel_circ_0000066	-24.6	195
ssc-miR-10390	novel_circ_0000302	-24.5	126
ssc-miR-10390	novel_circ_0000219	-22.4	101
ssc-miR-10390	novel_circ_0000133	-22.3	243
ssc-miR-10391	novel_circ_0000110	-28	70
ssc-miR-10391	novel_circ_0000341	-26.4	201
ssc-miR-10391	novel_circ_0000136	-24.8	49
ssc-miR-10391	novel_circ_0000066	-24.2	224
ssc-miR-10391	novel_circ_0000014	-20.9	175
ssc-miR-10391	novel_circ_0000112	-20.8	81
ssc-miR-10391	novel_circ_0000145	-20.8	101
ssc-miR-10391	novel_circ_0000065	-20	218
ssc-miR-106a	novel_circ_0000151	-24.9	217
ssc-miR-106a	novel_circ_0000260	-24.5	279
ssc-miR-106a	novel_circ_0000143	-20.5	184
ssc-miR-107	novel_circ_0000197	-27.8	335
ssc-miR-107	novel_circ_0000112	-26.8	217
ssc-miR-107	novel_circ_0000219	-24.9	64
ssc-miR-107	novel_circ_0000286	-24.4	138
ssc-miR-107	novel_circ_0000258	-24.2	307
ssc-miR-107	novel_circ_0000229	-23.3	148
ssc-miR-107	novel_circ_0000182	-21.9	89
ssc-miR-107	novel_circ_0000364	-20.8	16
ssc-miR-10a-5p	novel_circ_0000078	-24.5	144
ssc-miR-10a-5p	novel_circ_0000033	-20.3	157
ssc-miR-10b	novel_circ_0000078	-20.5	144
ssc-miR-122-3p	novel_circ_0000314	-23.6	37
ssc-miR-1224	novel_circ_0000302	-30.3	77
ssc-miR-1224	novel_circ_0000127_junction_seq	-20.9	24
ssc-miR-122-5p	novel_circ_0000241	-26.8	30
ssc-miR-122-5p	novel_circ_0000016	-25.9	84
ssc-miR-122-5p	novel_circ_0000065	-23.7	356
ssc-miR-122-5p	novel_circ_0000341	-22.6	171
ssc-miR-122-5p	novel_circ_0000371_junction_seq	-20.2	12
ssc-miR-1249	novel_circ_0000257	-31.9	232
ssc-miR-1249	novel_circ_0000302	-30.1	98
ssc-miR-1249	novel_circ_0000219_junction_seq	-27.7	1
ssc-miR-1249	novel_circ_0000133	-26.2	241
ssc-miR-1249	novel_circ_0000229_junction_seq	-23.6	4
ssc-miR-124a	novel_circ_0000322	-26	4
ssc-miR-124a	novel_circ_0000258	-25.4	224
ssc-miR-124a	novel_circ_0000145	-21.8	157
ssc-miR-124a	novel_circ_0000048	-20.8	497
ssc-miR-125a	novel_circ_0000351	-24.7	223
ssc-miR-125a	novel_circ_0000180	-23.5	49
ssc-miR-125a	novel_circ_0000078_junction_seq	-23.1	15
ssc-miR-125a	novel_circ_0000270	-22.7	121
ssc-miR-125a	novel_circ_0000315	-22	226
ssc-miR-125a	novel_circ_0000164	-21.8	290
ssc-miR-125a	novel_circ_0000287_junction_seq	-20.6	7
ssc-miR-125a	novel_circ_0000341	-20.4	155
ssc-miR-125a	novel_circ_0000078	-20.2	4
ssc-miR-125b	novel_circ_0000315	-23.4	231
ssc-miR-125b	novel_circ_0000287_junction_seq	-23.4	6
ssc-miR-125b	novel_circ_0000078_junction_seq	-22.7	26
ssc-miR-125b	novel_circ_0000078	-22.4	1
ssc-miR-125b	novel_circ_0000351	-22.1	229
ssc-miR-125b	novel_circ_0000180	-21.1	34
ssc-miR-125b	novel_circ_0000164	-20.2	301
ssc-miR-125b	novel_circ_0000341	-20.2	154
ssc-miR-125b	novel_circ_0000301	-20.1	257
ssc-miR-126-5p	novel_circ_0000302	-24	115
ssc-miR-126-5p	novel_circ_0000235	-23.1	268
ssc-miR-127	novel_circ_0000134	-33.3	285
ssc-miR-127	novel_circ_0000270	-25.3	143
ssc-miR-127	novel_circ_0000028	-23.7	56
ssc-miR-127	novel_circ_0000331	-21.3	186
ssc-miR-1271-3p	novel_circ_0000180	-32.1	79
ssc-miR-1271-3p	novel_circ_0000260	-27.7	268
ssc-miR-1271-3p	novel_circ_0000016	-26.9	13
ssc-miR-1271-3p	novel_circ_0000065	-26.2	73
ssc-miR-1271-3p	novel_circ_0000171	-25.7	92
ssc-miR-1271-3p	novel_circ_0000241	-24.3	1
ssc-miR-1271-3p	novel_circ_0000266	-24.1	56
ssc-miR-1271-3p	novel_circ_0000112	-23.2	200
ssc-miR-1271-3p	novel_circ_0000110	-21.3	273
ssc-miR-1271-3p	novel_circ_0000155	-21.1	543
ssc-miR-1271-5p	novel_circ_0000078	-25.4	267
ssc-miR-1271-5p	novel_circ_0000016	-21	183
ssc-miR-1271-5p	novel_circ_0000257	-20.5	70
ssc-miR-1271-5p	novel_circ_0000351	-20.5	356
ssc-miR-128	novel_circ_0000182	-23.1	81
ssc-miR-128	novel_circ_0000191	-22.3	109
ssc-miR-1285	novel_circ_0000301_junction_seq	-29.7	9
ssc-miR-1285	novel_circ_0000049	-26.3	244
ssc-miR-1285	novel_circ_0000164	-25.4	84
ssc-miR-1285	novel_circ_0000257	-25.3	246
ssc-miR-1285	novel_circ_0000145	-21.2	187
ssc-miR-1285	novel_circ_0000110	-21	210
ssc-miR-1285	novel_circ_0000035	-20.6	116
ssc-miR-1296-3p	novel_circ_0000078	-25.5	153
ssc-miR-1296-3p	novel_circ_0000331	-25.4	309
ssc-miR-1296-3p	novel_circ_0000322_junction_seq	-23.1	25
ssc-miR-1296-3p	novel_circ_0000302	-21.7	50
ssc-miR-1296-3p	novel_circ_0000164	-20.9	147
ssc-miR-1296-3p	novel_circ_0000327	-20.6	62
ssc-miR-1296-3p	novel_circ_0000322	-20.4	1
ssc-miR-1296-3p	novel_circ_0000341	-20.3	265
ssc-miR-1296-3p	novel_circ_0000241	-20.2	54
ssc-miR-1296-3p	novel_circ_0000351	-20.1	125
ssc-miR-1296-5p	novel_circ_0000066	-30.1	221
ssc-miR-1296-5p	novel_circ_0000005	-28.4	244
ssc-miR-1296-5p	novel_circ_0000327	-26.4	241
ssc-miR-1296-5p	novel_circ_0000302	-25.5	82
ssc-miR-1296-5p	novel_circ_0000088	-24.8	195
ssc-miR-1296-5p	novel_circ_0000134	-24.5	196
ssc-miR-1296-5p	novel_circ_0000065	-24.4	118
ssc-miR-1296-5p	novel_circ_0000351	-23.4	396
ssc-miR-1296-5p	novel_circ_0000322	-22.6	29
ssc-miR-1296-5p	novel_circ_0000285	-22	262
ssc-miR-1296-5p	novel_circ_0000110	-20.7	225
ssc-miR-129a-3p	novel_circ_0000327	-21.6	158
ssc-miR-129a-3p	novel_circ_0000164	-21	232
ssc-miR-129a-5p	novel_circ_0000302	-25.8	68
ssc-miR-129a-5p	novel_circ_0000155	-25.6	112
ssc-miR-129a-5p	novel_circ_0000016	-25.1	265
ssc-miR-129a-5p	novel_circ_0000314_junction_seq	-24.5	20
ssc-miR-129a-5p	novel_circ_0000078	-23.5	203
ssc-miR-129a-5p	novel_circ_0000207	-23.4	95
ssc-miR-129a-5p	novel_circ_0000048	-23.3	553
ssc-miR-129a-5p	novel_circ_0000260	-23.2	349
ssc-miR-129a-5p	novel_circ_0000287_junction_seq	-22.9	15
ssc-miR-129a-5p	novel_circ_0000066	-22.8	176
ssc-miR-129a-5p	novel_circ_0000219	-22.5	107
ssc-miR-129a-5p	novel_circ_0000127	-21.8	25
ssc-miR-129a-5p	novel_circ_0000260_junction_seq	-21.5	3
ssc-miR-129a-5p	novel_circ_0000033	-21.3	244
ssc-miR-129a-5p	novel_circ_0000134	-21.1	254
ssc-miR-129a-5p	novel_circ_0000028	-20.7	88
ssc-miR-129a-5p	novel_circ_0000088	-20.7	113
ssc-miR-129a-5p	novel_circ_0000322	-20.5	71
ssc-miR-129a-5p	novel_circ_0000270_junction_seq	-20.5	20
ssc-miR-129a-5p	novel_circ_0000180	-20.5	94
ssc-miR-129a-5p	novel_circ_0000197	-20.4	205
ssc-miR-129a-5p	novel_circ_0000286_junction_seq	-20.3	15
ssc-miR-129a-5p	novel_circ_0000221	-20.3	24
ssc-miR-129a-5p	novel_circ_0000049	-20.1	170
ssc-miR-129a-5p	novel_circ_0000371	-20.1	33
ssc-miR-129a-5p	novel_circ_0000133	-20	175
ssc-miR-129a-5p	novel_circ_0000351	-20	321
ssc-miR-129b	novel_circ_0000302	-25.8	68
ssc-miR-129b	novel_circ_0000155	-25.6	112
ssc-miR-129b	novel_circ_0000016	-25.1	265
ssc-miR-129b	novel_circ_0000314_junction_seq	-24.5	20
ssc-miR-129b	novel_circ_0000078	-23.5	203
ssc-miR-129b	novel_circ_0000207	-23.4	95
ssc-miR-129b	novel_circ_0000048	-23.3	553
ssc-miR-129b	novel_circ_0000260	-23.2	349
ssc-miR-129b	novel_circ_0000287_junction_seq	-22.9	15
ssc-miR-129b	novel_circ_0000066	-22.8	176
ssc-miR-129b	novel_circ_0000219	-22.5	107
ssc-miR-129b	novel_circ_0000127	-21.8	25
ssc-miR-129b	novel_circ_0000260_junction_seq	-21.5	3
ssc-miR-129b	novel_circ_0000033	-21.3	244
ssc-miR-129b	novel_circ_0000134	-21.1	254
ssc-miR-129b	novel_circ_0000028	-20.7	88
ssc-miR-129b	novel_circ_0000088	-20.7	113
ssc-miR-129b	novel_circ_0000322	-20.5	71
ssc-miR-129b	novel_circ_0000270_junction_seq	-20.5	20
ssc-miR-129b	novel_circ_0000180	-20.5	94
ssc-miR-129b	novel_circ_0000197	-20.4	205
ssc-miR-129b	novel_circ_0000286_junction_seq	-20.3	15
ssc-miR-129b	novel_circ_0000221	-20.3	24
ssc-miR-129b	novel_circ_0000049	-20.1	170
ssc-miR-129b	novel_circ_0000371	-20.1	33
ssc-miR-129b	novel_circ_0000133	-20	175
ssc-miR-129b	novel_circ_0000351	-20	321
ssc-miR-1306-3p	novel_circ_0000219	-31.3	189
ssc-miR-1306-3p	novel_circ_0000164	-28.9	331
ssc-miR-1306-3p	novel_circ_0000028	-25.2	54
ssc-miR-1306-3p	novel_circ_0000048_junction_seq	-24.4	8
ssc-miR-1306-3p	novel_circ_0000078	-24.2	252
ssc-miR-1306-3p	novel_circ_0000016	-24.1	111
ssc-miR-1306-3p	novel_circ_0000371	-23.9	47
ssc-miR-1306-3p	novel_circ_0000134	-23.8	189
ssc-miR-1306-3p	novel_circ_0000287	-23.5	387
ssc-miR-1306-3p	novel_circ_0000221	-22.7	103
ssc-miR-1306-3p	novel_circ_0000182	-22.7	25
ssc-miR-1306-3p	novel_circ_0000014	-22.5	216
ssc-miR-1306-3p	novel_circ_0000197	-22.2	181
ssc-miR-1306-3p	novel_circ_0000035	-22.1	133
ssc-miR-1306-3p	novel_circ_0000143	-21.5	318
ssc-miR-1306-3p	novel_circ_0000155	-21.3	187
ssc-miR-1306-3p	novel_circ_0000315	-21.1	147
ssc-miR-1306-3p	novel_circ_0000066	-20.5	133
ssc-miR-1306-3p	novel_circ_0000048	-20.5	3
ssc-miR-1306-3p	novel_circ_0000049	-20.5	3
ssc-miR-1306-3p	novel_circ_0000049_junction_seq	-20.5	29
ssc-miR-1306-3p	novel_circ_0000229	-20.3	130
ssc-miR-1307	novel_circ_0000134	-29.3	111
ssc-miR-1307	novel_circ_0000014	-25.4	258
ssc-miR-1307	novel_circ_0000219	-23.8	289
ssc-miR-1307	novel_circ_0000088	-22.2	30
ssc-miR-1307	novel_circ_0000133_junction_seq	-22	19
ssc-miR-1307	novel_circ_0000197	-20.9	334
ssc-miR-1307	novel_circ_0000371	-20.9	97
ssc-miR-1307	novel_circ_0000151	-20.1	14
ssc-miR-130a	novel_circ_0000341	-22.8	202
ssc-miR-130b-3p	novel_circ_0000258	-21.4	290
ssc-miR-130b-3p	novel_circ_0000341	-20	202
ssc-miR-130b-5p	novel_circ_0000155	-24.2	261
ssc-miR-130b-5p	novel_circ_0000134	-23.6	164
ssc-miR-130b-5p	novel_circ_0000314	-23.3	2
ssc-miR-130b-5p	novel_circ_0000257	-22.1	84
ssc-miR-130b-5p	novel_circ_0000315	-22	5
ssc-miR-130b-5p	novel_circ_0000286	-22	62
ssc-miR-130b-5p	novel_circ_0000219_junction_seq	-20.6	6
ssc-miR-132	novel_circ_0000164	-27.8	75
ssc-miR-132	novel_circ_0000301	-21.7	265
ssc-miR-133a-3p	novel_circ_0000088	-32	268
ssc-miR-133a-3p	novel_circ_0000258	-30	59
ssc-miR-133a-3p	novel_circ_0000260	-30	59
ssc-miR-133a-3p	novel_circ_0000229	-24.6	54
ssc-miR-133a-3p	novel_circ_0000078_junction_seq	-22.8	23
ssc-miR-133a-3p	novel_circ_0000260_junction_seq	-22.6	1
ssc-miR-133a-3p	novel_circ_0000078	-21.3	2
ssc-miR-133a-3p	novel_circ_0000341	-20.3	150
ssc-miR-133a-5p	novel_circ_0000287	-23.9	216
ssc-miR-133a-5p	novel_circ_0000371	-22.3	40
ssc-miR-133a-5p	novel_circ_0000143	-22	317
ssc-miR-133a-5p	novel_circ_0000341	-21	217
ssc-miR-133a-5p	novel_circ_0000014	-20.9	174
ssc-miR-133b	novel_circ_0000155	-25.5	163
ssc-miR-133b	novel_circ_0000088	-23.5	30
ssc-miR-133b	novel_circ_0000078_junction_seq	-23.4	23
ssc-miR-133b	novel_circ_0000260	-23.1	370
ssc-miR-133b	novel_circ_0000134	-22.9	262
ssc-miR-133b	novel_circ_0000341	-22.9	230
ssc-miR-133b	novel_circ_0000260_junction_seq	-22.8	1
ssc-miR-133b	novel_circ_0000078	-21.9	2
ssc-miR-133b	novel_circ_0000270	-21.7	125
ssc-miR-1343	novel_circ_0000155	-26.7	359
ssc-miR-1343	novel_circ_0000266	-26.4	77
ssc-miR-1343	novel_circ_0000341	-25.5	76
ssc-miR-1343	novel_circ_0000143	-24.9	8
ssc-miR-1343	novel_circ_0000016	-24.2	200
ssc-miR-1343	novel_circ_0000182_junction_seq	-24	7
ssc-miR-1343	novel_circ_0000078	-23.9	3
ssc-miR-1343	novel_circ_0000078_junction_seq	-23.9	29
ssc-miR-1343	novel_circ_0000301	-23.6	110
ssc-miR-1343	novel_circ_0000133	-23.5	64
ssc-miR-1343	novel_circ_0000065	-23.4	96
ssc-miR-1343	novel_circ_0000066_junction_seq	-23.4	23
ssc-miR-1343	novel_circ_0000005	-23.2	53
ssc-miR-1343	novel_circ_0000088	-22.9	308
ssc-miR-1343	novel_circ_0000285	-22.9	253
ssc-miR-1343	novel_circ_0000164	-22.8	295
ssc-miR-1343	novel_circ_0000182	-22.7	112
ssc-miR-1343	novel_circ_0000287_junction_seq	-21.8	14
ssc-miR-1343	novel_circ_0000257	-21.2	189
ssc-miR-1343	novel_circ_0000134	-20.8	138
ssc-miR-1343	novel_circ_0000260	-20.6	333
ssc-miR-1343	novel_circ_0000151	-20.1	270
ssc-miR-1343	novel_circ_0000351	-20	235
ssc-miR-135	novel_circ_0000016	-24.2	280
ssc-miR-135	novel_circ_0000155	-20.6	1
ssc-miR-135	novel_circ_0000155_junction_seq	-20.6	27
ssc-miR-135	novel_circ_0000160	-20.3	57
ssc-miR-135	novel_circ_0000302	-20.1	175
ssc-miR-136-3p	novel_circ_0000182_junction_seq	-24.3	15
ssc-miR-136-3p	novel_circ_0000160	-22.5	57
ssc-miR-136-5p	novel_circ_0000171	-26.2	101
ssc-miR-136-5p	novel_circ_0000229	-23.1	76
ssc-miR-136-5p	novel_circ_0000127	-22.9	64
ssc-miR-136-5p	novel_circ_0000351	-22.6	259
ssc-miR-136-5p	novel_circ_0000287_junction_seq	-22.1	3
ssc-miR-136-5p	novel_circ_0000257	-22.1	223
ssc-miR-136-5p	novel_circ_0000028	-22	1
ssc-miR-136-5p	novel_circ_0000028_junction_seq	-22	9
ssc-miR-136-5p	novel_circ_0000078_junction_seq	-21.8	16
ssc-miR-136-5p	novel_circ_0000088	-20.9	182
ssc-miR-136-5p	novel_circ_0000143_junction_seq	-20.9	14
ssc-miR-137	novel_circ_0000208	-20.7	12
ssc-miR-138	novel_circ_0000028	-29.1	36
ssc-miR-138	novel_circ_0000014	-26.7	191
ssc-miR-138	novel_circ_0000016	-26.3	251
ssc-miR-138	novel_circ_0000066	-25.8	262
ssc-miR-138	novel_circ_0000197	-25.5	162
ssc-miR-138	novel_circ_0000287	-23.2	409
ssc-miR-138	novel_circ_0000235	-23.2	31
ssc-miR-138	novel_circ_0000143	-23.1	228
ssc-miR-138	novel_circ_0000014_junction_seq	-22.6	25
ssc-miR-138	novel_circ_0000235_junction_seq	-22.6	18
ssc-miR-138	novel_circ_0000314_junction_seq	-22.4	12
ssc-miR-138	novel_circ_0000191	-22.2	99
ssc-miR-138	novel_circ_0000371	-22.2	38
ssc-miR-138	novel_circ_0000287_junction_seq	-22	2
ssc-miR-138	novel_circ_0000134	-21.9	186
ssc-miR-138	novel_circ_0000035	-21.7	115
ssc-miR-138	novel_circ_0000351	-21.3	177
ssc-miR-138	novel_circ_0000003_junction_seq	-20.9	25
ssc-miR-138	novel_circ_0000331	-20.7	144
ssc-miR-138	novel_circ_0000078	-20.4	267
ssc-miR-1388	novel_circ_0000221	-22.7	93
ssc-miR-1388	novel_circ_0000044	-22.4	191
ssc-miR-1388	novel_circ_0000207	-21.8	82
ssc-miR-1388	novel_circ_0000048	-21.3	370
ssc-miR-1388	novel_circ_0000016	-21	34
ssc-miR-1388	novel_circ_0000285_junction_seq	-21	20
ssc-miR-1388	novel_circ_0000078	-20.2	417
ssc-miR-1388	novel_circ_0000118	-20.2	102
ssc-miR-139-3p	novel_circ_0000014	-29.7	214
ssc-miR-139-3p	novel_circ_0000066	-28.8	212
ssc-miR-139-3p	novel_circ_0000341	-27.8	83
ssc-miR-139-3p	novel_circ_0000112	-26.1	242
ssc-miR-139-3p	novel_circ_0000257	-26	183
ssc-miR-139-3p	novel_circ_0000118	-24.2	122
ssc-miR-139-3p	novel_circ_0000208	-23.9	199
ssc-miR-139-3p	novel_circ_0000002_junction_seq	-23.8	9
ssc-miR-139-3p	novel_circ_0000151	-23.3	141
ssc-miR-139-3p	novel_circ_0000003	-23.2	239
ssc-miR-139-3p	novel_circ_0000145	-22	158
ssc-miR-139-3p	novel_circ_0000164	-22	109
ssc-miR-139-3p	novel_circ_0000286_junction_seq	-21.8	11
ssc-miR-139-3p	novel_circ_0000331_junction_seq	-20.3	5
ssc-miR-139-5p	novel_circ_0000151_junction_seq	-28	14
ssc-miR-139-5p	novel_circ_0000088	-26.4	397
ssc-miR-139-5p	novel_circ_0000258	-26	129
ssc-miR-139-5p	novel_circ_0000260	-26	129
ssc-miR-139-5p	novel_circ_0000078	-25.2	390
ssc-miR-139-5p	novel_circ_0000229	-21.6	258
ssc-miR-140-3p	novel_circ_0000258	-26.9	110
ssc-miR-140-3p	novel_circ_0000260	-26.9	110
ssc-miR-140-3p	novel_circ_0000078	-25.8	400
ssc-miR-140-3p	novel_circ_0000327	-24.3	84
ssc-miR-140-3p	novel_circ_0000003	-22.9	228
ssc-miR-140-3p	novel_circ_0000285	-21.9	206
ssc-miR-140-5p	novel_circ_0000127	-26.7	82
ssc-miR-140-5p	novel_circ_0000134	-26.4	239
ssc-miR-140-5p	novel_circ_0000229	-25.3	55
ssc-miR-140-5p	novel_circ_0000005	-23.5	76
ssc-miR-140-5p	novel_circ_0000197	-23.3	60
ssc-miR-140-5p	novel_circ_0000110	-20.1	228
ssc-miR-140-5p	novel_circ_0000270	-20	8
ssc-miR-140-5p	novel_circ_0000270_junction_seq	-20	34
ssc-miR-142-3p	novel_circ_0000016	-26.8	253
ssc-miR-142-3p	novel_circ_0000048	-20.4	105
ssc-miR-142-3p	novel_circ_0000049	-20.4	105
ssc-miR-142-3p	novel_circ_0000285	-20.1	347
ssc-miR-143-3p	novel_circ_0000118	-22.9	126
ssc-miR-143-3p	novel_circ_0000164	-22	415
ssc-miR-143-3p	novel_circ_0000003	-21.8	234
ssc-miR-143-3p	novel_circ_0000110	-20.7	255
ssc-miR-143-5p	novel_circ_0000016	-30.7	8
ssc-miR-143-5p	novel_circ_0000016_junction_seq	-29.9	34
ssc-miR-143-5p	novel_circ_0000088	-28.2	211
ssc-miR-143-5p	novel_circ_0000241	-27	87
ssc-miR-143-5p	novel_circ_0000033	-26.4	168
ssc-miR-143-5p	novel_circ_0000285	-26.3	69
ssc-miR-143-5p	novel_circ_0000286	-24.8	137
ssc-miR-143-5p	novel_circ_0000371	-24.4	188
ssc-miR-143-5p	novel_circ_0000171	-23.1	54
ssc-miR-143-5p	novel_circ_0000118_junction_seq	-23	1
ssc-miR-143-5p	novel_circ_0000134	-22.1	243
ssc-miR-143-5p	novel_circ_0000065	-21.5	267
ssc-miR-143-5p	novel_circ_0000118	-21	309
ssc-miR-144	novel_circ_0000005	-22.4	17
ssc-miR-145-3p	novel_circ_0000003	-24.1	59
ssc-miR-145-3p	novel_circ_0000151	-22.6	141
ssc-miR-145-3p	novel_circ_0000364	-22.5	152
ssc-miR-145-3p	novel_circ_0000257	-21.3	75
ssc-miR-145-3p	novel_circ_0000016	-21.1	272
ssc-miR-145-3p	novel_circ_0000327	-20.7	78
ssc-miR-145-5p	novel_circ_0000016	-26.5	240
ssc-miR-145-5p	novel_circ_0000219	-26.1	166
ssc-miR-145-5p	novel_circ_0000351	-23.9	90
ssc-miR-145-5p	novel_circ_0000260	-23.8	270
ssc-miR-145-5p	novel_circ_0000208	-23.7	65
ssc-miR-145-5p	novel_circ_0000065	-23.6	312
ssc-miR-145-5p	novel_circ_0000014_junction_seq	-23	26
ssc-miR-145-5p	novel_circ_0000014	-22.8	1
ssc-miR-145-5p	novel_circ_0000331	-22.6	180
ssc-miR-145-5p	novel_circ_0000155	-22.1	199
ssc-miR-145-5p	novel_circ_0000133	-21.1	123
ssc-miR-145-5p	novel_circ_0000229	-21	3
ssc-miR-145-5p	novel_circ_0000003	-20.3	121
ssc-miR-1468	novel_circ_0000285	-27.6	49
ssc-miR-1468	novel_circ_0000302_junction_seq	-26.3	8
ssc-miR-1468	novel_circ_0000133	-25.9	17
ssc-miR-1468	novel_circ_0000171	-24.7	109
ssc-miR-1468	novel_circ_0000078_junction_seq	-23.9	3
ssc-miR-1468	novel_circ_0000048	-23.7	319
ssc-miR-1468	novel_circ_0000314	-21.9	48
ssc-miR-1468	novel_circ_0000258	-21.4	51
ssc-miR-1468	novel_circ_0000260	-21.4	51
ssc-miR-1468	novel_circ_0000028_junction_seq	-21.2	13
ssc-miR-1468	novel_circ_0000266	-21	31
ssc-miR-1468	novel_circ_0000235	-20.9	138
ssc-miR-1468	novel_circ_0000134	-20.7	262
ssc-miR-1468	novel_circ_0000065	-20.4	252
ssc-miR-1468	novel_circ_0000286	-20.1	23
ssc-miR-1468	novel_circ_0000088	-20	186
ssc-miR-146a-3p	novel_circ_0000219	-28.7	283
ssc-miR-146a-3p	novel_circ_0000314	-21.9	135
ssc-miR-146a-3p	novel_circ_0000285	-21.4	141
ssc-miR-146a-3p	novel_circ_0000112	-21.3	63
ssc-miR-146a-3p	novel_circ_0000208_junction_seq	-20.8	20
ssc-miR-146a-3p	novel_circ_0000134	-20.6	273
ssc-miR-146a-3p	novel_circ_0000014	-20.5	198
ssc-miR-146a-3p	novel_circ_0000270_junction_seq	-20.5	16
ssc-miR-146a-5p	novel_circ_0000143	-26.7	77
ssc-miR-146a-5p	novel_circ_0000065	-21.9	32
ssc-miR-146a-5p	novel_circ_0000341	-20	9
ssc-miR-146b	novel_circ_0000143	-22.9	76
ssc-miR-148a-3p	novel_circ_0000235	-22.5	63
ssc-miR-148a-5p	novel_circ_0000078	-24.8	2
ssc-miR-148a-5p	novel_circ_0000351	-22.3	276
ssc-miR-148a-5p	novel_circ_0000302	-22.1	193
ssc-miR-148a-5p	novel_circ_0000182	-22.1	105
ssc-miR-148a-5p	novel_circ_0000182_junction_seq	-22.1	1
ssc-miR-148a-5p	novel_circ_0000003	-21.1	231
ssc-miR-148a-5p	novel_circ_0000219	-21.1	280
ssc-miR-148a-5p	novel_circ_0000151	-20.8	145
ssc-miR-148b-3p	novel_circ_0000235	-20.2	63
ssc-miR-148b-5p	novel_circ_0000219	-29.2	281
ssc-miR-148b-5p	novel_circ_0000182	-23.4	103
ssc-miR-148b-5p	novel_circ_0000033_junction_seq	-22.6	20
ssc-miR-148b-5p	novel_circ_0000078	-22.1	17
ssc-miR-148b-5p	novel_circ_0000182_junction_seq	-21.5	6
ssc-miR-148b-5p	novel_circ_0000341	-20.8	227
ssc-miR-148b-5p	novel_circ_0000003	-20.7	232
ssc-miR-148b-5p	novel_circ_0000028	-20	2
ssc-miR-148b-5p	novel_circ_0000028_junction_seq	-20	28
ssc-miR-149	novel_circ_0000033	-29.2	251
ssc-miR-149	novel_circ_0000155	-27.3	162
ssc-miR-149	novel_circ_0000351	-26.4	356
ssc-miR-149	novel_circ_0000048	-25.6	172
ssc-miR-149	novel_circ_0000049	-25.6	172
ssc-miR-149	novel_circ_0000033_junction_seq	-25.1	1
ssc-miR-149	novel_circ_0000260	-24.6	333
ssc-miR-149	novel_circ_0000110	-23.2	172
ssc-miR-149	novel_circ_0000241	-22	445
ssc-miR-149	novel_circ_0000164	-20.9	75
ssc-miR-149	novel_circ_0000260_junction_seq	-20	1
ssc-miR-150	novel_circ_0000182_junction_seq	-27.1	3
ssc-miR-150	novel_circ_0000182	-24.9	108
ssc-miR-150	novel_circ_0000164	-23.7	280
ssc-miR-151-3p	novel_circ_0000331	-23.9	66
ssc-miR-151-3p	novel_circ_0000371	-23.4	275
ssc-miR-151-3p	novel_circ_0000078	-23.2	268
ssc-miR-151-3p	novel_circ_0000364	-22.8	16
ssc-miR-151-3p	novel_circ_0000301	-22.7	250
ssc-miR-151-3p	novel_circ_0000134	-21.5	46
ssc-miR-151-3p	novel_circ_0000002	-20	309
ssc-miR-151-5p	novel_circ_0000341	-29.5	230
ssc-miR-151-5p	novel_circ_0000143	-27.5	113
ssc-miR-151-5p	novel_circ_0000155	-25.3	180
ssc-miR-151-5p	novel_circ_0000065	-25	186
ssc-miR-151-5p	novel_circ_0000180	-24.8	51
ssc-miR-151-5p	novel_circ_0000257	-24.6	109
ssc-miR-151-5p	novel_circ_0000315	-24.1	14
ssc-miR-151-5p	novel_circ_0000164	-23.7	232
ssc-miR-151-5p	novel_circ_0000331	-22.1	181
ssc-miR-151-5p	novel_circ_0000235	-21.9	341
ssc-miR-151-5p	novel_circ_0000035	-21.1	154
ssc-miR-152	novel_circ_0000151_junction_seq	-21.8	1
ssc-miR-152	novel_circ_0000235	-21	58
ssc-miR-155-5p	novel_circ_0000258	-25	166
ssc-miR-155-5p	novel_circ_0000260	-25	166
ssc-miR-15a	novel_circ_0000258	-26.5	307
ssc-miR-15a	novel_circ_0000371	-24.3	33
ssc-miR-15a	novel_circ_0000066	-22	199
ssc-miR-15a	novel_circ_0000301_junction_seq	-20.9	11
ssc-miR-15a	novel_circ_0000229	-20.6	38
ssc-miR-15a	novel_circ_0000315	-20.4	192
ssc-miR-15b	novel_circ_0000258	-27.5	307
ssc-miR-15b	novel_circ_0000371	-25.1	30
ssc-miR-15b	novel_circ_0000315	-24.1	182
ssc-miR-15b	novel_circ_0000066	-22.8	192
ssc-miR-15b	novel_circ_0000229	-22.4	41
ssc-miR-16	novel_circ_0000258	-25.2	293
ssc-miR-16	novel_circ_0000315	-22.8	188
ssc-miR-16	novel_circ_0000371	-21.6	39
ssc-miR-16	novel_circ_0000257	-21.3	53
ssc-miR-16	novel_circ_0000112	-20.9	29
ssc-miR-16	novel_circ_0000229	-20.3	35
ssc-miR-16	novel_circ_0000301_junction_seq	-20	13
ssc-miR-17-3p	novel_circ_0000016	-24.8	274
ssc-miR-17-3p	novel_circ_0000197	-24.4	147
ssc-miR-17-3p	novel_circ_0000219	-23	95
ssc-miR-17-3p	novel_circ_0000118	-22.7	59
ssc-miR-17-3p	novel_circ_0000136	-22.4	172
ssc-miR-17-3p	novel_circ_0000258	-22.4	137
ssc-miR-17-3p	novel_circ_0000260	-22.4	137
ssc-miR-17-3p	novel_circ_0000066	-22.3	147
ssc-miR-17-3p	novel_circ_0000078	-21.1	399
ssc-miR-17-3p	novel_circ_0000285	-20.8	202
ssc-miR-17-3p	novel_circ_0000088	-20	405
ssc-miR-17-5p	novel_circ_0000260	-23.8	283
ssc-miR-17-5p	novel_circ_0000151	-22.8	219
ssc-miR-17-5p	novel_circ_0000002	-20.8	227
ssc-miR-181a	novel_circ_0000048	-21.5	379
ssc-miR-181a	novel_circ_0000180_junction_seq	-21.5	18
ssc-miR-181a	novel_circ_0000088	-20.8	333
ssc-miR-181a	novel_circ_0000191	-20.4	161
ssc-miR-181b	novel_circ_0000191	-24.6	161
ssc-miR-181b	novel_circ_0000112	-22.9	198
ssc-miR-181b	novel_circ_0000048	-22.7	391
ssc-miR-181b	novel_circ_0000088	-22.5	333
ssc-miR-181b	novel_circ_0000180_junction_seq	-22.2	5
ssc-miR-181c	novel_circ_0000088	-21.7	333
ssc-miR-181c	novel_circ_0000048	-21.5	379
ssc-miR-181c	novel_circ_0000180_junction_seq	-21.2	18
ssc-miR-181d-3p	novel_circ_0000066	-21.9	195
ssc-miR-181d-3p	novel_circ_0000002	-20.6	83
ssc-miR-181d-5p	novel_circ_0000191	-24.3	161
ssc-miR-181d-5p	novel_circ_0000180_junction_seq	-23.3	18
ssc-miR-181d-5p	novel_circ_0000112	-21.4	198
ssc-miR-181d-5p	novel_circ_0000180	-20.2	1
ssc-miR-181d-5p	novel_circ_0000088	-20	333
ssc-miR-182	novel_circ_0000048	-24.8	183
ssc-miR-182	novel_circ_0000049	-24.8	183
ssc-miR-182	novel_circ_0000219	-22.4	293
ssc-miR-182	novel_circ_0000088	-21.7	215
ssc-miR-182	novel_circ_0000097	-21.5	72
ssc-miR-182	novel_circ_0000097_junction_seq	-21.5	4
ssc-miR-182	novel_circ_0000002	-21.4	320
ssc-miR-182	novel_circ_0000143	-21.4	37
ssc-miR-182	novel_circ_0000341	-20.2	13
ssc-miR-183	novel_circ_0000191	-27.8	11
ssc-miR-183	novel_circ_0000197	-23.2	335
ssc-miR-183	novel_circ_0000014	-22.4	411
ssc-miR-1839-5p	novel_circ_0000065	-21.6	220
ssc-miR-1839-5p	novel_circ_0000331	-20.7	84
ssc-miR-1839-5p	novel_circ_0000197	-20.7	300
ssc-miR-1839-5p	novel_circ_0000112	-20.2	245
ssc-miR-184	novel_circ_0000100_junction_seq	-23.9	6
ssc-miR-184	novel_circ_0000270	-23.1	86
ssc-miR-184	novel_circ_0000331	-22.5	150
ssc-miR-184	novel_circ_0000327	-22.3	166
ssc-miR-184	novel_circ_0000112_junction_seq	-21.2	24
ssc-miR-184	novel_circ_0000302	-20.5	57
ssc-miR-184	novel_circ_0000229	-20.1	120
ssc-miR-1842	novel_circ_0000033	-31	247
ssc-miR-1842	novel_circ_0000033_junction_seq	-29	1
ssc-miR-1842	novel_circ_0000351	-27.6	381
ssc-miR-1842	novel_circ_0000260	-27.3	350
ssc-miR-1842	novel_circ_0000241	-26.1	443
ssc-miR-1842	novel_circ_0000164	-25.6	60
ssc-miR-1842	novel_circ_0000110	-25.4	172
ssc-miR-1842	novel_circ_0000219	-24.9	191
ssc-miR-1842	novel_circ_0000155	-23.9	524
ssc-miR-1842	novel_circ_0000048	-22.4	173
ssc-miR-1842	novel_circ_0000049	-22.4	173
ssc-miR-1842	novel_circ_0000078_junction_seq	-22.3	23
ssc-miR-1842	novel_circ_0000315	-21.4	234
ssc-miR-1842	novel_circ_0000301	-21.2	262
ssc-miR-1842	novel_circ_0000078	-21	2
ssc-miR-1842	novel_circ_0000160	-21	71
ssc-miR-1842	novel_circ_0000100_junction_seq	-20.9	20
ssc-miR-1842	novel_circ_0000270	-20.4	195
ssc-miR-1842	novel_circ_0000197	-20.4	67
ssc-miR-1842	novel_circ_0000258	-20	244
ssc-miR-185	novel_circ_0000118	-28.2	15
ssc-miR-185	novel_circ_0000066	-27	226
ssc-miR-185	novel_circ_0000315	-25	188
ssc-miR-185	novel_circ_0000241	-24.4	455
ssc-miR-185	novel_circ_0000257	-24.4	160
ssc-miR-185	novel_circ_0000136	-24.2	4
ssc-miR-185	novel_circ_0000191	-24	108
ssc-miR-185	novel_circ_0000035	-23.9	202
ssc-miR-185	novel_circ_0000014	-23.9	269
ssc-miR-185	novel_circ_0000151	-23.7	143
ssc-miR-185	novel_circ_0000164	-23.6	242
ssc-miR-185	novel_circ_0000136_junction_seq	-23.4	1
ssc-miR-185	novel_circ_0000331	-23.2	177
ssc-miR-185	novel_circ_0000241_junction_seq	-23.2	1
ssc-miR-185	novel_circ_0000219	-22.3	215
ssc-miR-185	novel_circ_0000208	-22.1	191
ssc-miR-185	novel_circ_0000143	-21.7	248
ssc-miR-185	novel_circ_0000133	-21.6	253
ssc-miR-185	novel_circ_0000078	-21.5	318
ssc-miR-185	novel_circ_0000127	-20.6	11
ssc-miR-185	novel_circ_0000112	-20.2	73
ssc-miR-186-5p	novel_circ_0000110	-24.6	137
ssc-miR-186-5p	novel_circ_0000341	-23.2	24
ssc-miR-187	novel_circ_0000005	-23.7	139
ssc-miR-187	novel_circ_0000016	-23.4	14
ssc-miR-187	novel_circ_0000143	-22.1	6
ssc-miR-187	novel_circ_0000155	-21.7	17
ssc-miR-187	novel_circ_0000134	-21.4	198
ssc-miR-18a	novel_circ_0000270	-23.7	176
ssc-miR-18a	novel_circ_0000314	-23.5	71
ssc-miR-18a	novel_circ_0000164	-23.4	384
ssc-miR-18a	novel_circ_0000364	-20.3	30
ssc-miR-18b	novel_circ_0000164	-26.1	379
ssc-miR-18b	novel_circ_0000314	-23.7	65
ssc-miR-18b	novel_circ_0000364	-21.8	29
ssc-miR-18b	novel_circ_0000048	-20.5	462
ssc-miR-190a	novel_circ_0000364	-23.2	283
ssc-miR-190a	novel_circ_0000364_junction_seq	-23	1
ssc-miR-190a	novel_circ_0000164	-21.1	110
ssc-miR-190b	novel_circ_0000364	-25.4	282
ssc-miR-190b	novel_circ_0000364_junction_seq	-23.1	1
ssc-miR-190b	novel_circ_0000164	-22.7	107
ssc-miR-190b	novel_circ_0000044	-21.9	39
ssc-miR-190b	novel_circ_0000229	-20.4	170
ssc-miR-191	novel_circ_0000134	-28.2	198
ssc-miR-191	novel_circ_0000066	-27.7	169
ssc-miR-191	novel_circ_0000145	-24.2	107
ssc-miR-193a-3p	novel_circ_0000155	-26.1	186
ssc-miR-193a-3p	novel_circ_0000270	-23.1	262
ssc-miR-193a-3p	novel_circ_0000088	-20.7	168
ssc-miR-193a-5p	novel_circ_0000164	-28.7	356
ssc-miR-193a-5p	novel_circ_0000182	-27.2	58
ssc-miR-193a-5p	novel_circ_0000145	-26.9	284
ssc-miR-193a-5p	novel_circ_0000301	-26.1	136
ssc-miR-193a-5p	novel_circ_0000260	-26.1	193
ssc-miR-193a-5p	novel_circ_0000066	-25.9	242
ssc-miR-193a-5p	novel_circ_0000145_junction_seq	-25.3	1
ssc-miR-193a-5p	novel_circ_0000078	-25.2	213
ssc-miR-193a-5p	novel_circ_0000134	-24.9	159
ssc-miR-193a-5p	novel_circ_0000110	-24.6	133
ssc-miR-193a-5p	novel_circ_0000136	-24.5	277
ssc-miR-193a-5p	novel_circ_0000136_junction_seq	-24.5	1
ssc-miR-193a-5p	novel_circ_0000191	-23.6	22
ssc-miR-193a-5p	novel_circ_0000133	-23.3	19
ssc-miR-193a-5p	novel_circ_0000100	-23	43
ssc-miR-193a-5p	novel_circ_0000285	-22.8	257
ssc-miR-193a-5p	novel_circ_0000016	-22.4	120
ssc-miR-193a-5p	novel_circ_0000088	-22.3	422
ssc-miR-193a-5p	novel_circ_0000270	-22.3	100
ssc-miR-193a-5p	novel_circ_0000118	-21.9	139
ssc-miR-193a-5p	novel_circ_0000266	-21.8	187
ssc-miR-193a-5p	novel_circ_0000235	-21.5	112
ssc-miR-193a-5p	novel_circ_0000260_junction_seq	-21.1	5
ssc-miR-193a-5p	novel_circ_0000155	-21.1	194
ssc-miR-193a-5p	novel_circ_0000160	-21.1	11
ssc-miR-193a-5p	novel_circ_0000229	-20.9	10
ssc-miR-193a-5p	novel_circ_0000208	-20.8	228
ssc-miR-193a-5p	novel_circ_0000331	-20.5	258
ssc-miR-193a-5p	novel_circ_0000287	-20.4	157
ssc-miR-193a-5p	novel_circ_0000327	-20.3	164
ssc-miR-193a-5p	novel_circ_0000229_junction_seq	-20.1	36
ssc-miR-194a-3p	novel_circ_0000219	-31.7	18
ssc-miR-194a-3p	novel_circ_0000260	-26.5	271
ssc-miR-194a-3p	novel_circ_0000028	-25.4	43
ssc-miR-194a-3p	novel_circ_0000014	-25.4	212
ssc-miR-194a-3p	novel_circ_0000133	-24.5	248
ssc-miR-194a-3p	novel_circ_0000016	-24.2	63
ssc-miR-194a-3p	novel_circ_0000003	-23.8	182
ssc-miR-194a-3p	novel_circ_0000257	-20.6	57
ssc-miR-194a-5p	novel_circ_0000327	-24.6	223
ssc-miR-194b-3p	novel_circ_0000219	-29.8	17
ssc-miR-194b-3p	novel_circ_0000127	-22.1	111
ssc-miR-194b-3p	novel_circ_0000028	-21.5	55
ssc-miR-194b-3p	novel_circ_0000164	-20.5	276
ssc-miR-194b-5p	novel_circ_0000327	-23.9	223
ssc-miR-194b-5p	novel_circ_0000066	-20.4	184
ssc-miR-195	novel_circ_0000258	-25.8	294
ssc-miR-195	novel_circ_0000066	-24.7	192
ssc-miR-195	novel_circ_0000112	-23.4	13
ssc-miR-195	novel_circ_0000315	-22	197
ssc-miR-195	novel_circ_0000229	-20.9	35
ssc-miR-195	novel_circ_0000371	-20.7	39
ssc-miR-195	novel_circ_0000257	-20.3	38
ssc-miR-196a	novel_circ_0000364	-22.7	227
ssc-miR-196a	novel_circ_0000331	-22.3	327
ssc-miR-196a	novel_circ_0000112	-20.9	30
ssc-miR-196a	novel_circ_0000118	-20.6	103
ssc-miR-196a	novel_circ_0000266_junction_seq	-20.6	18
ssc-miR-196a	novel_circ_0000065	-20.5	267
ssc-miR-196a	novel_circ_0000327	-20.5	4
ssc-miR-196a	novel_circ_0000327_junction_seq	-20.5	30
ssc-miR-196a	novel_circ_0000235	-20.2	337
ssc-miR-196b-3p	novel_circ_0000112	-23.9	212
ssc-miR-196b-3p	novel_circ_0000301_junction_seq	-23.6	10
ssc-miR-196b-3p	novel_circ_0000014	-23.5	10
ssc-miR-196b-3p	novel_circ_0000197	-23.5	336
ssc-miR-196b-3p	novel_circ_0000182	-22.7	84
ssc-miR-196b-3p	novel_circ_0000258	-22.4	98
ssc-miR-196b-3p	novel_circ_0000260	-22.4	98
ssc-miR-196b-3p	novel_circ_0000066	-21.8	187
ssc-miR-196b-5p	novel_circ_0000065	-26.4	267
ssc-miR-196b-5p	novel_circ_0000118	-22.5	103
ssc-miR-196b-5p	novel_circ_0000331	-22.3	327
ssc-miR-196b-5p	novel_circ_0000112	-20.9	30
ssc-miR-196b-5p	novel_circ_0000266_junction_seq	-20.6	18
ssc-miR-199a-3p	novel_circ_0000371	-26	39
ssc-miR-199a-3p	novel_circ_0000351_junction_seq	-23.3	6
ssc-miR-199a-3p	novel_circ_0000134	-23.1	185
ssc-miR-199a-3p	novel_circ_0000014	-23	17
ssc-miR-199a-3p	novel_circ_0000285	-21.2	198
ssc-miR-199a-3p	novel_circ_0000327	-20.7	249
ssc-miR-199a-3p	novel_circ_0000145	-20.4	81
ssc-miR-199a-3p	novel_circ_0000151_junction_seq	-20.2	16
ssc-miR-199a-5p	novel_circ_0000016	-25.9	120
ssc-miR-199a-5p	novel_circ_0000134	-23	179
ssc-miR-199a-5p	novel_circ_0000065	-22.4	129
ssc-miR-199a-5p	novel_circ_0000133_junction_seq	-22.4	12
ssc-miR-199a-5p	novel_circ_0000341	-20.9	174
ssc-miR-199a-5p	novel_circ_0000066	-20.5	260
ssc-miR-199b-3p	novel_circ_0000014	-23.2	17
ssc-miR-199b-3p	novel_circ_0000145	-21.8	81
ssc-miR-199b-3p	novel_circ_0000285	-21.3	199
ssc-miR-199b-5p	novel_circ_0000065	-23	129
ssc-miR-199b-5p	novel_circ_0000066	-22.3	257
ssc-miR-199b-5p	novel_circ_0000088	-21.3	34
ssc-miR-199b-5p	novel_circ_0000016	-21.1	120
ssc-miR-199b-5p	novel_circ_0000260	-20.8	228
ssc-miR-199b-5p	novel_circ_0000134	-20.7	191
ssc-miR-199b-5p	novel_circ_0000133_junction_seq	-20.4	13
ssc-miR-202-3p	novel_circ_0000221	-26.5	45
ssc-miR-202-3p	novel_circ_0000266	-26.4	5
ssc-miR-202-3p	novel_circ_0000164	-25.4	275
ssc-miR-202-3p	novel_circ_0000028	-24.3	212
ssc-miR-202-3p	novel_circ_0000134	-24.3	73
ssc-miR-202-3p	novel_circ_0000014	-21.9	223
ssc-miR-202-3p	novel_circ_0000257	-21.8	178
ssc-miR-202-3p	novel_circ_0000197	-21.8	303
ssc-miR-202-3p	novel_circ_0000151	-21.8	111
ssc-miR-202-3p	novel_circ_0000258	-21.7	111
ssc-miR-202-3p	novel_circ_0000260	-21.7	111
ssc-miR-202-3p	novel_circ_0000127	-21.6	26
ssc-miR-202-3p	novel_circ_0000065	-21.1	359
ssc-miR-202-3p	novel_circ_0000133	-20.7	119
ssc-miR-202-3p	novel_circ_0000145	-20.7	261
ssc-miR-202-3p	novel_circ_0000171	-20.3	91
ssc-miR-202-3p	novel_circ_0000078	-20.1	324
ssc-miR-202-3p	novel_circ_0000143	-20.1	149
ssc-miR-202-3p	novel_circ_0000364	-20.1	15
ssc-miR-204	novel_circ_0000171	-29.3	39
ssc-miR-204	novel_circ_0000048	-28.5	162
ssc-miR-204	novel_circ_0000049	-28.5	162
ssc-miR-204	novel_circ_0000155	-26.6	261
ssc-miR-204	novel_circ_0000257	-22.6	80
ssc-miR-204	novel_circ_0000314	-22.4	2
ssc-miR-204	novel_circ_0000287	-21.9	52
ssc-miR-204	novel_circ_0000088	-20.7	205
ssc-miR-205	novel_circ_0000088	-29.1	320
ssc-miR-205	novel_circ_0000302	-27	169
ssc-miR-205	novel_circ_0000155	-25.9	603
ssc-miR-205	novel_circ_0000048	-25.7	354
ssc-miR-205	novel_circ_0000028_junction_seq	-24.6	20
ssc-miR-205	novel_circ_0000219_junction_seq	-24.2	16
ssc-miR-205	novel_circ_0000143	-23.1	14
ssc-miR-205	novel_circ_0000028	-22.9	1
ssc-miR-205	novel_circ_0000133	-22.8	237
ssc-miR-205	novel_circ_0000314	-22.6	101
ssc-miR-205	novel_circ_0000327	-22.6	109
ssc-miR-205	novel_circ_0000287	-21.8	16
ssc-miR-205	novel_circ_0000351	-21.7	262
ssc-miR-205	novel_circ_0000257	-20.6	230
ssc-miR-205	novel_circ_0000065	-20.5	311
ssc-miR-206	novel_circ_0000033	-22.8	58
ssc-miR-206	novel_circ_0000110	-22.5	27
ssc-miR-206	novel_circ_0000003	-20.8	48
ssc-miR-206	novel_circ_0000235	-20.1	351
ssc-miR-206	novel_circ_0000136	-20	33
ssc-miR-20a-5p	novel_circ_0000260	-23.6	283
ssc-miR-20a-5p	novel_circ_0000151	-21.9	219
ssc-miR-20b	novel_circ_0000260	-26	283
ssc-miR-20b	novel_circ_0000151	-21.6	219
ssc-miR-20b	novel_circ_0000002	-20.6	233
ssc-miR-210	novel_circ_0000270	-29.3	62
ssc-miR-210	novel_circ_0000014	-26.3	269
ssc-miR-210	novel_circ_0000003	-26	29
ssc-miR-210	novel_circ_0000314	-25	1
ssc-miR-210	novel_circ_0000314_junction_seq	-25	27
ssc-miR-210	novel_circ_0000134	-24.1	254
ssc-miR-210	novel_circ_0000155	-23.5	455
ssc-miR-210	novel_circ_0000164	-22.6	276
ssc-miR-210	novel_circ_0000241	-21.2	237
ssc-miR-212	novel_circ_0000229_junction_seq	-28.2	26
ssc-miR-212	novel_circ_0000229	-27.8	1
ssc-miR-212	novel_circ_0000033_junction_seq	-27	5
ssc-miR-212	novel_circ_0000302	-26.6	93
ssc-miR-212	novel_circ_0000143	-26.5	63
ssc-miR-212	novel_circ_0000044	-24.9	178
ssc-miR-212	novel_circ_0000033	-24.6	258
ssc-miR-212	novel_circ_0000016	-24.4	206
ssc-miR-212	novel_circ_0000088	-22.1	111
ssc-miR-212	novel_circ_0000066	-21	215
ssc-miR-21-3p	novel_circ_0000327	-25.8	223
ssc-miR-21-3p	novel_circ_0000066	-25.5	173
ssc-miR-21-3p	novel_circ_0000112	-25.4	222
ssc-miR-21-3p	novel_circ_0000301_junction_seq	-21.1	1
ssc-miR-21-3p	novel_circ_0000182	-20.5	83
ssc-miR-214-3p	novel_circ_0000331	-27.1	211
ssc-miR-214-3p	novel_circ_0000257	-26.7	170
ssc-miR-214-3p	novel_circ_0000341	-26.3	209
ssc-miR-214-3p	novel_circ_0000197	-26	350
ssc-miR-214-3p	novel_circ_0000371	-22.9	18
ssc-miR-214-3p	novel_circ_0000229	-22.2	101
ssc-miR-214-3p	novel_circ_0000260	-21.1	279
ssc-miR-214-3p	novel_circ_0000287	-21	412
ssc-miR-214-3p	novel_circ_0000287_junction_seq	-20.9	1
ssc-miR-214-5p	novel_circ_0000088	-28.4	308
ssc-miR-214-5p	novel_circ_0000219	-28	102
ssc-miR-214-5p	novel_circ_0000171	-23.8	90
ssc-miR-214-5p	novel_circ_0000160_junction_seq	-22.4	16
ssc-miR-214-5p	novel_circ_0000133	-21.6	126
ssc-miR-214-5p	novel_circ_0000048	-21	318
ssc-miR-21-5p	novel_circ_0000191	-21.3	201
ssc-miR-21-5p	novel_circ_0000315	-20.8	209
ssc-miR-21-5p	novel_circ_0000048	-20.7	220
ssc-miR-21-5p	novel_circ_0000049	-20.7	220
ssc-miR-21-5p	novel_circ_0000065	-20.6	13
ssc-miR-21-5p	novel_circ_0000301	-20	185
ssc-miR-216	novel_circ_0000331	-22.9	201
ssc-miR-216	novel_circ_0000134	-22.8	290
ssc-miR-216	novel_circ_0000133	-21.6	32
ssc-miR-216	novel_circ_0000241	-20.8	337
ssc-miR-217	novel_circ_0000002	-26.2	295
ssc-miR-217	novel_circ_0000143	-21	6
ssc-miR-218	novel_circ_0000266_junction_seq	-22	11
ssc-miR-218	novel_circ_0000302	-21.7	73
ssc-miR-218-3p	novel_circ_0000033	-29.7	250
ssc-miR-218-3p	novel_circ_0000219	-25.1	181
ssc-miR-218-3p	novel_circ_0000229	-23.1	52
ssc-miR-218-3p	novel_circ_0000270	-23	126
ssc-miR-218-3p	novel_circ_0000160	-22.7	69
ssc-miR-218-3p	novel_circ_0000033_junction_seq	-21.9	1
ssc-miR-218-3p	novel_circ_0000044	-21.5	121
ssc-miR-218-3p	novel_circ_0000258	-21.2	62
ssc-miR-218-3p	novel_circ_0000260	-21.2	62
ssc-miR-218-3p	novel_circ_0000155	-21.2	610
ssc-miR-218-3p	novel_circ_0000351	-20.6	338
ssc-miR-218-5p	novel_circ_0000266_junction_seq	-22	11
ssc-miR-218-5p	novel_circ_0000302	-21.7	73
ssc-miR-218b	novel_circ_0000266_junction_seq	-22	11
ssc-miR-218b	novel_circ_0000302	-21.7	73
ssc-miR-219a	novel_circ_0000044	-27.3	174
ssc-miR-219a	novel_circ_0000260_junction_seq	-26.3	1
ssc-miR-219a	novel_circ_0000287	-25.4	393
ssc-miR-219a	novel_circ_0000341	-25.2	136
ssc-miR-219a	novel_circ_0000327_junction_seq	-24.3	9
ssc-miR-219a	novel_circ_0000301	-22.9	225
ssc-miR-219a	novel_circ_0000371	-21.9	112
ssc-miR-219a	novel_circ_0000118	-21.4	208
ssc-miR-219a	novel_circ_0000078	-21.3	393
ssc-miR-219a	novel_circ_0000048	-20.6	17
ssc-miR-219a	novel_circ_0000049	-20.6	17
ssc-miR-219a	novel_circ_0000003	-20.6	248
ssc-miR-219a	novel_circ_0000327	-20.5	244
ssc-miR-219a	novel_circ_0000221	-20.1	39
ssc-miR-219b-3p	novel_circ_0000044	-23.6	195
ssc-miR-219b-3p	novel_circ_0000078	-22.6	189
ssc-miR-219b-3p	novel_circ_0000301	-21.7	263
ssc-miR-219b-3p	novel_circ_0000014	-21.6	135
ssc-miR-219b-3p	novel_circ_0000016	-21.3	40
ssc-miR-219b-3p	novel_circ_0000229	-21.2	68
ssc-miR-219b-3p	novel_circ_0000035	-20.5	17
ssc-miR-219b-3p	novel_circ_0000118	-20.2	277
ssc-miR-221-3p	novel_circ_0000133	-23.1	129
ssc-miR-221-3p	novel_circ_0000351	-22.4	404
ssc-miR-221-5p	novel_circ_0000016	-28.4	191
ssc-miR-221-5p	novel_circ_0000002	-24.5	66
ssc-miR-221-5p	novel_circ_0000133_junction_seq	-24.5	10
ssc-miR-221-5p	novel_circ_0000143	-24.2	61
ssc-miR-221-5p	novel_circ_0000048	-23.7	179
ssc-miR-221-5p	novel_circ_0000049	-23.7	179
ssc-miR-221-5p	novel_circ_0000014	-23	259
ssc-miR-221-5p	novel_circ_0000127_junction_seq	-21.4	13
ssc-miR-221-5p	novel_circ_0000285	-21.1	403
ssc-miR-222	novel_circ_0000351	-30	429
ssc-miR-222	novel_circ_0000133	-28.1	150
ssc-miR-223	novel_circ_0000155	-22.7	162
ssc-miR-223	novel_circ_0000314	-22	122
ssc-miR-223	novel_circ_0000219	-20.8	311
ssc-miR-223	novel_circ_0000127	-20.4	87
ssc-miR-223	novel_circ_0000033	-20.3	170
ssc-miR-223	novel_circ_0000134	-20.1	279
ssc-miR-22-3p	novel_circ_0000180	-28.6	63
ssc-miR-22-3p	novel_circ_0000002	-25.9	332
ssc-miR-22-3p	novel_circ_0000003	-24.5	11
ssc-miR-22-3p	novel_circ_0000134	-24.4	81
ssc-miR-22-3p	novel_circ_0000266	-22.1	238
ssc-miR-22-3p	novel_circ_0000286	-21.7	131
ssc-miR-22-3p	novel_circ_0000191	-21.4	116
ssc-miR-22-3p	novel_circ_0000266_junction_seq	-21.3	7
ssc-miR-22-3p	novel_circ_0000371	-21	60
ssc-miR-22-3p	novel_circ_0000016	-20.5	33
ssc-miR-22-3p	novel_circ_0000048	-20.3	377
ssc-miR-224	novel_circ_0000191	-22.2	172
ssc-miR-224	novel_circ_0000110	-21.6	299
ssc-miR-22-5p	novel_circ_0000155	-27.3	611
ssc-miR-22-5p	novel_circ_0000331	-24.9	180
ssc-miR-22-5p	novel_circ_0000065	-23.8	70
ssc-miR-22-5p	novel_circ_0000314	-23.8	111
ssc-miR-22-5p	novel_circ_0000164	-23.3	297
ssc-miR-22-5p	novel_circ_0000048	-23.1	172
ssc-miR-22-5p	novel_circ_0000049	-23.1	172
ssc-miR-22-5p	novel_circ_0000302	-22.9	5
ssc-miR-22-5p	novel_circ_0000270	-22.8	13
ssc-miR-22-5p	novel_circ_0000260	-22.5	233
ssc-miR-22-5p	novel_circ_0000351	-22.5	30
ssc-miR-22-5p	novel_circ_0000155_junction_seq	-21.8	15
ssc-miR-22-5p	novel_circ_0000229	-21.7	131
ssc-miR-22-5p	novel_circ_0000145	-21.5	72
ssc-miR-22-5p	novel_circ_0000133	-21.2	28
ssc-miR-22-5p	novel_circ_0000134	-20.6	160
ssc-miR-22-5p	novel_circ_0000287	-20.6	238
ssc-miR-22-5p	novel_circ_0000364	-20.6	94
ssc-miR-22-5p	novel_circ_0000171	-20.2	38
ssc-miR-2320-3p	novel_circ_0000258	-27.5	213
ssc-miR-2320-3p	novel_circ_0000257	-26	206
ssc-miR-2320-3p	novel_circ_0000127	-22.8	112
ssc-miR-2320-3p	novel_circ_0000314	-21.8	34
ssc-miR-2320-3p	novel_circ_0000219	-21.1	225
ssc-miR-2320-3p	novel_circ_0000286	-20	220
ssc-miR-2320-5p	novel_circ_0000118	-28.3	240
ssc-miR-2320-5p	novel_circ_0000191_junction_seq	-26.4	7
ssc-miR-2320-5p	novel_circ_0000315	-25.2	12
ssc-miR-2320-5p	novel_circ_0000078	-24.4	312
ssc-miR-2320-5p	novel_circ_0000322_junction_seq	-23.4	9
ssc-miR-2320-5p	novel_circ_0000155	-22.6	41
ssc-miR-2320-5p	novel_circ_0000322	-22.1	1
ssc-miR-2320-5p	novel_circ_0000364	-22.1	155
ssc-miR-2320-5p	novel_circ_0000191	-21	2
ssc-miR-2366	novel_circ_0000110	-24.4	297
ssc-miR-2366	novel_circ_0000088	-24.4	146
ssc-miR-2366	novel_circ_0000088_junction_seq	-23.3	25
ssc-miR-2366	novel_circ_0000005	-23.1	152
ssc-miR-2366	novel_circ_0000258	-23.1	262
ssc-miR-2366	novel_circ_0000143	-22.8	202
ssc-miR-2366	novel_circ_0000155	-22.5	8
ssc-miR-2366	novel_circ_0000078_junction_seq	-20.7	16
ssc-miR-2366	novel_circ_0000191	-20.7	149
ssc-miR-2366	novel_circ_0000078	-20.4	397
ssc-miR-2366	novel_circ_0000235	-20.1	66
ssc-miR-23a	novel_circ_0000286	-24.1	40
ssc-miR-23a	novel_circ_0000327	-23.6	97
ssc-miR-23a	novel_circ_0000088	-21.8	327
ssc-miR-23b	novel_circ_0000088	-24.1	329
ssc-miR-23b	novel_circ_0000286	-22.6	40
ssc-miR-23b	novel_circ_0000327	-22	96
ssc-miR-2411	novel_circ_0000003	-24.7	77
ssc-miR-2411	novel_circ_0000118_junction_seq	-24.1	20
ssc-miR-2411	novel_circ_0000301	-24	174
ssc-miR-2411	novel_circ_0000327	-23.9	60
ssc-miR-2411	novel_circ_0000197	-23.7	68
ssc-miR-2411	novel_circ_0000331	-23.4	314
ssc-miR-2411	novel_circ_0000164	-22.9	426
ssc-miR-2411	novel_circ_0000014	-22.6	429
ssc-miR-2411	novel_circ_0000371	-22.6	55
ssc-miR-2411	novel_circ_0000014_junction_seq	-21.7	1
ssc-miR-2411	novel_circ_0000285	-21.4	413
ssc-miR-2411	novel_circ_0000133	-21.2	22
ssc-miR-2411	novel_circ_0000208	-20.3	182
ssc-miR-2411	novel_circ_0000286	-20.2	210
ssc-miR-24-1-5p	novel_circ_0000134	-26.5	208
ssc-miR-24-1-5p	novel_circ_0000097_junction_seq	-25.7	7
ssc-miR-24-1-5p	novel_circ_0000241	-25.6	73
ssc-miR-24-1-5p	novel_circ_0000270	-25.1	171
ssc-miR-24-1-5p	novel_circ_0000229_junction_seq	-23	15
ssc-miR-24-1-5p	novel_circ_0000371	-21	62
ssc-miR-24-2-5p	novel_circ_0000097_junction_seq	-27	6
ssc-miR-24-2-5p	novel_circ_0000134	-25.8	208
ssc-miR-24-2-5p	novel_circ_0000241	-25.4	73
ssc-miR-24-2-5p	novel_circ_0000145	-24.1	55
ssc-miR-24-2-5p	novel_circ_0000371	-22.8	71
ssc-miR-24-2-5p	novel_circ_0000065	-22.4	73
ssc-miR-24-2-5p	novel_circ_0000270	-21	171
ssc-miR-24-3p	novel_circ_0000197	-29.2	352
ssc-miR-24-3p	novel_circ_0000315	-26.7	26
ssc-miR-24-3p	novel_circ_0000016	-26	270
ssc-miR-24-3p	novel_circ_0000331	-24.9	330
ssc-miR-24-3p	novel_circ_0000151	-24.5	9
ssc-miR-24-3p	novel_circ_0000112_junction_seq	-22.6	2
ssc-miR-24-3p	novel_circ_0000078_junction_seq	-21.2	2
ssc-miR-24-3p	novel_circ_0000164_junction_seq	-20.7	24
ssc-miR-24-3p	novel_circ_0000164	-20.2	5
ssc-miR-2483	novel_circ_0000341	-22.7	47
ssc-miR-2483	novel_circ_0000257	-21.5	69
ssc-miR-26a	novel_circ_0000078	-20.5	404
ssc-miR-26b-3p	novel_circ_0000134	-25.3	262
ssc-miR-26b-3p	novel_circ_0000314	-25	30
ssc-miR-26b-3p	novel_circ_0000351	-23.9	367
ssc-miR-26b-3p	novel_circ_0000302	-21.3	187
ssc-miR-26b-3p	novel_circ_0000164	-20.7	146
ssc-miR-26b-3p	novel_circ_0000302_junction_seq	-20.1	24
ssc-miR-26b-3p	novel_circ_0000260	-20.1	237
ssc-miR-26b-3p	novel_circ_0000171	-20	150
ssc-miR-27a	novel_circ_0000078	-25.1	392
ssc-miR-27a	novel_circ_0000258	-22.5	130
ssc-miR-27a	novel_circ_0000260	-22.5	130
ssc-miR-27a	novel_circ_0000285	-21.8	209
ssc-miR-27a	novel_circ_0000003	-21.6	212
ssc-miR-27a	novel_circ_0000191	-21.6	116
ssc-miR-27a	novel_circ_0000155	-21.4	8
ssc-miR-27a	novel_circ_0000155_junction_seq	-21.4	34
ssc-miR-27a	novel_circ_0000219	-21.2	279
ssc-miR-27b-3p	novel_circ_0000003	-24.7	223
ssc-miR-27b-3p	novel_circ_0000078	-24.2	381
ssc-miR-27b-3p	novel_circ_0000219	-24.1	277
ssc-miR-27b-3p	novel_circ_0000258	-22.4	137
ssc-miR-27b-3p	novel_circ_0000260	-22.4	137
ssc-miR-27b-3p	novel_circ_0000285	-21.9	206
ssc-miR-27b-3p	novel_circ_0000191	-21.1	108
ssc-miR-27b-5p	novel_circ_0000014	-28.6	249
ssc-miR-27b-5p	novel_circ_0000301	-28.1	187
ssc-miR-27b-5p	novel_circ_0000151	-25.9	30
ssc-miR-27b-5p	novel_circ_0000164	-23.5	8
ssc-miR-27b-5p	novel_circ_0000164_junction_seq	-22.7	34
ssc-miR-27b-5p	novel_circ_0000048	-22.3	338
ssc-miR-27b-5p	novel_circ_0000341	-21.2	194
ssc-miR-27b-5p	novel_circ_0000155	-20.9	398
ssc-miR-28-5p	novel_circ_0000301	-26.4	188
ssc-miR-28-5p	novel_circ_0000191	-25.1	103
ssc-miR-28-5p	novel_circ_0000315	-24.4	15
ssc-miR-28-5p	novel_circ_0000143	-23.9	107
ssc-miR-28-5p	novel_circ_0000341	-23.9	226
ssc-miR-28-5p	novel_circ_0000014	-22.7	369
ssc-miR-28-5p	novel_circ_0000331	-21.7	176
ssc-miR-28-5p	novel_circ_0000151	-21.5	32
ssc-miR-28-5p	novel_circ_0000207	-20.9	17
ssc-miR-28-5p	novel_circ_0000044	-20.6	234
ssc-miR-28-5p	novel_circ_0000180	-20.4	39
ssc-miR-28-5p	novel_circ_0000028_junction_seq	-20.3	12
ssc-miR-28-5p	novel_circ_0000112	-20.1	4
ssc-miR-28-5p	novel_circ_0000327	-20	253
ssc-miR-28-5p	novel_circ_0000164	-20	225
ssc-miR-296-3p	novel_circ_0000049	-31.6	260
ssc-miR-296-3p	novel_circ_0000331	-29.5	103
ssc-miR-296-3p	novel_circ_0000044	-28.3	82
ssc-miR-296-3p	novel_circ_0000314	-25.5	41
ssc-miR-296-3p	novel_circ_0000155	-24.7	170
ssc-miR-296-3p	novel_circ_0000078	-24.5	394
ssc-miR-296-3p	novel_circ_0000016	-24.5	156
ssc-miR-296-3p	novel_circ_0000191	-24.5	96
ssc-miR-296-3p	novel_circ_0000221	-24.4	39
ssc-miR-296-3p	novel_circ_0000260_junction_seq	-24.3	1
ssc-miR-296-3p	novel_circ_0000341	-24.3	126
ssc-miR-296-3p	novel_circ_0000164	-24	244
ssc-miR-296-3p	novel_circ_0000033	-23.7	49
ssc-miR-296-3p	novel_circ_0000088	-23.7	203
ssc-miR-296-3p	novel_circ_0000371	-23.7	218
ssc-miR-296-3p	novel_circ_0000270	-23.3	264
ssc-miR-296-3p	novel_circ_0000287	-23.2	392
ssc-miR-296-3p	novel_circ_0000219	-23.2	249
ssc-miR-296-3p	novel_circ_0000208	-23	250
ssc-miR-296-3p	novel_circ_0000322	-22.9	34
ssc-miR-296-3p	novel_circ_0000136	-22.5	124
ssc-miR-296-3p	novel_circ_0000066	-22.3	228
ssc-miR-296-3p	novel_circ_0000002	-22.2	158
ssc-miR-296-3p	novel_circ_0000301	-22.2	145
ssc-miR-296-3p	novel_circ_0000028	-22.1	17
ssc-miR-296-3p	novel_circ_0000364	-21.5	195
ssc-miR-296-3p	novel_circ_0000235	-21	45
ssc-miR-296-3p	novel_circ_0000145	-20.9	175
ssc-miR-296-3p	novel_circ_0000302_junction_seq	-20.9	24
ssc-miR-296-3p	novel_circ_0000315	-20.8	110
ssc-miR-296-3p	novel_circ_0000287_junction_seq	-20.8	2
ssc-miR-296-3p	novel_circ_0000048	-20.7	13
ssc-miR-296-3p	novel_circ_0000331_junction_seq	-20.6	35
ssc-miR-296-5p	novel_circ_0000151	-21.5	282
ssc-miR-296-5p	novel_circ_0000048	-21.1	240
ssc-miR-296-5p	novel_circ_0000049	-21.1	240
ssc-miR-299	novel_circ_0000145	-22.4	69
ssc-miR-29a-3p	novel_circ_0000088	-27.9	292
ssc-miR-29a-3p	novel_circ_0000219	-22.7	86
ssc-miR-29a-3p	novel_circ_0000257	-22.2	57
ssc-miR-29a-3p	novel_circ_0000003	-21.8	42
ssc-miR-29a-3p	novel_circ_0000301_junction_seq	-20.8	2
ssc-miR-29a-3p	novel_circ_0000301	-20.2	270
ssc-miR-29a-5p	novel_circ_0000287	-25.3	222
ssc-miR-29a-5p	novel_circ_0000164_junction_seq	-23.4	14
ssc-miR-29a-5p	novel_circ_0000258	-23.2	46
ssc-miR-29a-5p	novel_circ_0000260	-23.2	46
ssc-miR-29a-5p	novel_circ_0000133	-21.7	148
ssc-miR-29a-5p	novel_circ_0000241	-21	218
ssc-miR-29a-5p	novel_circ_0000322_junction_seq	-20.8	12
ssc-miR-29a-5p	novel_circ_0000229	-20.6	10
ssc-miR-29b	novel_circ_0000003	-23.4	49
ssc-miR-29b	novel_circ_0000088	-21.8	294
ssc-miR-29c	novel_circ_0000088	-23	292
ssc-miR-29c	novel_circ_0000003	-20.6	42
ssc-miR-29c	novel_circ_0000016	-20.3	169
ssc-miR-301	novel_circ_0000048	-21.7	391
ssc-miR-30a-3p	novel_circ_0000221	-24.7	130
ssc-miR-30a-3p	novel_circ_0000371	-23.9	144
ssc-miR-30a-3p	novel_circ_0000155	-23.4	371
ssc-miR-30a-3p	novel_circ_0000229	-23	12
ssc-miR-30a-3p	novel_circ_0000171	-23	25
ssc-miR-30a-3p	novel_circ_0000033_junction_seq	-22.7	1
ssc-miR-30a-3p	novel_circ_0000033	-22.5	248
ssc-miR-30a-3p	novel_circ_0000270	-21.9	105
ssc-miR-30a-3p	novel_circ_0000235	-21.3	63
ssc-miR-30a-3p	novel_circ_0000331	-21.2	202
ssc-miR-30a-3p	novel_circ_0000258	-21.1	219
ssc-miR-30a-3p	novel_circ_0000260	-20.6	6
ssc-miR-30a-3p	novel_circ_0000134	-20.2	289
ssc-miR-30a-3p	novel_circ_0000002	-20.1	161
ssc-miR-30a-3p	novel_circ_0000219	-20	300
ssc-miR-30a-5p	novel_circ_0000134	-21.1	57
ssc-miR-30b-3p	novel_circ_0000331	-26.3	296
ssc-miR-30b-3p	novel_circ_0000208	-24.3	213
ssc-miR-30b-3p	novel_circ_0000127	-23.8	141
ssc-miR-30b-3p	novel_circ_0000164	-23.8	320
ssc-miR-30b-3p	novel_circ_0000351	-23.2	276
ssc-miR-30b-3p	novel_circ_0000066_junction_seq	-22.5	24
ssc-miR-30b-3p	novel_circ_0000341	-22.5	36
ssc-miR-30b-3p	novel_circ_0000014	-21.9	158
ssc-miR-30b-3p	novel_circ_0000110	-21.8	238
ssc-miR-30b-3p	novel_circ_0000028	-21.5	230
ssc-miR-30b-3p	novel_circ_0000285_junction_seq	-21.4	3
ssc-miR-30b-3p	novel_circ_0000301	-21.3	199
ssc-miR-30b-3p	novel_circ_0000322	-21.2	5
ssc-miR-30b-3p	novel_circ_0000258	-20.8	114
ssc-miR-30b-3p	novel_circ_0000260	-20.8	114
ssc-miR-30b-3p	novel_circ_0000066	-20.6	1
ssc-miR-30b-3p	novel_circ_0000151	-20.4	229
ssc-miR-30b-3p	novel_circ_0000028_junction_seq	-20.2	7
ssc-miR-30b-3p	novel_circ_0000285	-20.1	470
ssc-miR-30c-1-3p	novel_circ_0000341	-24.3	37
ssc-miR-30c-1-3p	novel_circ_0000285_junction_seq	-22.8	10
ssc-miR-30c-1-3p	novel_circ_0000028	-22.7	230
ssc-miR-30c-1-3p	novel_circ_0000145	-21.8	73
ssc-miR-30c-1-3p	novel_circ_0000285	-21.8	289
ssc-miR-30c-1-3p	novel_circ_0000371	-21.7	197
ssc-miR-30c-1-3p	novel_circ_0000164	-21.5	36
ssc-miR-30c-1-3p	novel_circ_0000014	-21.2	137
ssc-miR-30c-1-3p	novel_circ_0000191	-21	116
ssc-miR-30c-1-3p	novel_circ_0000078	-20.8	350
ssc-miR-30c-1-3p	novel_circ_0000110	-20.7	239
ssc-miR-30c-1-3p	novel_circ_0000322	-20.6	163
ssc-miR-30c-1-3p	novel_circ_0000028_junction_seq	-20.5	4
ssc-miR-30c-1-3p	novel_circ_0000127	-20.5	137
ssc-miR-30c-1-3p	novel_circ_0000088	-20	14
ssc-miR-30c-3p	novel_circ_0000341	-28.2	35
ssc-miR-30c-3p	novel_circ_0000145	-26.4	72
ssc-miR-30c-3p	novel_circ_0000110	-25.9	237
ssc-miR-30c-3p	novel_circ_0000371	-25	192
ssc-miR-30c-3p	novel_circ_0000048	-23.5	181
ssc-miR-30c-3p	novel_circ_0000049	-23.5	181
ssc-miR-30c-3p	novel_circ_0000260_junction_seq	-23.3	1
ssc-miR-30c-3p	novel_circ_0000191	-22.6	11
ssc-miR-30c-3p	novel_circ_0000260	-22.5	370
ssc-miR-30c-3p	novel_circ_0000322	-22.4	246
ssc-miR-30c-3p	novel_circ_0000285_junction_seq	-21.5	2
ssc-miR-30c-3p	novel_circ_0000127	-21.2	110
ssc-miR-30c-3p	novel_circ_0000028	-20.9	224
ssc-miR-30c-3p	novel_circ_0000078	-20.8	350
ssc-miR-30c-3p	novel_circ_0000136	-20.6	124
ssc-miR-30c-3p	novel_circ_0000065	-20.4	217
ssc-miR-30c-3p	novel_circ_0000088	-20.4	71
ssc-miR-30c-3p	novel_circ_0000314	-20.3	98
ssc-miR-30c-3p	novel_circ_0000285	-20.2	469
ssc-miR-30d	novel_circ_0000134	-21.6	48
ssc-miR-30d	novel_circ_0000065	-21.1	77
ssc-miR-30d	novel_circ_0000322	-20.1	134
ssc-miR-30e-3p	novel_circ_0000221	-24.7	130
ssc-miR-30e-3p	novel_circ_0000371	-23.9	144
ssc-miR-30e-3p	novel_circ_0000033	-23.7	248
ssc-miR-30e-3p	novel_circ_0000155	-23.4	371
ssc-miR-30e-3p	novel_circ_0000229	-22.6	110
ssc-miR-30e-3p	novel_circ_0000033_junction_seq	-21.5	1
ssc-miR-30e-3p	novel_circ_0000235	-21.3	63
ssc-miR-30e-3p	novel_circ_0000258	-20.6	6
ssc-miR-30e-3p	novel_circ_0000260	-20.6	6
ssc-miR-30e-3p	novel_circ_0000171	-20.5	25
ssc-miR-30e-3p	novel_circ_0000219	-20	292
ssc-miR-30e-5p	novel_circ_0000134	-22.3	48
ssc-miR-31	novel_circ_0000151	-25.4	37
ssc-miR-31	novel_circ_0000257	-25	240
ssc-miR-31	novel_circ_0000351	-24.9	18
ssc-miR-31	novel_circ_0000118	-24.7	279
ssc-miR-31	novel_circ_0000134	-21.6	198
ssc-miR-31	novel_circ_0000371	-21.6	227
ssc-miR-31	novel_circ_0000066	-21.1	118
ssc-miR-31	novel_circ_0000110	-20.9	132
ssc-miR-31	novel_circ_0000331	-20.8	53
ssc-miR-31	novel_circ_0000088	-20.6	409
ssc-miR-31	novel_circ_0000014	-20.3	395
ssc-miR-31	novel_circ_0000136	-20.2	49
ssc-miR-31	novel_circ_0000287	-20	201
ssc-miR-320	novel_circ_0000002	-30.4	55
ssc-miR-320	novel_circ_0000078	-28.8	315
ssc-miR-320	novel_circ_0000028	-28.4	32
ssc-miR-320	novel_circ_0000164	-26.9	35
ssc-miR-320	novel_circ_0000014	-26.4	186
ssc-miR-320	novel_circ_0000371	-25.5	184
ssc-miR-320	novel_circ_0000118_junction_seq	-21.6	20
ssc-miR-320	novel_circ_0000112_junction_seq	-21.5	5
ssc-miR-320	novel_circ_0000285_junction_seq	-20.1	18
ssc-miR-320	novel_circ_0000191	-20	118
ssc-miR-323	novel_circ_0000371	-20.7	29
ssc-miR-323	novel_circ_0000088	-20.6	327
ssc-miR-324	novel_circ_0000266	-22.4	63
ssc-miR-325	novel_circ_0000257	-24.1	169
ssc-miR-325	novel_circ_0000003	-23	188
ssc-miR-325	novel_circ_0000341	-22.1	204
ssc-miR-325	novel_circ_0000260	-20.1	265
ssc-miR-325	novel_circ_0000327	-20	232
ssc-miR-325	novel_circ_0000180	-20	81
ssc-miR-326	novel_circ_0000088	-30.9	309
ssc-miR-326	novel_circ_0000143	-30.7	38
ssc-miR-326	novel_circ_0000207_junction_seq	-28	11
ssc-miR-326	novel_circ_0000005	-27.3	53
ssc-miR-326	novel_circ_0000302	-25.8	164
ssc-miR-326	novel_circ_0000044	-25	176
ssc-miR-326	novel_circ_0000287	-24.9	84
ssc-miR-326	novel_circ_0000151	-20.8	262
ssc-miR-326	novel_circ_0000258	-20.7	98
ssc-miR-326	novel_circ_0000260	-20.7	98
ssc-miR-326	novel_circ_0000078	-20.6	4
ssc-miR-326	novel_circ_0000078_junction_seq	-20.6	30
ssc-miR-326	novel_circ_0000164	-20.2	299
ssc-miR-326	novel_circ_0000287_junction_seq	-20.1	18
ssc-miR-326	novel_circ_0000208	-20	117
ssc-miR-328	novel_circ_0000301	-28	263
ssc-miR-328	novel_circ_0000351	-24.8	364
ssc-miR-328	novel_circ_0000260	-24	370
ssc-miR-328	novel_circ_0000260_junction_seq	-23.7	1
ssc-miR-328	novel_circ_0000078_junction_seq	-21.9	12
ssc-miR-328	novel_circ_0000301_junction_seq	-21.1	3
ssc-miR-328	novel_circ_0000078	-20.2	3
ssc-miR-330	novel_circ_0000143	-31.1	42
ssc-miR-330	novel_circ_0000005	-29.3	56
ssc-miR-330	novel_circ_0000287	-26.5	91
ssc-miR-330	novel_circ_0000207_junction_seq	-26	8
ssc-miR-330	novel_circ_0000151	-25.8	276
ssc-miR-330	novel_circ_0000258	-25.4	110
ssc-miR-330	novel_circ_0000260	-25.4	110
ssc-miR-330	novel_circ_0000088	-25.1	308
ssc-miR-330	novel_circ_0000351_junction_seq	-25.1	2
ssc-miR-330	novel_circ_0000133	-24.8	49
ssc-miR-330	novel_circ_0000287_junction_seq	-24.8	2
ssc-miR-330	novel_circ_0000044	-24.6	172
ssc-miR-330	novel_circ_0000207	-24.4	14
ssc-miR-330	novel_circ_0000078_junction_seq	-23.9	23
ssc-miR-330	novel_circ_0000028	-23.3	233
ssc-miR-330	novel_circ_0000110	-23.2	156
ssc-miR-330	novel_circ_0000078	-22.9	350
ssc-miR-330	novel_circ_0000302	-22.9	163
ssc-miR-330	novel_circ_0000341	-22.1	105
ssc-miR-330	novel_circ_0000066	-22	230
ssc-miR-330	novel_circ_0000351	-21.7	225
ssc-miR-330	novel_circ_0000016	-21.6	126
ssc-miR-330	novel_circ_0000241	-21.1	346
ssc-miR-330	novel_circ_0000028_junction_seq	-21	1
ssc-miR-330	novel_circ_0000003	-20.6	10
ssc-miR-330	novel_circ_0000164	-20.6	63
ssc-miR-330	novel_circ_0000171	-20.5	1
ssc-miR-330	novel_circ_0000270	-20.3	123
ssc-miR-331-3p	novel_circ_0000151	-28.1	284
ssc-miR-331-3p	novel_circ_0000258	-25.5	211
ssc-miR-331-3p	novel_circ_0000151_junction_seq	-23.3	1
ssc-miR-331-3p	novel_circ_0000341	-22.8	101
ssc-miR-331-3p	novel_circ_0000221	-22.7	72
ssc-miR-331-3p	novel_circ_0000164	-21.6	228
ssc-miR-331-3p	novel_circ_0000260	-20.3	367
ssc-miR-331-5p	novel_circ_0000048	-22.5	454
ssc-miR-331-5p	novel_circ_0000145	-20.9	98
ssc-miR-331-5p	novel_circ_0000088	-20.8	307
ssc-miR-331-5p	novel_circ_0000164	-20.7	278
ssc-miR-338	novel_circ_0000016	-30.2	109
ssc-miR-338	novel_circ_0000285	-25.2	19
ssc-miR-338	novel_circ_0000088	-24.6	294
ssc-miR-338	novel_circ_0000257	-24.1	56
ssc-miR-338	novel_circ_0000133_junction_seq	-24	12
ssc-miR-338	novel_circ_0000014	-23.4	375
ssc-miR-339	novel_circ_0000302	-36.8	191
ssc-miR-339	novel_circ_0000314	-29	98
ssc-miR-339	novel_circ_0000110	-22.2	225
ssc-miR-339-3p	novel_circ_0000048	-28.3	163
ssc-miR-339-3p	novel_circ_0000049	-28.3	163
ssc-miR-339-3p	novel_circ_0000133	-27.9	24
ssc-miR-339-3p	novel_circ_0000028_junction_seq	-27.1	25
ssc-miR-339-3p	novel_circ_0000028	-25.8	3
ssc-miR-339-3p	novel_circ_0000164	-25.7	118
ssc-miR-339-3p	novel_circ_0000260	-24.5	351
ssc-miR-339-3p	novel_circ_0000257	-23.9	84
ssc-miR-339-5p	novel_circ_0000302	-36.8	191
ssc-miR-339-5p	novel_circ_0000314	-29	98
ssc-miR-339-5p	novel_circ_0000110	-22.2	225
ssc-miR-33b-3p	novel_circ_0000016	-32.8	249
ssc-miR-33b-3p	novel_circ_0000257	-29.3	68
ssc-miR-33b-3p	novel_circ_0000014_junction_seq	-27.4	25
ssc-miR-33b-3p	novel_circ_0000014	-25.9	1
ssc-miR-33b-3p	novel_circ_0000258	-25.8	155
ssc-miR-33b-3p	novel_circ_0000260	-25.8	155
ssc-miR-33b-3p	novel_circ_0000065	-23.7	334
ssc-miR-33b-3p	novel_circ_0000287	-23.4	216
ssc-miR-33b-3p	novel_circ_0000005	-21.5	57
ssc-miR-33b-3p	novel_circ_0000171_junction_seq	-21.1	2
ssc-miR-33b-3p	novel_circ_0000322	-20.7	122
ssc-miR-33b-5p	novel_circ_0000133	-27.7	89
ssc-miR-33b-5p	novel_circ_0000003	-23.9	2
ssc-miR-33b-5p	novel_circ_0000003_junction_seq	-23.9	28
ssc-miR-33b-5p	novel_circ_0000097	-23.3	19
ssc-miR-33b-5p	novel_circ_0000066	-22	143
ssc-miR-33b-5p	novel_circ_0000371	-20.3	46
ssc-miR-33b-5p	novel_circ_0000033	-20	239
ssc-miR-340	novel_circ_0000065	-23.4	11
ssc-miR-340	novel_circ_0000327_junction_seq	-23.1	23
ssc-miR-345-3p	novel_circ_0000164	-25.6	70
ssc-miR-345-3p	novel_circ_0000301	-23.6	264
ssc-miR-345-3p	novel_circ_0000100_junction_seq	-21.3	16
ssc-miR-34a	novel_circ_0000014_junction_seq	-33	23
ssc-miR-34a	novel_circ_0000014	-28.7	1
ssc-miR-34a	novel_circ_0000322	-26.5	39
ssc-miR-34a	novel_circ_0000229	-26.5	35
ssc-miR-34a	novel_circ_0000266_junction_seq	-26	14
ssc-miR-34a	novel_circ_0000331	-25.1	285
ssc-miR-34a	novel_circ_0000065	-24.6	332
ssc-miR-34a	novel_circ_0000258	-24.4	97
ssc-miR-34a	novel_circ_0000260	-24.4	97
ssc-miR-34a	novel_circ_0000164	-23.7	48
ssc-miR-34a	novel_circ_0000133	-23.3	1
ssc-miR-34a	novel_circ_0000371	-23	252
ssc-miR-34a	novel_circ_0000315	-22.7	190
ssc-miR-34a	novel_circ_0000033	-22	124
ssc-miR-34a	novel_circ_0000287	-22	406
ssc-miR-34a	novel_circ_0000341_junction_seq	-21.8	14
ssc-miR-34a	novel_circ_0000143	-21.2	359
ssc-miR-34a	novel_circ_0000143_junction_seq	-21.2	1
ssc-miR-34a	novel_circ_0000364	-20.8	83
ssc-miR-34a	novel_circ_0000048	-20.5	198
ssc-miR-34a	novel_circ_0000049	-20.5	198
ssc-miR-34a	novel_circ_0000003	-20	344
ssc-miR-34a	novel_circ_0000257	-20	44
ssc-miR-34a	novel_circ_0000197	-20	319
ssc-miR-34c	novel_circ_0000266_junction_seq	-28.2	9
ssc-miR-34c	novel_circ_0000371	-26.8	252
ssc-miR-34c	novel_circ_0000014_junction_seq	-26.7	22
ssc-miR-34c	novel_circ_0000014	-26	1
ssc-miR-34c	novel_circ_0000331	-25.1	270
ssc-miR-34c	novel_circ_0000065	-24.5	325
ssc-miR-34c	novel_circ_0000229	-23.9	35
ssc-miR-34c	novel_circ_0000287	-23.8	406
ssc-miR-34c	novel_circ_0000286	-22.5	25
ssc-miR-34c	novel_circ_0000005	-22.4	286
ssc-miR-34c	novel_circ_0000315	-22.1	182
ssc-miR-34c	novel_circ_0000133	-22	9
ssc-miR-34c	novel_circ_0000197	-21.8	319
ssc-miR-34c	novel_circ_0000257_junction_seq	-21.3	9
ssc-miR-34c	novel_circ_0000164	-20.6	49
ssc-miR-34c	novel_circ_0000048	-20.4	170
ssc-miR-34c	novel_circ_0000049	-20.4	170
ssc-miR-34c	novel_circ_0000112	-20.4	14
ssc-miR-34c	novel_circ_0000258	-20.2	84
ssc-miR-34c	novel_circ_0000260	-20.2	84
ssc-miR-34c	novel_circ_0000322	-20.1	35
ssc-miR-3613	novel_circ_0000078	-23.2	126
ssc-miR-3613	novel_circ_0000258_junction_seq	-21.9	6
ssc-miR-3613	novel_circ_0000260_junction_seq	-20.6	9
ssc-miR-361-3p	novel_circ_0000258	-29.6	177
ssc-miR-361-3p	novel_circ_0000164	-28	289
ssc-miR-361-3p	novel_circ_0000078	-24	366
ssc-miR-361-3p	novel_circ_0000301	-23.3	262
ssc-miR-361-3p	novel_circ_0000088	-20.5	302
ssc-miR-361-3p	novel_circ_0000100_junction_seq	-20.1	18
ssc-miR-361-5p	novel_circ_0000221	-24	48
ssc-miR-361-5p	novel_circ_0000134	-21.9	70
ssc-miR-361-5p	novel_circ_0000327	-21.9	108
ssc-miR-361-5p	novel_circ_0000182_junction_seq	-20.7	11
ssc-miR-361-5p	novel_circ_0000127	-20	56
ssc-miR-362	novel_circ_0000133	-26.4	225
ssc-miR-362	novel_circ_0000235	-23.3	149
ssc-miR-362	novel_circ_0000258	-23.2	237
ssc-miR-362	novel_circ_0000266	-21.8	56
ssc-miR-362	novel_circ_0000302	-20.4	156
ssc-miR-363	novel_circ_0000155	-23.4	454
ssc-miR-363	novel_circ_0000143	-22.2	4
ssc-miR-363	novel_circ_0000197	-20	290
ssc-miR-365-3p	novel_circ_0000257	-28.7	236
ssc-miR-365-5p	novel_circ_0000014	-31.7	270
ssc-miR-365-5p	novel_circ_0000315	-29.6	203
ssc-miR-365-5p	novel_circ_0000257	-29.4	316
ssc-miR-365-5p	novel_circ_0000219	-28.3	54
ssc-miR-365-5p	novel_circ_0000341	-28	193
ssc-miR-365-5p	novel_circ_0000257_junction_seq	-26.7	1
ssc-miR-365-5p	novel_circ_0000301_junction_seq	-26.3	3
ssc-miR-365-5p	novel_circ_0000035	-25	188
ssc-miR-365-5p	novel_circ_0000118	-25	92
ssc-miR-365-5p	novel_circ_0000235	-23.9	59
ssc-miR-365-5p	novel_circ_0000028_junction_seq	-23.2	6
ssc-miR-365-5p	novel_circ_0000110	-23.2	268
ssc-miR-365-5p	novel_circ_0000048	-23.1	168
ssc-miR-365-5p	novel_circ_0000049	-23.1	168
ssc-miR-365-5p	novel_circ_0000136	-22.9	49
ssc-miR-365-5p	novel_circ_0000143	-22.7	224
ssc-miR-365-5p	novel_circ_0000078	-22.6	312
ssc-miR-365-5p	novel_circ_0000002	-21.5	285
ssc-miR-365-5p	novel_circ_0000301	-21.1	29
ssc-miR-370	novel_circ_0000110	-33.5	129
ssc-miR-370	novel_circ_0000044	-31.8	86
ssc-miR-370	novel_circ_0000301	-30.2	169
ssc-miR-370	novel_circ_0000241	-29.2	57
ssc-miR-370	novel_circ_0000180	-28.8	69
ssc-miR-370	novel_circ_0000065	-28.1	74
ssc-miR-370	novel_circ_0000266	-25.9	57
ssc-miR-370	novel_circ_0000341	-25.8	230
ssc-miR-370	novel_circ_0000171	-25.1	95
ssc-miR-370	novel_circ_0000145	-24.3	34
ssc-miR-370	novel_circ_0000048	-22.8	123
ssc-miR-370	novel_circ_0000049	-22.8	123
ssc-miR-370	novel_circ_0000286	-22.8	252
ssc-miR-370	novel_circ_0000127	-20.4	54
ssc-miR-370	novel_circ_0000286_junction_seq	-20	3
ssc-miR-371-5p	novel_circ_0000078	-23.1	428
ssc-miR-371-5p	novel_circ_0000078_junction_seq	-23.1	6
ssc-miR-371-5p	novel_circ_0000301	-22.4	266
ssc-miR-371-5p	novel_circ_0000301_junction_seq	-22.1	1
ssc-miR-371-5p	novel_circ_0000110	-22	131
ssc-miR-374a-3p	novel_circ_0000088_junction_seq	-20.8	19
ssc-miR-374b-3p	novel_circ_0000145	-23.2	57
ssc-miR-374b-3p	novel_circ_0000088_junction_seq	-22.5	14
ssc-miR-374b-3p	novel_circ_0000241	-22.4	431
ssc-miR-375	novel_circ_0000033	-29.9	101
ssc-miR-375	novel_circ_0000219	-25.5	106
ssc-miR-375	novel_circ_0000287	-23.5	283
ssc-miR-375	novel_circ_0000270	-23.3	79
ssc-miR-375	novel_circ_0000048	-22.9	167
ssc-miR-375	novel_circ_0000049	-22.9	167
ssc-miR-375	novel_circ_0000266	-22	23
ssc-miR-375	novel_circ_0000314	-21	89
ssc-miR-376a-5p	novel_circ_0000302	-26.5	193
ssc-miR-376a-5p	novel_circ_0000270	-24.2	151
ssc-miR-376a-5p	novel_circ_0000151	-23.3	134
ssc-miR-376a-5p	novel_circ_0000133	-20.8	246
ssc-miR-376b	novel_circ_0000016	-26.2	69
ssc-miR-376b	novel_circ_0000033	-26	35
ssc-miR-376b	novel_circ_0000302	-24.3	93
ssc-miR-376b	novel_circ_0000208	-23.7	236
ssc-miR-376b	novel_circ_0000327	-23.6	240
ssc-miR-376b	novel_circ_0000270	-20.5	46
ssc-miR-376b	novel_circ_0000260	-20.5	214
ssc-miR-376b	novel_circ_0000229_junction_seq	-20.3	14
ssc-miR-376c	novel_circ_0000270	-23.5	154
ssc-miR-376c	novel_circ_0000097	-21.5	54
ssc-miR-376c	novel_circ_0000241	-20.4	456
ssc-miR-376c	novel_circ_0000065	-20.2	71
ssc-miR-376c	novel_circ_0000270_junction_seq	-20.2	6
ssc-miR-378	novel_circ_0000044	-30.1	91
ssc-miR-378	novel_circ_0000229	-25.9	10
ssc-miR-378	novel_circ_0000005	-25.4	45
ssc-miR-378	novel_circ_0000191	-25.4	152
ssc-miR-378	novel_circ_0000033	-25.2	68
ssc-miR-378	novel_circ_0000285	-24.9	238
ssc-miR-378	novel_circ_0000371	-24.9	139
ssc-miR-378	novel_circ_0000207	-23.7	82
ssc-miR-378	novel_circ_0000155	-23.2	101
ssc-miR-378	novel_circ_0000221	-22.6	92
ssc-miR-378	novel_circ_0000180	-20.6	53
ssc-miR-378	novel_circ_0000266	-20.5	25
ssc-miR-378	novel_circ_0000219	-20.2	196
ssc-miR-378b-3p	novel_circ_0000044	-27.2	92
ssc-miR-378b-3p	novel_circ_0000229	-25.9	10
ssc-miR-378b-3p	novel_circ_0000005	-25.4	45
ssc-miR-378b-3p	novel_circ_0000191	-25.2	152
ssc-miR-378b-3p	novel_circ_0000033	-24.5	64
ssc-miR-378b-3p	novel_circ_0000207	-23.7	82
ssc-miR-378b-3p	novel_circ_0000155	-23.1	101
ssc-miR-378b-3p	novel_circ_0000221	-23	70
ssc-miR-378b-3p	novel_circ_0000371	-21.1	151
ssc-miR-378b-3p	novel_circ_0000219	-20.2	196
ssc-miR-381-3p	novel_circ_0000315	-22.4	13
ssc-miR-381-5p	novel_circ_0000143	-26.1	12
ssc-miR-381-5p	novel_circ_0000127	-22.9	7
ssc-miR-381-5p	novel_circ_0000134	-22.4	268
ssc-miR-381-5p	novel_circ_0000285	-21.9	248
ssc-miR-381-5p	novel_circ_0000066	-21.8	117
ssc-miR-381-5p	novel_circ_0000327	-20.9	152
ssc-miR-381-5p	novel_circ_0000002	-20.1	63
ssc-miR-382	novel_circ_0000191	-23.6	52
ssc-miR-382	novel_circ_0000155	-23.3	511
ssc-miR-382	novel_circ_0000315	-21.9	259
ssc-miR-382	novel_circ_0000136	-21.8	169
ssc-miR-382	novel_circ_0000066	-21.7	4
ssc-miR-382	novel_circ_0000003	-21.7	225
ssc-miR-382	novel_circ_0000066_junction_seq	-21.6	30
ssc-miR-382	novel_circ_0000266	-21.3	215
ssc-miR-382	novel_circ_0000143	-21.2	146
ssc-miR-382	novel_circ_0000221	-20.8	111
ssc-miR-382	novel_circ_0000016	-20.4	53
ssc-miR-383	novel_circ_0000286	-25.6	136
ssc-miR-421-3p	novel_circ_0000301	-22.2	266
ssc-miR-421-3p	novel_circ_0000003	-21.5	190
ssc-miR-421-3p	novel_circ_0000301_junction_seq	-21.5	1
ssc-miR-421-3p	novel_circ_0000066	-20.1	191
ssc-miR-421-3p	novel_circ_0000035	-20	135
ssc-miR-421-5p	novel_circ_0000327	-21.8	197
ssc-miR-423-3p	novel_circ_0000134	-37.7	101
ssc-miR-423-3p	novel_circ_0000258	-33.2	98
ssc-miR-423-3p	novel_circ_0000260	-33.2	98
ssc-miR-423-3p	novel_circ_0000371	-28.1	85
ssc-miR-423-3p	novel_circ_0000270	-27.2	55
ssc-miR-423-3p	novel_circ_0000257	-27.2	93
ssc-miR-423-3p	novel_circ_0000016	-26.1	246
ssc-miR-423-3p	novel_circ_0000028	-25.6	15
ssc-miR-423-3p	novel_circ_0000197_junction_seq	-25.2	9
ssc-miR-423-3p	novel_circ_0000197	-24.6	351
ssc-miR-423-3p	novel_circ_0000014_junction_seq	-23.4	25
ssc-miR-423-3p	novel_circ_0000014	-22.9	262
ssc-miR-423-3p	novel_circ_0000048	-22.7	152
ssc-miR-423-3p	novel_circ_0000049	-22.7	152
ssc-miR-423-3p	novel_circ_0000219	-21.3	168
ssc-miR-423-3p	novel_circ_0000151	-20.6	8
ssc-miR-423-5p	novel_circ_0000257	-29.3	96
ssc-miR-423-5p	novel_circ_0000136	-28.7	58
ssc-miR-423-5p	novel_circ_0000118	-28.5	15
ssc-miR-423-5p	novel_circ_0000364	-28.5	165
ssc-miR-423-5p	novel_circ_0000016	-28.1	177
ssc-miR-423-5p	novel_circ_0000003	-26.1	92
ssc-miR-423-5p	novel_circ_0000301_junction_seq	-25.3	19
ssc-miR-423-5p	novel_circ_0000180	-25.3	47
ssc-miR-423-5p	novel_circ_0000331	-25.2	5
ssc-miR-423-5p	novel_circ_0000315	-24.6	214
ssc-miR-423-5p	novel_circ_0000207	-24.6	14
ssc-miR-423-5p	novel_circ_0000066_junction_seq	-24.3	23
ssc-miR-423-5p	novel_circ_0000155	-24.2	173
ssc-miR-423-5p	novel_circ_0000134	-23.7	196
ssc-miR-423-5p	novel_circ_0000112	-23.6	17
ssc-miR-423-5p	novel_circ_0000136_junction_seq	-23.6	23
ssc-miR-423-5p	novel_circ_0000078	-22.9	322
ssc-miR-423-5p	novel_circ_0000287	-22.9	391
ssc-miR-423-5p	novel_circ_0000327	-22.7	265
ssc-miR-423-5p	novel_circ_0000341	-22.6	179
ssc-miR-423-5p	novel_circ_0000208	-22.4	19
ssc-miR-423-5p	novel_circ_0000322	-22.3	179
ssc-miR-423-5p	novel_circ_0000110	-22.2	237
ssc-miR-423-5p	novel_circ_0000066	-22.1	224
ssc-miR-423-5p	novel_circ_0000028	-21.8	134
ssc-miR-423-5p	novel_circ_0000033	-21.8	126
ssc-miR-423-5p	novel_circ_0000371	-21.7	231
ssc-miR-423-5p	novel_circ_0000160	-21.4	15
ssc-miR-423-5p	novel_circ_0000151	-20.8	38
ssc-miR-423-5p	novel_circ_0000035	-20.1	186
ssc-miR-423-5p	novel_circ_0000048	-20.1	172
ssc-miR-423-5p	novel_circ_0000049	-20.1	172
ssc-miR-424-5p	novel_circ_0000258	-25.7	303
ssc-miR-424-5p	novel_circ_0000315	-22.7	188
ssc-miR-424-5p	novel_circ_0000066	-21.7	196
ssc-miR-424-5p	novel_circ_0000371	-21.4	46
ssc-miR-424-5p	novel_circ_0000229	-20.4	43
ssc-miR-424-5p	novel_circ_0000257	-20	55
ssc-miR-425-3p	novel_circ_0000266	-27.3	19
ssc-miR-425-3p	novel_circ_0000258	-24.7	98
ssc-miR-425-3p	novel_circ_0000260	-24.7	98
ssc-miR-425-3p	novel_circ_0000048	-23.7	488
ssc-miR-425-3p	novel_circ_0000066	-23.4	221
ssc-miR-425-3p	novel_circ_0000171	-23.1	114
ssc-miR-425-3p	novel_circ_0000327_junction_seq	-21.9	10
ssc-miR-425-3p	novel_circ_0000136	-21.8	49
ssc-miR-425-3p	novel_circ_0000164	-21.6	311
ssc-miR-425-3p	novel_circ_0000078	-21.4	219
ssc-miR-425-3p	novel_circ_0000208	-21.1	54
ssc-miR-425-3p	novel_circ_0000241	-20.4	306
ssc-miR-425-3p	novel_circ_0000145	-20.3	69
ssc-miR-425-3p	novel_circ_0000331	-20.3	290
ssc-miR-425-3p	novel_circ_0000351	-20.2	110
ssc-miR-425-5p	novel_circ_0000301_junction_seq	-20.9	4
ssc-miR-429	novel_circ_0000110	-22.3	254
ssc-miR-429	novel_circ_0000322	-20.5	134
ssc-miR-432-3p	novel_circ_0000314	-32	30
ssc-miR-432-3p	novel_circ_0000160	-28.8	63
ssc-miR-432-3p	novel_circ_0000229	-28	94
ssc-miR-432-3p	novel_circ_0000044	-25.7	11
ssc-miR-432-3p	novel_circ_0000044_junction_seq	-25.7	37
ssc-miR-432-3p	novel_circ_0000180	-23.7	20
ssc-miR-432-3p	novel_circ_0000258	-23.4	98
ssc-miR-432-3p	novel_circ_0000260	-23.4	98
ssc-miR-432-3p	novel_circ_0000219	-23.4	206
ssc-miR-432-3p	novel_circ_0000197	-23.4	67
ssc-miR-432-3p	novel_circ_0000164	-23.4	142
ssc-miR-432-3p	novel_circ_0000208	-22.8	108
ssc-miR-432-3p	novel_circ_0000371	-21.9	195
ssc-miR-432-3p	novel_circ_0000066	-21.5	152
ssc-miR-432-3p	novel_circ_0000112	-21.5	206
ssc-miR-432-3p	novel_circ_0000197_junction_seq	-21.3	20
ssc-miR-432-3p	novel_circ_0000351	-21.3	184
ssc-miR-432-3p	novel_circ_0000003	-20.5	74
ssc-miR-432-5p	novel_circ_0000341	-28.4	9
ssc-miR-432-5p	novel_circ_0000221	-28.1	44
ssc-miR-432-5p	novel_circ_0000112	-27.7	222
ssc-miR-432-5p	novel_circ_0000219	-26.6	151
ssc-miR-432-5p	novel_circ_0000078	-26.4	329
ssc-miR-432-5p	novel_circ_0000035	-25.4	58
ssc-miR-432-5p	novel_circ_0000260	-24.9	345
ssc-miR-432-5p	novel_circ_0000014	-24.5	18
ssc-miR-432-5p	novel_circ_0000143	-24.1	266
ssc-miR-432-5p	novel_circ_0000270	-23.7	129
ssc-miR-432-5p	novel_circ_0000133	-23.6	258
ssc-miR-432-5p	novel_circ_0000003	-23.4	90
ssc-miR-432-5p	novel_circ_0000208	-23	233
ssc-miR-432-5p	novel_circ_0000133_junction_seq	-22.3	1
ssc-miR-432-5p	novel_circ_0000155	-22.3	362
ssc-miR-432-5p	novel_circ_0000257	-21.4	210
ssc-miR-432-5p	novel_circ_0000266	-21.1	75
ssc-miR-432-5p	novel_circ_0000287	-20.5	353
ssc-miR-432-5p	novel_circ_0000314	-20.3	167
ssc-miR-432-5p	novel_circ_0000314_junction_seq	-20.3	4
ssc-miR-432-5p	novel_circ_0000351	-20.3	349
ssc-miR-432-5p	novel_circ_0000285	-20.1	74
ssc-miR-4331-3p	novel_circ_0000127	-30.9	113
ssc-miR-4331-3p	novel_circ_0000048	-30.4	189
ssc-miR-4331-3p	novel_circ_0000049	-30.4	189
ssc-miR-4331-3p	novel_circ_0000155	-29.8	228
ssc-miR-4331-3p	novel_circ_0000078	-28.2	17
ssc-miR-4331-3p	novel_circ_0000016	-28	86
ssc-miR-4331-3p	novel_circ_0000151_junction_seq	-26.8	12
ssc-miR-4331-3p	novel_circ_0000033	-25.8	124
ssc-miR-4331-3p	novel_circ_0000136	-25.8	56
ssc-miR-4331-3p	novel_circ_0000314	-25.8	93
ssc-miR-4331-3p	novel_circ_0000331	-25.8	314
ssc-miR-4331-3p	novel_circ_0000143	-25.3	144
ssc-miR-4331-3p	novel_circ_0000160_junction_seq	-25.3	13
ssc-miR-4331-3p	novel_circ_0000005	-25	102
ssc-miR-4331-3p	novel_circ_0000301	-24.6	139
ssc-miR-4331-3p	novel_circ_0000164	-24.4	193
ssc-miR-4331-3p	novel_circ_0000341	-23.5	177
ssc-miR-4331-3p	novel_circ_0000270	-23.2	42
ssc-miR-4331-3p	novel_circ_0000035	-23	58
ssc-miR-4331-3p	novel_circ_0000208	-22.5	221
ssc-miR-4331-3p	novel_circ_0000160	-22.4	2
ssc-miR-4331-3p	novel_circ_0000014	-22.1	118
ssc-miR-4331-3p	novel_circ_0000351	-22.1	177
ssc-miR-4331-3p	novel_circ_0000151	-21.7	105
ssc-miR-4331-3p	novel_circ_0000118	-21.6	110
ssc-miR-4331-3p	novel_circ_0000112	-21.1	40
ssc-miR-4331-3p	novel_circ_0000235	-20.8	221
ssc-miR-4331-3p	novel_circ_0000003	-20.2	58
ssc-miR-4331-3p	novel_circ_0000285	-20.1	70
ssc-miR-4331-3p	novel_circ_0000180	-20.1	79
ssc-miR-4331-5p	novel_circ_0000033	-22.6	182
ssc-miR-4331-5p	novel_circ_0000078	-22.1	309
ssc-miR-4331-5p	novel_circ_0000257	-21.8	41
ssc-miR-4332	novel_circ_0000078	-31.7	392
ssc-miR-4332	novel_circ_0000302	-29.5	64
ssc-miR-4332	novel_circ_0000016	-24.4	74
ssc-miR-4334-3p	novel_circ_0000302	-35.1	191
ssc-miR-4334-3p	novel_circ_0000314	-28.8	111
ssc-miR-4334-3p	novel_circ_0000110	-22.2	225
ssc-miR-4334-5p	novel_circ_0000260	-29.1	343
ssc-miR-4334-5p	novel_circ_0000270	-26.1	121
ssc-miR-4334-5p	novel_circ_0000257	-26.1	216
ssc-miR-4334-5p	novel_circ_0000155	-25.5	367
ssc-miR-4334-5p	novel_circ_0000341	-25.4	107
ssc-miR-4334-5p	novel_circ_0000208	-24.6	231
ssc-miR-4334-5p	novel_circ_0000180	-24.1	56
ssc-miR-4334-5p	novel_circ_0000035	-22.5	56
ssc-miR-4334-5p	novel_circ_0000285	-22.2	242
ssc-miR-4334-5p	novel_circ_0000014	-21.8	102
ssc-miR-4334-5p	novel_circ_0000110	-20.5	116
ssc-miR-4334-5p	novel_circ_0000315	-20.4	226
ssc-miR-4335	novel_circ_0000014_junction_seq	-31.4	26
ssc-miR-4335	novel_circ_0000014	-31.2	1
ssc-miR-4335	novel_circ_0000016	-30.8	251
ssc-miR-4335	novel_circ_0000315	-25.8	34
ssc-miR-4335	novel_circ_0000048	-25.7	163
ssc-miR-4335	novel_circ_0000049	-25.7	163
ssc-miR-4335	novel_circ_0000266	-25.2	252
ssc-miR-4335	novel_circ_0000133	-24.9	175
ssc-miR-4335	novel_circ_0000003	-24	190
ssc-miR-4335	novel_circ_0000266_junction_seq	-23.4	1
ssc-miR-4335	novel_circ_0000287	-22.5	302
ssc-miR-4337	novel_circ_0000191	-25.1	134
ssc-miR-4337	novel_circ_0000315	-22	12
ssc-miR-4337	novel_circ_0000155	-22	3
ssc-miR-4337	novel_circ_0000014	-21.7	18
ssc-miR-4337	novel_circ_0000112	-21.6	208
ssc-miR-4337	novel_circ_0000164	-21	241
ssc-miR-4337	novel_circ_0000078	-20.2	311
ssc-miR-4337	novel_circ_0000322	-20.1	1
ssc-miR-4338	novel_circ_0000315	-31.1	26
ssc-miR-4338	novel_circ_0000258	-26.3	100
ssc-miR-4338	novel_circ_0000260	-26.3	100
ssc-miR-4338	novel_circ_0000078	-24.6	9
ssc-miR-4338	novel_circ_0000014	-24.6	375
ssc-miR-4338	novel_circ_0000044	-23.8	262
ssc-miR-4338	novel_circ_0000078_junction_seq	-23.7	35
ssc-miR-4338	novel_circ_0000048	-23	163
ssc-miR-4338	novel_circ_0000049	-23	163
ssc-miR-4338	novel_circ_0000257	-22.8	186
ssc-miR-4338	novel_circ_0000151	-22.8	240
ssc-miR-4338	novel_circ_0000088	-21.4	320
ssc-miR-4338	novel_circ_0000285	-21.2	321
ssc-miR-4338	novel_circ_0000016	-21	249
ssc-miR-4338	novel_circ_0000014_junction_seq	-20.7	18
ssc-miR-4338	novel_circ_0000033	-20.3	21
ssc-miR-4339	novel_circ_0000287	-34.2	59
ssc-miR-4339	novel_circ_0000066	-29.7	218
ssc-miR-4339	novel_circ_0000302	-28.9	166
ssc-miR-4339	novel_circ_0000301	-28	262
ssc-miR-4339	novel_circ_0000078_junction_seq	-27.1	13
ssc-miR-4339	novel_circ_0000351	-25.1	273
ssc-miR-4339	novel_circ_0000270	-24	127
ssc-miR-4339	novel_circ_0000078	-23.9	3
ssc-miR-4339	novel_circ_0000048	-23.5	35
ssc-miR-4339	novel_circ_0000049	-23.5	35
ssc-miR-4339	novel_circ_0000208	-23.4	108
ssc-miR-4339	novel_circ_0000287_junction_seq	-23.1	17
ssc-miR-4339	novel_circ_0000301_junction_seq	-23	3
ssc-miR-4339	novel_circ_0000016	-22.8	129
ssc-miR-4339	novel_circ_0000044	-22.6	239
ssc-miR-450a	novel_circ_0000302	-23	194
ssc-miR-450a	novel_circ_0000127	-21.3	31
ssc-miR-450a	novel_circ_0000143	-20.6	80
ssc-miR-450a	novel_circ_0000286	-20.2	40
ssc-miR-450b-3p	novel_circ_0000048	-24.1	487
ssc-miR-450b-3p	novel_circ_0000302	-21.7	80
ssc-miR-450b-3p	novel_circ_0000164	-20.5	168
ssc-miR-450b-3p	novel_circ_0000285	-20.2	218
ssc-miR-450b-5p	novel_circ_0000266	-23.1	90
ssc-miR-450b-5p	novel_circ_0000285	-22.3	268
ssc-miR-450b-5p	novel_circ_0000302	-21	199
ssc-miR-450b-5p	novel_circ_0000164	-20.4	97
ssc-miR-450c-3p	novel_circ_0000164	-23.3	396
ssc-miR-450c-3p	novel_circ_0000048	-21.4	489
ssc-miR-450c-3p	novel_circ_0000241	-20.6	38
ssc-miR-450c-3p	novel_circ_0000266	-20.2	32
ssc-miR-450c-3p	novel_circ_0000180	-20.2	47
ssc-miR-450c-5p	novel_circ_0000302	-23.4	194
ssc-miR-450c-5p	novel_circ_0000127	-21.3	31
ssc-miR-450c-5p	novel_circ_0000143	-20.6	80
ssc-miR-450c-5p	novel_circ_0000286	-20.2	40
ssc-miR-451	novel_circ_0000044	-20.1	189
ssc-miR-452	novel_circ_0000364	-26	4
ssc-miR-452	novel_circ_0000143_junction_seq	-23.3	19
ssc-miR-452	novel_circ_0000127	-22.1	144
ssc-miR-452	novel_circ_0000002	-22	333
ssc-miR-452	novel_circ_0000127_junction_seq	-21.4	1
ssc-miR-452	novel_circ_0000219	-20.1	108
ssc-miR-454	novel_circ_0000341	-22.1	185
ssc-miR-454	novel_circ_0000065	-20.1	339
ssc-miR-455-3p	novel_circ_0000322	-26.9	19
ssc-miR-455-3p	novel_circ_0000315	-26.4	26
ssc-miR-455-3p	novel_circ_0000155	-23.4	158
ssc-miR-455-3p	novel_circ_0000327	-20.5	153
ssc-miR-455-3p	novel_circ_0000229	-20.5	267
ssc-miR-455-3p	novel_circ_0000229_junction_seq	-20.3	4
ssc-miR-455-5p	novel_circ_0000088	-21	320
ssc-miR-455-5p	novel_circ_0000341	-20.7	206
ssc-miR-455-5p	novel_circ_0000270	-20.3	58
ssc-miR-484	novel_circ_0000270	-30	39
ssc-miR-484	novel_circ_0000341	-27.9	233
ssc-miR-484	novel_circ_0000301_junction_seq	-27.2	5
ssc-miR-484	novel_circ_0000014	-26.5	275
ssc-miR-484	novel_circ_0000258	-26	110
ssc-miR-484	novel_circ_0000260	-26	110
ssc-miR-484	novel_circ_0000066	-25.7	230
ssc-miR-484	novel_circ_0000331	-24.5	293
ssc-miR-484	novel_circ_0000322	-24.3	17
ssc-miR-484	novel_circ_0000351	-23.7	78
ssc-miR-484	novel_circ_0000100	-22.3	2
ssc-miR-484	novel_circ_0000301	-22.1	195
ssc-miR-484	novel_circ_0000145	-22	157
ssc-miR-484	novel_circ_0000235	-20.6	156
ssc-miR-486	novel_circ_0000314_junction_seq	-27	7
ssc-miR-486	novel_circ_0000005	-21.1	116
ssc-miR-486	novel_circ_0000314	-21.1	1
ssc-miR-487b	novel_circ_0000208	-31.1	241
ssc-miR-487b	novel_circ_0000327	-27.9	238
ssc-miR-487b	novel_circ_0000016	-26.9	69
ssc-miR-487b	novel_circ_0000270	-26.6	28
ssc-miR-487b	novel_circ_0000287	-25.6	293
ssc-miR-487b	novel_circ_0000302	-25.6	126
ssc-miR-487b	novel_circ_0000260	-24.9	214
ssc-miR-487b	novel_circ_0000033	-24	36
ssc-miR-487b	novel_circ_0000285	-22.7	210
ssc-miR-487b	novel_circ_0000229_junction_seq	-22.6	12
ssc-miR-487b	novel_circ_0000014	-20.9	6
ssc-miR-487b	novel_circ_0000088	-20.8	359
ssc-miR-489	novel_circ_0000364	-23.1	280
ssc-miR-489	novel_circ_0000160	-21.6	64
ssc-miR-490	novel_circ_0000044	-29.1	101
ssc-miR-490	novel_circ_0000221	-27	34
ssc-miR-490	novel_circ_0000016	-26.3	104
ssc-miR-490	novel_circ_0000327	-23.7	238
ssc-miR-490	novel_circ_0000351	-22.4	391
ssc-miR-490	novel_circ_0000110	-21.3	123
ssc-miR-490	novel_circ_0000065	-21.2	273
ssc-miR-490-3p	novel_circ_0000044	-29.1	101
ssc-miR-490-3p	novel_circ_0000221	-27	34
ssc-miR-490-3p	novel_circ_0000016	-26.3	104
ssc-miR-490-3p	novel_circ_0000327	-23.7	238
ssc-miR-490-3p	novel_circ_0000351	-22.4	391
ssc-miR-490-3p	novel_circ_0000110	-21.3	123
ssc-miR-490-3p	novel_circ_0000065	-21.2	273
ssc-miR-490-5p	novel_circ_0000235	-27.9	327
ssc-miR-490-5p	novel_circ_0000258	-26.7	216
ssc-miR-490-5p	novel_circ_0000260	-26.1	92
ssc-miR-490-5p	novel_circ_0000270	-25.7	151
ssc-miR-490-5p	novel_circ_0000351	-23.9	176
ssc-miR-490-5p	novel_circ_0000143	-21.8	215
ssc-miR-490-5p	novel_circ_0000322	-21.4	138
ssc-miR-491	novel_circ_0000257	-33.7	72
ssc-miR-491	novel_circ_0000143	-29.4	33
ssc-miR-491	novel_circ_0000341	-25.5	114
ssc-miR-491	novel_circ_0000315	-25.3	12
ssc-miR-491	novel_circ_0000078	-25.1	149
ssc-miR-491	novel_circ_0000127	-25	104
ssc-miR-491	novel_circ_0000016	-24.3	127
ssc-miR-491	novel_circ_0000100	-24.2	49
ssc-miR-491	novel_circ_0000134	-22.7	209
ssc-miR-491	novel_circ_0000005_junction_seq	-22.3	6
ssc-miR-491	novel_circ_0000235	-22.3	127
ssc-miR-491	novel_circ_0000331	-22	129
ssc-miR-491	novel_circ_0000301	-22	140
ssc-miR-491	novel_circ_0000164	-21.7	156
ssc-miR-491	novel_circ_0000322	-21.5	151
ssc-miR-491	novel_circ_0000003	-20.8	242
ssc-miR-493-3p	novel_circ_0000127_junction_seq	-27.7	5
ssc-miR-493-3p	novel_circ_0000134	-26.8	97
ssc-miR-493-3p	novel_circ_0000078	-25.2	217
ssc-miR-493-3p	novel_circ_0000314	-24.3	86
ssc-miR-493-3p	novel_circ_0000371	-22.7	278
ssc-miR-493-3p	novel_circ_0000136	-22.5	262
ssc-miR-493-3p	novel_circ_0000048	-21.8	407
ssc-miR-493-3p	novel_circ_0000016	-21.3	293
ssc-miR-493-3p	novel_circ_0000257	-21.3	36
ssc-miR-493-3p	novel_circ_0000014	-21.1	118
ssc-miR-493-3p	novel_circ_0000301	-21.1	203
ssc-miR-493-3p	novel_circ_0000322	-21	264
ssc-miR-493-3p	novel_circ_0000327	-21	290
ssc-miR-493-3p	novel_circ_0000151	-20.1	262
ssc-miR-493-3p	novel_circ_0000182_junction_seq	-20.1	18
ssc-miR-493-3p	novel_circ_0000143	-20	21
ssc-miR-493-5p	novel_circ_0000229	-26.2	166
ssc-miR-493-5p	novel_circ_0000241	-25	242
ssc-miR-494	novel_circ_0000134	-27.7	94
ssc-miR-494	novel_circ_0000270	-26.2	12
ssc-miR-494	novel_circ_0000048	-26.1	260
ssc-miR-494	novel_circ_0000155	-25.9	383
ssc-miR-494	novel_circ_0000314	-25.6	7
ssc-miR-494	novel_circ_0000180	-23.5	71
ssc-miR-494	novel_circ_0000088	-22.9	243
ssc-miR-494	novel_circ_0000241	-22.9	431
ssc-miR-494	novel_circ_0000197	-22.6	123
ssc-miR-494	novel_circ_0000143	-22.3	39
ssc-miR-494	novel_circ_0000302	-22.3	125
ssc-miR-494	novel_circ_0000164	-20.9	118
ssc-miR-494	novel_circ_0000014	-20.7	384
ssc-miR-494	novel_circ_0000266	-20.3	237
ssc-miR-494	novel_circ_0000133	-20.1	186
ssc-miR-497	novel_circ_0000258	-27.6	307
ssc-miR-497	novel_circ_0000371	-27.5	33
ssc-miR-497	novel_circ_0000066	-23.7	199
ssc-miR-497	novel_circ_0000229	-22.9	33
ssc-miR-497	novel_circ_0000257	-21.5	43
[truncated: 1,260 more rows]
